# Supplementary material for: Distribution and Inferred Evolutionary Characteristics of a Chimeric ssDNA Virus Associated with Intertidal Marine Isopods
Source: Viruses. 2017 Nov 26;9(12):361. doi: 10.3390/v9120361 (PMC5744136; doi:10.3390/v9120361)
Supplement: Supplementary file 1 [file viruses-09-00361-s001.zip]

Archive with 14 entries (9 files):
- 6.viruses-241354 suppl english/
- 6.viruses-241354 suppl english/viruses-241354-supplementary (english edits)/
- 6.viruses-241354 suppl english/viruses-241354-supplementary (english edits)/Viruses_SupplementaryMaterial/
- 6.viruses-241354 suppl english/viruses-241354-supplementary (english edits)/Viruses_SupplementaryMaterial/FileS1.fas
- 6.viruses-241354 suppl english/viruses-241354-supplementary (english edits)/Viruses_SupplementaryMaterial/TableS5.xlsx
- 6.viruses-241354 suppl english/viruses-241354-supplementary (english edits)/Viruses_SupplementaryMaterial/TableS6.xlsx
- 6.viruses-241354 suppl english/viruses-241354-supplementary (english edits)/Viruses_SupplementaryMaterial/Viruses_SupplementaryFigures (english edits).docx
- 6.viruses-241354 suppl english/viruses-241354-supplementary (english edits)/Viruses_SupplementaryMaterial/Viruses_SupplementaryFigures (english edits).pdf
- 6.viruses-241354 suppl english/viruses-241354-supplementary (english edits)/__MACOSX/
- 6.viruses-241354 suppl english/viruses-241354-supplementary (english edits)/__MACOSX/Viruses_SupplementaryMaterial/
- 6.viruses-241354 suppl english/viruses-241354-supplementary (english edits)/__MACOSX/Viruses_SupplementaryMaterial/._FileS1.fas
- 6.viruses-241354 suppl english/viruses-241354-supplementary (english edits)/__MACOSX/Viruses_SupplementaryMaterial/._TableS5.xlsx
- 6.viruses-241354 suppl english/viruses-241354-supplementary (english edits)/__MACOSX/Viruses_SupplementaryMaterial/._TableS6.xlsx
- 6.viruses-241354 suppl english/viruses-241354-supplementary (english edits)/__MACOSX/Viruses_SupplementaryMaterial/._Viruses_SupplementaryFigures.docx
