# Supplementary material for: Distribution and Inferred Evolutionary Characteristics of a Chimeric ssDNA Virus Associated with Intertidal Marine Isopods
Source: Viruses. 2017 Nov 26;9(12):361. doi: 10.3390/v9120361 (PMC5744136; doi:10.3390/v9120361)
Supplement: Supplementary file 1 [file viruses-09-00361-s001.zip › 6.viruses-241354 suppl english/viruses-241354-supplementary (english edits)/Viruses_SupplementaryMaterial/FileS1.fas]

>1_REF527
ATGGCACAAACAGATCTGGAACAATTATATACGAGAGTAGATGTTAGTAAGAAGAAGTGT
ATCACTGATACGATTAAGTTCATCAAGAAACAGAAAGAATGGGCGCCTTCTCCTCCTCCA
GCGGAAGTTAAATCAGCGAAACAGGAAGAGTATGAGAAGTTACAAAAGCATCGCAGTATG
TCTTTTACTATTAATAAGTACAGTGAAGACACTCCATTAAATATGTTTACATATGCTCAA
ATAAAGTATTGTATCTTTACATTTGAATTTGCGCCCACGACAGGAACCCCTCACATACAG
GGATTTATGCAGTTTGATAAACAAGTATTATTGAGTACATTACGAAATACGATCCATGCT
AATTTTTCGGCACGAGAATCACACGGTAGTGTAGAGGATAATATCCGATATATGGTTGGA
GGGTTTCCTGTGAAGAGTAAGCAGAATGAGATAAAACCAAAGAACCGGAAGGAGATGGTT
TTTTGTTGGGGAACACCACCAGAGCAAGGTAAGCGAAATGATCAGACTCAAGTAATAGAG
GCGATACAGAGAGGAGACGATATAGATGATATATTTGTGGATAATCCAGAGTACTGTATG
AAGAATCCGAAAGGAGTCCAAAAGATGCACGAAGTTCAAAGAAGAGTGAGACGAATTTCT
GCTGTAAAAAAGAGGTTTGCAGGGATGAAGTTTCTCCCATGGCAAGATCAATTAATTGAG
ATAATGGATGGAGAAATAAGTGACAGGATAGTTCATTATATATATGATCCGATAGGACAC
GCTGGTAAATCCAAGATGACAACCTATTTTTCAGTCCATAAAAAGGCTTTTTCAGTAGGA
CCTGCTTCAGTCCGTGATATGGCATATAGTCTGATTTCATCAGGATATGATGGAGGCTCT
TCTGTAATGATTGATATAGCTAGATCGAAAGATGTAGGTACTCAAGAATACTCTTATAAG
GGGATCATGCAGTTTTGTGAACAGGTATTGAATGGTGATATAACGGTATCTAAATATGAA
TCACAACAATGGCATGGTCTCCCGTCACACGTATTTATTTTTTCAAATGAACCTGTCCAG
TTGTATACTGAAGAAGGTAAATTAATTCTCTCTGTGGATCGCCTGCGTTATTATACTATT
AACGTAAATATGGAGCTTCAAAGCATATCCCAATCATATGTTTATGAGCAGCACCGAATG
AAGGAGGACATGAGAATAAGACAGGATATGATGGATAAGTTATTGAAGCCCGAGGCGATC
AAACCAACAATAAGTCATCAACCTATATCAGATGCAGACGATGAAGTAACACGAAGAGTA
CATAAAAGGTTAGTTGCAGAGGATTTGAAGAAAAAAGAAAGCACATTAATTAAGAAAAGT
GTCCGTCCAGATACGAAGCATACACATATGTTTTGTGAGAAGACCGATACTATTTTGGAG
ATTGTTTAA
>1_REF531
ATGGCACAAACAGATCTGGAACAATTATATACGAGAGTAGATGTTAGTAAGAAGAAGTGT
ATCACTGATACGATTAAGTTCATCAAGAAACAGAAAGAATGGGCGCCTTCTCCTCCTCCA
GCGGAAGTTAAATCAGCGAAACAGGAAGAGTATGAGAAGTTACAAAAGCATCGCAGTATG
TCTTTTACTATTAATAAGTACAGTGAAGACACTCCATTAAATATGTTTACATATGCTCAA
ATAAAGTATTGTATCTTTACATTTGAATTTGCGCCCACGACAGGAACCCCTCACATACAG
GGATTTATGCAGTTTGATAAACAAGTATTATTGAGTACATTACGAAATACGATCCATGCT
AATTTTTCGGCACGAGAATCACACGGTAGTGTAGAGGATAATATCCGATATATGGTTGGA
GGGTTTCCTGTGAAGAGTAAGCAGAATGAGATAAAACCAAAGAACCGGAAGGAGATGGTT
TTTTGTTGGGGAACACCACCAGAGCAAGGTAAGCGAAATGATCAGACTCAAGTAATAGAG
GCGATACAGAGAGGAGACGATATAGATGATATATTTGTGGATAATCCAGAGTACTGTATG
AAGAATCCGAAAGGAGTCCAAAAGATGCACGAAGTTCAAAGAAGAGTGAGACGAATTTCT
GCTGTAAAAAAGAGGTTTGCAGGGATGAAGTTTCTCCCATGGCAAGATCAATTAATTGAG
ATAATGGATGGAGAAATAAGTGACAGGATAGTTCATTATATATATGATCCGATAGGACAC
GCTGGTAAATCCAAGATGACAACCTATTTTTCAGTCCATAAAAAGGCTTTTTCAGTAGGA
CCTGCTTCAGTCCGTGATATGGCATATAGTCTGATTTCATCAGGATATGATGGAGGCTCT
TCTGTAATGATTGATATAGCTAGATCGAAAGATGTAGGTACTCAAGAATACTCTTATAAG
GGGATCATGCAGTTTTGTGAACAGGTATTGAATGGTGATATAACGGTATCTAAATATGAA
TCACAACAATGGCATGGTCTCCCGTCACACGTATTTATTTTTTCAAATGAACCTGTCCAG
TTGTATACTGAAGAAGGTAAATTAATTCTCTCTGTGGATCGCCTGCGTTATTATACTATT
AACGTAAATATGGAGCTTCAAAGCATATCCCAATCATATGTTTATGAGCAGCACCGAATG
AAGGAGGACATGAGAATAAGACAGGATATGATGGATAAGTTATTGAAGCCCGAGGCGATC
AAACCAACAATAAGTCATCAACCTATATCAGATGCAGACGATGAAGTAACACGAAGAGTA
CATAAAAGGTTAGTTGCAGAGGATTTGAAGAAAAAAGAAAGCACATTAATTAAGAAAAGT
GTCCGTCCAGATACGAAGCATACACATATGTTTTGTGAGAAGACCGATACTATTTTGGAG
ATTGTTTAA
>1_REF535
ATGGCACAAACAGATCTGGAACAATTATATACGAGAGTAGATGTTAGTAAGAAGAAGTGT
ATCACTGATACGATTAAGTTCATCAAGAAACAGAAAGAATGGGCGCCTTCTCCTCCTCCA
GCGGAAGTTAAATCAGCGAAACAGGAAGAGTATGAGAAGTTACAAAAGCATCGCAGTATG
TCTTTTACTATTAATAAGTACAGTGAAGACACTCCATTAAATATGTTTACATATGCTCAA
ATAAAGTATTGTATCTTTACATTTGAATTTGCGCCCACGACAGGAACCCCTCACATACAG
GGATTTATGCAGTTTGATAAACAAGTATTATTGAGTACATTACGAAATACGATCCATGCT
AATTTTTCGGCACGAGAATCACACGGTAGTGTAGAGGATAATATCCGATATATGGTTGGA
GGGTTTCCTGTGAAGAGTAAGCAGAATGAGATAAAACCAAAGAACCGGAAGGAGATGGTT
TTTTGTTGGGGAACACCACCAGAGCAAGGTAAGCGAAATGATCAGACTCAAGTAATAGAG
GCGATACAGAGAGGAGACGATATAGATGATATATTTGTGGATAATCCAGAGTACTGTATG
AAGAATCCGAAAGGAGTCCAAAAGATGCACGAAGTTCAAAGAAGAGTGAGACGAATTTCT
GCTGTAAAAAAGAGGTTTGCAGGGATGAAGTTTCTCCCATGGCAAGATCAATTAATTGAG
ATAATGGATGGAGAAATAAGTGACAGGATAGTTCATTATATATATGATCCGATAGGACAC
GCTGGTAAATCCAAGATGACAACCTATTTTTCAGTCCATAAAAAGGCTTTTTCAGTAGGA
CCTGCTTCAGTCCGTGATATGGCATATAGTCTGATTTCATCAGGATATGATGGAGGCTCT
TCTGTAATGATTGATATAGCTAGATCGAAAGATGTAGGTACTCAAGAATACTCTTATAAG
GGGATCATGCAGTTTTGTGAACAGGTATTGAATGGTGATATAACGGTATCTAAATATGAA
TCACAACAATGGCATGGTCTCCCGTCACACGTATTTATTTTTTCAAATGAACCTGTCCAG
TTGTATACTGAAGAAGGTAAATTAATTCTCTCTGTGGATCGCCTGCGTTATTATACTATT
AACGTAAATATGGAGCTTCAAAGCATATCCCAATCATATGTTTATGAGCAGCACCGAATG
AAGGAGGACATGAGAATAAGACAGGATATGATGGATAAGTTATTGAAGCCCGAGGCGATC
AAACCAACAATAAGTCATCAACCTATATCAGATGCAGACGATGAAGTAACACGAAGAGTA
CATAAAAGGTTAGTTGCAGAGGATTTGAAGAAAAAAGAAAGCACATTAATTAAGAAAAGT
GTCCGTCCAGATACGAAGCATACACATATGTTTTGTGAGAAGACCGATACTATTTTGGAG
ATTGTTTAA
>1_REF537
ATGTCTTTTACTATTAATAAGTACAGTGAAGACACTCCATTAAATATGTTTACATATGCT
CAAATAAAGTATTGTATCTTTACATTTGAATTTGCGCCCACGACAGGAACCCCTCACATA
CAGGGATTTATGCAGTTTGATAAACAAGTATTATTGAGTACATTACGAAATACGATCCAT
GCTAATTTTTCGGCACGAGAATCACACGGTAGTGTAGAGGATAATATCCGATATATGGTT
GGAGGGTTTCCTGTGAAGAGTAAGCAGAATGAGATAAAACCAAAGAACCGGAAGGAGATG
GTTTTTTGTTGGGGAACACCACCAGAGCAAGGTAAGCGAAATGATCAGACTCAAGTAATA
GAGGCGATACAGAGAGGAGACGATATAGATGATATATTTGTGGATAATCCAGAGTACTGT
ATGAAGAATCCGAAAGGAGTCCAAAAGATGCACGAAGTTCAAAGAAGAGTGAGACGAATT
TCTGCTGTAAAAAAGAGGTTTGCAGGGATGAAGTTTCTCCCATGGCAAGATCAATTAATT
GAGATAATGGATGGAGAAATAAGTGACAGGATAGTTCATTATATATATGATCCGATAGGA
CACGCTGGTAAATCCAAGATGACAACCTATTTTTCAGTCCATAAAAAGGCTTTTTCAGTA
GGACCTGCTTCAGTCCGTGATATGGCATATAGTCTGATTTCATCAGGATATGATGGAGGC
TCTTCTGTAATGATTGATATAGCTAGATCGAAAGATGTAGGTACTCAAGAATACTCTTAT
AAGGGGATCATGCAGTTTTGTGAACAGGTATTGAATGGTGATATAACGGTATCTAAATAT
GAATCACAACAATGGCATGGTCTCCCGTCACACGTATTTATTTTTTCAAATGAACCTGTC
CAGTTGTATACTGAAGAAGGTAAATTAATTCTCTCTGTGGATCGCCTGCGTTATTATACT
ATTAACGTAAATATGGAGCTTCAAAGCATATCCCAATCATATGTTTATGAGCAGCACCGA
ATGAAGGAGGACATGAGAATAAGACAGGATATGATGGATAAGTTATTGAAGCCCGAGGCG
ATCAAACCAACAATAAGTCATCAACCTATATCAGATGCAGACGATGAAGTAACACGAAGA
GTACATAAAAGGTTAGTTGCAGAGGATTTGAAGAAAAAAGAAAGCACATTAATTAAGAAA
AGTGTCCGTCCAGATACGAAGCATACACATATGTTTTGTGAGAAGACCGATACTATTTTG
GAGATTGTTTAA
>1_REF541
ATGCCACAAACTAAAGCTAAGAATCTTGAAAATAAGTACCGCCATTATGAATTCGTCATC
AATAATTATGATGATCTTGACTTAGCTATTCTTCTTGAATTAGAAGATAAACCTAATTTT
AGGTATTTAGTATGTGGTTTCGAAATAGCGCCATCTACTGGCACTCCTCATATGCAATGC
TATGTTAATTTTAGCACACCTGTAAAATGGGAAACGTTTAAGAATGTCGTTTATCCTAAT
CATTTCGATAAATGTAATGGCACCCCTGTACAAAATATGCAATATTGTAAAAAAGGCGAA
CAGTCTAAACAAGAATGGAACGACTTTAATGTTAAGGGTCCAAACTATGGTAAAAAAGCT
TTTTTTATAGAGTTTGGAGAGTGTCCTATAGTTGGGAAGTCAAAAACAGCAGAGCTTGTT
GTCAATGCAATTAACGAAGGTAAATCAATTGATGATCTTGACTTACTTTTTCCAAATTAT
ATGATTATTCATCATAATAAGGTAAAAGAGTATATCGATAGAAGGGATCGTGGAAAGAAA
AATGATACTTCAGTATTCGTTTTTAAATATGATAGAGATATTTTTGATGAAATTCATCTT
TTGATACCAGAAGAAGATCATTCTAAAATAGCATTTGTAACTGATTTAAATGAGTTATTA
ATATACCCTAGTCCTAAAATAGTTGTTTATTGTATGGATTGGCTTGACCCATCGCAATGC
ACTAAGCACCTATTGTGGGCTAAGGGTCAACCTATTACTTATAAATCAGGATTTCAAATA
TACACTCTTAGGTGTACTTATTTTATAATTGCTTATAAATTCCGAGATAAGGACTTACTT
ACATATAAGCAAATGGGTTATAAATCTATCGTCAAAATAGATTATTCCAAAAATGAACTT
GATCCTTATTTTGTAGATCCTGAAGAGAATTTTAATAATGAATATTATTTGATAGATTCT
GAAAAGGAATTTAACAATGATCCCGAATATGAATTTGCTTCACAGTATTTCTTTTCGGAA
TCTAAACGGGAACGGGATATATTTGATACTGCTGTTCCCGGTGGCTATCATTGA
>1_REF543
ATGCCACAAACTAAAGCTAAGAATCTTGAAAATAAGTACCGCCATTATGAATTCGTCATC
AATAATTATGATGATCTTGACTTAGCTATTCTTCTTGAATTAGAAGATAAACCTAATTTT
AGGTATTTAGTATGTGGTTTCGAAATAGCGCCATCTACTGGCACTCCTCATATGCAATGC
TATGTTAATTTTAGCACACCTGTAAAATGGGAAACGTTTAAGAATGTCGTTTATCCTAAT
CATTTCGATAAATGTAATGGCACCCCTGTACAAAATATGCAATATTGTAAAAAAGGCGAA
CAGTCTAAACAAGAATGGAACGACTTTAATGTTAAGGGTCCAAACTATGGTAAAAAAGCT
TTTTTTATAGAGTTTGGAGAGTGTCCTATAGTTGGGAAGTCAAAAACAGCAGAGCTTGTT
GTCAATGCAATTAACGAAGGTAAATCAATTGATGATCTTGACTTACTTTTTCCAAATTAT
ATGATTATTCATCATAATAAGGTAAAAGAGTATATCGATAGAAGGGATCGTGGAAAGAAA
AATGATACTTCAGTATTCGTTTTTAAATATGATAGAGATATTTTTGATGAAATTCATCTT
TTGATACCAGAAGAAGATCATTCTAAAATAGCATTTGTAACTGATTTAAATGAGTTATTA
ATATACCCTAGTCCTAAAATAGTTGTTTATTGTATGGATTGGCTTGACCCATCGCAATGC
ACTAAGCACCTATTGTGGGCTAAGGGTCAACCTATTACTTATAAATCAGGATTTCAAATA
TACACTCTTAGGTGTACTTATTTTATAATTGCTTATAAATTCCGAGATAAGGACTTACTT
ACATATAAGCAAATGGGTTATAAATCTATCGTCAAAATAGATTATTCCAAAAATGAACTT
GATCCTTATTTTGTAGATCCTGAAGAGAATTTTAATAATGAATATTATTTGATAGATTCT
GAAAAGGAATTTAACAATGATCCCGAATATGAATTTGCTTCACAGTATTTCTTTTCGGAA
TCTAAACGGGAACGGGATATATTTGATACTGCTGTTCCCGGTGGCTATCATTGA
>1_REF545
ATGCCACAAACTAAAGCTAAGAATCTTGAAAATAAGTACCGCCATTATGAATTCGTCATC
AATAATTATGATGATCTTGACTTAGCTATTCTTCTTGAATTAGAAGATAAACCTAATTTT
AGGTATTTAGTATGTGGTTTCGAAATAGCGCCATCTACTGGCACTCCTCATATGCAATGC
TATGTTAATTTTAGCACACCTGTAAAATGGGAAACGTTTAAGAATGTCGTTTATCCTAAT
CATTTCGATAAATGTAATGGCACCCCTGTACAAAATATGCAATATTGTAAAAAAGGCGAA
CAGTCTAAACAAGAATGGAACGACTTTAATGTTAAGGGTCCAAACTATGGTAAAAAAGCT
TTTTTTATAGAGTTTGGAGAGTGTCCTATAGTTGGGAAGTCAAAAACAGCAGAGCTTGTT
GTCAATGCAATTAACGAAGGTAAATCAATTGATGATCTTGACTTACTTTTTCCAAATTAT
ATGATTATTCATCATAATAAGGTAAAAGAGTATATCGATAGAAGGGATCGTGGAAAGAAA
AATGATACTTCAGTATTCGTTTTTAAATATGATAGAGATATTTTTGATGAAATTCATCTT
TTGATACCAGAAGAAGATCATTCTAAAATAGCATTTGTAACTGATTTAAATGAGTTATTA
ATATACCCTAGTCCTAAAATAGTTGTTTATTGTATGGATTGGCTTGACCCATCGCAATGC
ACTAAGCACCTATTGTGGGCTAAGGGTCAACCTATTACTTATAAATCAGGATTTCAAATA
TACACTCTTAGGTGTACTTATTTTATAATTGCTTATAAATTCCGAGATAAGGACTTACTT
ACATATAAGCAAATGGGTTATAAATCTATCGTCAAAATAGATTATTCCAAAAATGAACTT
GATCCTTATTTTGTAGATCCTGAAGAGAATTTTAATAATGAATATTATTTGATAGATTCT
GAAAAGGAATTTAACAATGATCCCGAATATGAATTTGCTTCACAGTATTTCTTTTCGGAA
TCTAAACGGGAACGGGATATATTTGATACTGCTGTTCCCGGTGGCTATCATTGA
>1_REF547
ATGCCACAAACTAAAGCTAAGAATCTTGAAAATAAGTACCGCCATTATGAATTCGTCATC
AATAATTATGATGATCTTGACTTAGCTATTCTTCTTGAATTAGAAGATAAACCTAATTTT
AGGTATTTAGTATGTGGTTTCGAAATAGCGCCATCTACTGGCACTCCTCATATGCAATGC
TATGTTAATTTTAGCACACCTGTAAAATGGGAAACGTTTAAGAATGTCGTTTATCCTAAT
CATTTCGATAAATGTAATGGCACCCCTGTACAAAATATGCAATATTGTAAAAAAGGCGAA
CAGTCTAAACAAGAATGGAACGACTTTAATGTTAAGGGTCCAAACTATGGTAAAAAAGCT
TTTTTTATAGAGTTTGGAGAGTGTCCTATAGTTGGGAAGTCAAAAACAGCAGAGCTTGTT
GTCAATGCAATTAACGAAGGTAAATCAATTGATGATCTTGACTTACTTTTTCCAAATTAT
ATGATTATTCATCATAATAAGGTAAAAGAGTATATCGATAGAAGGGATCGTGGAAAGAAA
AATGATACTTCAGTATTCGTTTTTAAATATGATAGAGATATTTTTGATGAAATTCATCTT
TTGATACCAGAAGAAGATCATTCTAAAATAGCATTTGTAACTGATTTAAATGAGTTATTA
ATATACCCTAGTCCTAAAATAGTTGTTTATTGTATGGATTGGCTTGACCCATCGCAATGC
ACTAAGCACCTATTGTGGGCTAAGGGTCAACCTATTACTTATAAATCAGGATTTCAAATA
TACACTCTTAGGTGTACTTATTTTATAATTGCTTATAAATTCCGAGATAAGGACTTACTT
ACATATAAGCAAATGGGTTATAAATCTATCGTCAAAATAGATTATTCCAAAAATGAACTT
GATCCTTATTTTGTAGATCCTGAAGAGAATTTTAATAATGAATATTATTTGATAGATTCT
GAAAAGGAATTTAACAATGATCCCGAATATGAATTTGCTTCACAGTATTTCTTTTCGGAA
TCTAAACGGGAACGGGATATATTTGATACTGCTGTTCCCGGTGGCTATCATTGA
>1_REF549
ATGCCACAAACTAAAGCTAAGAATCTTGAAAATAAGTACCGCCATTATGAATTCGTCATC
AATAATTATGATGATCTTGACTTAGCTATTCTTCTTGAATTAGAAGATAAACCTAATTTT
AGGTATTTAGTATGTGGTTTCGAAATAGCGCCATCTACTGGCACTCCTCATATGCAATGC
TATGTTAATTTTAGCACACCTGTAAAATGGGAAACGTTTAAGAATGTCGTTTATCCTAAT
CATTTCGATAAATGTAATGGCACCCCTGTACAAAATATGCAATATTGTAAAAAAGGCGAA
CAGTCTAAACAAGAATGGAACGACTTTAATGTTAAGGGTCCAAACTATGGTAAAAAAGCT
TTTTTTATAGAGTTTGGAGAGTGTCCTATAGTTGGGAAGTCAAAAACAGCAGAGCTTGTT
GTCAATGCAATTAACGAAGGTAAATCAATTGATGATCTTGACTTACTTTTTCCAAATTAT
ATGATTATTCATCATAATAAGGTAAAAGAGTATATCGATAGAAGGGATCGTGGAAAGAAA
AATGATACTTCAGTATTCGTTTTTAAATATGATAGAGATATTTTTGATGAAATTCATCTT
TTGATACCAGAAGAAGATCATTCTAAAATAGCATTTGTAACTGATTTAAATGAGTTATTA
ATATACCCTAGTCCTAAAATAGTTGTTTATTGTATGGATTGGCTTGACCCATCGCAATGC
ACTAAGCACCTATTGTGGGCTAAGGGTCAACCTATTACTTATAAATCAGGATTTCAAATA
TACACTCTTAGGTGTACTTATTTTATAATTGCTTATAAATTCCGAGATAAGGACTTACTT
ACATATAAGCAAATGGGTTATAAATCTATCGTCAAAATAGATTATTCCAAAAATGAACTT
GATCCTTATTTTGTAGATCCTGAAGAGAACTTTAATAATGAATATTATTTGATAGATTCT
GAAAAGGAATTTAACAATGATCCCGAATATGAATTTGCTTCACAGTATTTCTTTTCGGAA
TCTAAACGGGAACGGGATATATTTGATACTGCTGTTCCCGGTGGCTATCATTGA
>1_REF551
ATGCCACAAACTAAAGCTAAGAATCTTGAAAATAAGTACCGCCATTATGAATTCGTCATC
AATAATTATGATGATCTTGACTTAGCTATTCTTCTTGAATTAGAAGATAAACCTAATTTT
AGGTATTTAGTATGTGGTTTCGAAATAGCGCCATCTACTGGCACTCCTCATATGCAATGC
TATGTTAATTTTAGCACACCTGTAAAATGGGAAACGTTTAAGAATGTCGTTTATCCTAAT
CATTTCGATAAATGTAATGGCACCCCTGTACAAAATATGCAATATTGTAAAAAAGGCGAA
CAGTCTAAACAAGAATGGAACGACTTTAATGTTAAGGGTCCAAACTATGGTAAAAAAGCT
TTTTTTATAGAGTTTGGAGAGTGTCCTATAGTTGGGAAGTCAAAAACAGCAGAGCTTGTT
GTCAATGCAATTAACGAAGGTAAATCAATTGATGATCTTGACTTACTTTTTCCAAATTAT
ATGATTATTCATCATAATAAGGTAAAAGAGTATATCGATAGAAGGGATCGTGGAAAGAAA
AATGATACTTCAGTATTCGTTTTTAAATATGATAGAGATATTTTTGATGAAATTCATCTT
TTGATACCAGAAGAAGATCATTCTAAAATAGCATTTGTAACTGATTTAAATGAGTTATTA
ATATACCCTAGTCCTAAAATAGTTGTTTATTGTATGGATTGGCTTGACCCATCGCAATGC
ACTAAGCACCTATTGTGGGCTAAGGGTCAACCTATTACTTATAAATCAGGATTTCAAATA
TACACTCTTAGGTGTACTTATTTTATAATTGCTTATAAATTCCGAGATAAGGACTTACTT
ACATATAAGCAAATGGGTTATAAATCTATCGTCAAAATAGATTATTCCAAAAATGAACTT
GATCCTTATTTTGTAGATCCTGAAGAGAATTTTAATAATGAATATTATTTGATAGATTCT
GAAAAGGAATTTAACAATGATCCCGAATATGAATTTGCTTCACAGTATTTCTTTTCGGAA
TCTAAACGGGAACGGGATATATTTGATACTGCTGTTCCCGGTGGCTATCATTGA
>1_REF553
ATGACATGGCACACGTGGAATCATTATTGTTCCGAACACGATCTAATGGAAGCTGTTCCC
GCTGAAACAACTAATGGTCAAGCCAAGCACTGGTGCTTCACGCTGAATCATCCTACGGAT
TTGGATCGTGCTCAAGTTACTGCGCTCCAACCTGTCGCTGATTATTACATCTTTGGTGAA
GAAATTGGCGAGAATGGTAACCCGCACCTTCAAGGTTTTGTAAGCTTCAAGAAGAAATGC
CGGTTTGCAACCGTCAAGAAGTTGCTGCCGCGGGCACATCTACAAACTAAGCGTGGTACT
GTTGGTCAAGCTGTTGCATACTGCAAGAAAGGTGCTCAACCACATGCTGAATGGAAAGAA
CTTGGTCCTGGTGGCCCTACGTATGGACATGGTGCTGTTGTGGTTGAATGGGGAGATGTG
CCTGAAGAACAGGGTGTGGCTGGTGGCCGTAAAAATGCTGAGAGGTGGAAGGAAACTAAG
GACTTGGCAGTCGCAGGTAATTTGGACTCGATCGAGCCTGAGATATATATCCGTCACTAC
GCTACTCTGAAAAGAATTAAGGCTGACTCTCGTCCTATTCCACCTGATTTAAATTGGCCC
GCTGGTTCTCCACCAAATGAATGGATTTATGGTGTAACAGGCTGCGGTAAGAGTCGTGCT
GCGCGTCAAGAAAATCCTGGCTGTTACTTGAAGATGAATAACAAATGGTGGGAGAACTAT
GAAGATGAAGACGTTGTCTTGATTGAAGATGTTGGTAAAAGCCACGAATGGATGGGTGAC
TTCTTGAAAATTTGGGCTGATCGTTATGGCTTTCGCGCTGAAATCAAACACCTGTCGGTT
GTTCTTCGCCCAAAAAGGATTATCGTCACCTCCAATTATCATCCTGCGGATATATGGCCA
GATGTGAATGTTGTTGATCCTCTCCTACGTCGATTTAGAATTCGTCACATGCTGTTGCCT
CCAGACGTCGCGCCTGTGGCTGCTCCTTATAATGGTGGCTTTATCTTGGACGATGAAGAT
GCTACGCAACAAATGGATGAGATTGTCGTACCTCCACCTCCGTCCAAGAAGAGAAAGTTG
GCTGCCTCAAATTACTTGGTGAAGAAGCCTCTCTATCGTCAAAACGCTCAAGGAAATTTA
GTGCCCTGGACGGACACACAGAAGAAACTCGCGTGGAAAGCTAGAGTCGATGAGATCGAC
ATCGATGAGGATTCCGAAGAAGATTTGTCAGAAGACAGTGAGACTAGTAGTGATTGCGAA
TAA
>1_REF556
ATGACATGGCACACGTGGAATCATTATTGTTCCGAACACGATCTGATGGAAGCTGTTCCC
GCTGAATCAACTAATGGTCAAGCCAAGCACTGGTGCTTCACGCTGAATCATCCTACGGAT
TTGGATCGTGCTCAAGTTACTGCGCTCCAACCTGTCGCTGATTATTACATCTTTGGTGAA
GAAATTGGCGAGAATGGTAACCCGCACCTTCAAGGTTTTGTTAGCTTCAAGAAGAAATGT
CGGTTTGCAACCGTCAAGAAGTTGCTGCCGCGGGCACATCTACAAACTAAACGTGGTACT
GTTAGTCAAGCTGTTGCATATTGCAAGAAAGGTGCTCAACCACATGCTGAATGGAAAGAA
CTTGGTCCTAATGGCCCTACGTATGGACATGGTGCTGTTGTGGTTGAATGGGGAGATGTG
CCTGAAGAACAAGGCGTGGCTGGTGGCCGTAAAAATGCTGAGAGGTGGAAGGAAACAAAG
GACTTGGCAGTCGCAGGTAATTTGGACTCGATCGAGCCTGAGATATTTATTCGTCACTAC
GCTACTCTGAAACGAATTAAGGCTGACTCTCGTCCTATTCCACCTGATTTGAATTGGCCC
GCTGGTTCTCCACCAAATGAATGGATTTGGGGTGTAACAGGCTGCGGTAAGAGTCGTGCT
GCGCGTCAAGAGAATCCTGGCTGTTACTTGAAGATGAACAACAAATGGTGGGAGAACTAT
GAAGATGAAGACGTTGTCTTGATTGAAGATGTTGGTAAAAGCCACGAATGGATGGGTGAC
TTCTTGAAAATTTGGGCTGATCGTTATGGCTTTCGCGCTGAAATCAAACACCTGTCGGTT
GTTCTCCGCCCAAAAAGAATTATCGTCACCTCCAATTATCATCCTTCGGATATATGGCCA
GATATGAATGTTGTTGATCCTCTCCTACGTCGATTTAAAATTCGTCGCATGCTGTTGCCT
CCAGACGTCGCGCCTACGGCGGCTCCTTATAATGGTGGCTTTATCTTGGACGATGAAGAT
GCTACGCAACAAATGGAAGAGATTGTCGTACCTCCACCTCCGTCCAAGAAGAGAAAGTTG
GCTGCCTCAAATTACTTGGTGAAGAAGCCTCTCTATCGTCAAAACGCTCAAGGAAATTTA
GTGCCCTGGACGGACACACAGAAGAAACTCGCGTGGAAAGCTAGAGTCGATGAGATCGAC
ATCGATGAGGATTCCGAAGAAGATTTATCAGAGGACAGTGAAACGAGTAGTGATTGCGAA
TAA
>1_REF569
ATGCCCATAGTCAAAAATGGACAAATATACAAATCCTTTACCATCCCAACCAGACCTGAC
CATTCAATTACAGAAACAGATAGAGGATCAGCTTCGGATACTCGAATATCCAAAGCCCCC
AGCATATCATCACAAATTACTGAACAGCTTCATGAAGATGGAAACAGAGTTTCTCACATT
TCCTCTACTGATGCAACGAAACGTAGTTTATTATCTAAAAGAATTGTGGCCAGCAATAGT
ACTGGAGGCGGAACAGGATCAAAAAGATGCAAATTCATTGATGATGAAGCAGAACATAGC
GGAGATGAAGAGAACTGGGAACTGGGATTCTGTGAGCACGGGATCAGAGAAGACAAAGAC
TGCGAGCAGTGTGAATCCTTTATCGATGATGAAGACGTCTACGATCCATACCTCCACAGA
CCCTTCGACGCAACACGAGACATTCCCGACCACATCGACACCACTGCCTTGTCCGGGGCA
TACAGTTCATCAATCACTCGAGACAGAGACAGTACACACTCCACGCACTACAGAGACGGG
GGTCAAATTGAAGAAAAAGAACAAAGTTCATCCAGATCAACTCCAAGGCCCTCACGAGCC
AATCCCCTTTCCCTCTTTAGAGATGCTGTCTCCAAAGACCTGCGAGCAGGAGACAAAGCA
ATGCCCGAAACTGTCTCACAACTAGCGATCAATAGCCTCGCTCTCATAAACACAGCCCCT
ACCATGACATACCGAAAAGAGGACGGGTCCCTTGTCACTCTCGATAAAGAGCTCATGGAT
TTTGTAATAACATCCGATGCCCCACATTTCAAACTCCGTAAAAAGTGCTACGGTATGACG
GTCTTCACCAAAAAAGCAATCTTGGAAGTTCATGCGTTCCAACACCTTATGACAAATCCC
TATTCATATTTGCTCGTAGCCGAGGAAAAGGCTCCGTCTACCCAGGGCCGACACCTTCAT
GTGTACATAGAACACGAAAAACAACCCAATTGGAGACAATGCCCCTGGGCGGACTTCTTC
GGAAACCCGGTTTTCTACTCGCACATTTACAATAAACAGGGATGGATAACTTACTGTAAA
AAAGGACATTCCTTCCAGCAATGGGGTGAAATCAAAGACCCAGAGGTAAAAATAGATGGC
CTACTAATCGAAGCAGACAAGCTGGCAAAGACTAAAGTAGAATTCTTCGATATAATATGG
GCCAAGCGACCTGGATACCTCGCTACAAGTATATCCCAACTAGAAAAAGTGTGGCAATAT
AGAGTACTAAAAAAACAATCGGACGCTAAACCAAAATATCAACTATCTACATTCAAAATA
CCTCCCGAGGTTACGGAATGGAAAGCCTGGATGCAAGCACCGTCACGCACAAAGTGTCTC
GTCCTCGTCGGGCCTACAAAAATGGGAAAGACCGAACTCGTCCTCACATTATTCCCGGAA
AACATATATATGCGAACGGAATTATCATTACAAGTAATGACAGACAGGACAGGCCTGGAA
AAGTTCCTTATCTTGGACGACGTTTCCTGGGAAGTGCTACGGAAAGAAGCTAAGGCATGG
TTAACACAAATGGGATCCCACATTCTCACAGATAAATACTTACCAAAGGTTCAAGTAGAC
TTTAATATCCCATCAATATACCTCATGAATGAAAAAAACTACGAGCTTCTTAAAGCTGAT
CCAGAATTCGAAACATACTGGCTTAAAAACATGCACATTGTCATGATTGAAAACAAGTTA
TTTTAA
>1_REF571
ATGAGCAAACGACCACAACAGCTGCGCCATTGGACATTCACCATCGGAGGCGAAGAGGCA
CAAACAATTACCGGAATCGAAGACTTATGGGATGCAACGACAATGAATTTCATTATCGGA
CAACTAGAGTACACCCAGAACGAAAAAGAAGAGGATAATTTTCACTGGCAAGGATATGTC
CAGTTCCATAAATCTCTGCGATTCACGCAAGTGAAAAAATACCTTAAATCTTACACAGCT
CACGTCGAACAAGCGAAGGGGACTCTTGAAGAAAACATACAATACTGTTCAAAATCAGCA
TCAAGAGTACTCCCAGCAAAATCATACGGAAAACCCGTAGAGTCCGGAGAACGGACAGAT
ATAGAACGCTTGTACGTAGACGTGAAAAGCGGCAAACCCATGGCCTCTATAATTGACCAC
CACACCAACACGTGGTTTAAATACCACGGAGCGGTAGACAAGGCCAAATTCTATCTCGAA
CAGAAAACGGCTTGTCAAAAAAGAAACTGTAAAGTTACAGTGTGGGTGGATCAAGGGCAA
ACCGGGAAAACAACACGTGCCCTATACGACATAGACGAGGATGGAAAAATGAAAGCGAAG
TCGGGTGTATTCCGACTCACTCACGAAGAAGGCCGTCTATGGTGGGATGGCTACGACGGG
CAACCAACCCTCGTAATTGATGATTGTGTACATCTAATTAAATTTGATTATTGGAAGTCA
TTGGTCGATGGACATCCAATGCGTATTCAAATTAAGAATGGATGGAAAAACGCACTGTGG
AACCGTGTCATTATCAACAGCAATCGTCACCCCAACAATTGGTGGCCAGACAACACAGAA
GCCAACCTCAACATGCCTTACTTTAAAGGCAGAATTGCACTTATCAACGATATGGCACCT
CTAGAATTCCTAGCTAAACACGTACAAAAGACAGATGTGCCTGTATGTGCATTTGAAGAT
ATTCCATTAAATGCATTCATCGGGGAACCACCCGATGATATTTTCTTCCCAGGTGGGGAA
GAAATAAAAGGGAACGAAGGAAACATCGGAGATGACGGTCTACTATACACCTTCAATCCC
CCTCACGTGGGACCTCAGGCTCCAATGCCAATAATGGGTGGAATTGGTCAGCGAGAAGCT
TTGCGAGAATTCAATGACTATCATGCTTTTTTGGAAAAAGAAGCACAATCGTTAGAAGAA
CACGATAGAAACATTGTAAAAGCAAAGAAAAAAGAACTAAGAGTTACTATTCCGAAAAAA
CCCGATGAACTACGACTTATTATTCCTGGATCCCCTCGTACAGAGGCGTTAGCTAAAGCA
CGCGCTGATACTCCTACTCCACTCGTCGAATATTTCGAAGGACCCTCCTGA
>1_REF574
ATGAGCAAACGACCACAACAGCTGCGCCATTGGACATTCACCATCGGAGGCGAAGAGGCA
CAAACAATTACCGGAATCGAAGACTTATGGGATGCAACGACAATGAATTTCATTATCGGA
CAACTAGAGTACACCCAGAACGAAAAAGAAGAGGATAATTTTCACTGGCAAGGATATGTC
CAGTTCCATAAATCTCTGCGATTCACGCAAGTGAAAAAATACCTTAAATCTTACACAGCT
CACGTCGAACAAGCGAAGGGGACTCTTGAAGAAAACATACAATACTGTTCAAAATCAGCA
TCAAGAGTACTCCCAGCAAAATCATACGGAAAACCCGTAGAGTCCGGAGAACGGACAGAT
ATAGAACGCTTGTACGTAGACGTGAAAAGCGGCAAACCCATGGCCTCTATAATTGACCAC
CACACCAACACGTGGTTTAAATACCACGGAGCGGTAGACAAGGCCAAATTCTATCTCGAA
CAGAAAACGGCTTGTCAAAAAAGAAACTGTAAAGTTACAGTGTGGGTGGATCAAGGGCAA
ACCGGGAAAACAACACGTGCCCTATACGACATAGACGAGGATGGAAAAATGAAAGCGAAG
TCGGGTGTATTCCGACTCACTCACGAAGAAGGCCGTCTATGGTGGGATGGCTACGACGGG
CAACCAACCCTCGTAATTGATGATTGTGTACATCTAATTAAATTTGATTATTGGAAGTCA
TTGGTCGATGGACATCCAATGCGTATTCAAATTAAGAATGGATGGAAAAACGCACTGTGG
AACCGTGTCATTATCAACAGCAATCGTCACCCCAACAATTGGTGGCCAGACAACACAGAA
GCCAACCTCAACATGCCTTACTTTAAAGGCAGAATTGCACTTATCAACGATATGGCACCT
CTAGAATTCCTAGCTAAACACGTACAAAAGACAGATGTGCCTGTATGTGCATTTGAAGAT
ATTCCATTAAATGCATTCATCGGGGAACCACCCGATGATATTTTCTTCCCAGGTGGGGAA
GAAATAAAAGGGAACGAAGGAAACATCGGAGATGACGGTCTACTATACACCTTCAATCCC
CCTCACGTGGGACCTCAGGCTCCAATGCCAATAATGGGTGGAATTGGTCAGCGAGAAGCT
TTGCGAGAATTCAATGACTATCATGCTTTTTTGGAAAAAGAAGCACAATCGTTAGAAGAA
CACGATAGAAACATTGTAAAAGCAAAGAAAAAAGAACTAAGAGTTACTATTCCGAAAAAA
CCCGATGAACTACGACTTATTATTCCTGGATCCCCTCGTACAGAGGCGTTAGCTAAAGCA
CGCGCTGATACTCCTACTCCACTCGTCGAATATTTCGAAGGACCCTCCTGA
>1_REF578
ATGAATTTCATTATCGGACAACTAGAGTACACCCAAAACGAGGACGAACAAGATAATTTT
CACTGGCAAGGATATGTCCAGTTTCATAAATCTCTGAGATTCACGCAAGTGAAAAAGTAT
CTTAAATCTTATACAGCCCACGTCGAACAAGCGAACGGGACTCTCGAAGAAAACATACAA
TACTGTTCAAAATCAGCATCAAGAGTACTCCCAGCAAAATCATACGGAAAACCCGTAGAG
TCCGGAGAACGGACAGATATAGAACGCTTGTACGTAGACGTGAAAAGCGGAAAATCCATG
GCCTGTATTATCGACCACCACACAAACACATGGTTCAAATACCATGGAGCAGTAGACAAA
GCAAAATTTTATCTCGAACAAAAAGTTGCATGCCAAAAAAGAACATGCACAGTAACTGTG
TGGGTCGACCAAGGCCAAACAGGAAAAACAACACGAGCGTTATATGATATCAACGAAGAT
GGCAAAATGATAGCGAAAACTGGAGTTTTTCGTTTAACACACGAGGAGGGACGACTGTGG
TGGGACGGATACGACGGTCAACCAACCCTTGTGATAGACGACTGCGTACATTTAATTAAA
TTTGATTACTGGAAATCCTTGGTGGACGGACACCCAATGCGGATCCAAATCAAAAACGGA
TGGAAAAACGCTCTATGGAACCGTGTTATTATCAACTCAAACAGACACCCAAACAACTGG
TGGCCTGATAACTCCGAAGCGAACCTTAGCATGCCATATTTCAAGGGCAGAATAGCCCTC
ATAAACGACATGGCACCACTCGAATTCCTGGCGAAACACGTACAAAAGACAGATGTGCCT
GTCTGTGCATTCGAAGATATACCATTAAATGCATTCATCGGGGAACCACCCGATGACATT
TTCTTCCCAGGCGGGGAAGAAATAAAAGGAAACGAAGGAAATATCGGAGATGACGGTCTA
CTATACACCTTCAATCCCCCTCACGTGGGACCTCAGGCTCCAATGCCAATAATGGGTGGA
ATTGGTCAACGAGAAGCTTTGCGAGAATTCAATGACTATCATGCTTTTTGGAAAAAGAAG
CACAATCGTTAG
>1_REF579
ATGCCTCCGAAACGACCAACTGTTTCTGAACAAGACGTCTACACACCCGGCGACGAGCTA
CGCTTAGCTACATGGCCCGGGTACCCTATTAGGAAACCAAGAATGTTTCCCAAAAGCAAA
AGCAGAGGGTTTGTATTTACAAACTATAAAGTAGACTGGGATGTCCAAGAAATTGACACT
TGGAAAAACGTCGTCTTCGCCTCCGTCGGTCTTGAAATTGCTCCCACTACAGGTCGCAAA
CACCATCAAGGATGTGTCTACTTCAAGAACCCTAGAACCTTTACTGGTGTTGACAATTTG
CTTCCGCCAAATTGCTGGTTCCAAGCCGCTAAAGGCAGCGAAATGGACAACTACACCTAT
ACTAGCAAAGAAAACAGGGTCTACCTTTTCGGAGAACCCTGCGAACAAGGTCAACGCAAT
GACCTTGAAACAATTCGCAAGCGAATTGTAGAAGAAGGGGCTACGCCCGCAGACTTCGCC
TGCGAAGAAGGTATTACCTTCAAAGATCTCCAGTTCATAGAAGCTACATTCCGGCTTGCC
GGAACCGCTCCTAAACGCAACTGGAAAACCACTGTAGTGTGGTTATATGGCGCCTCTGGC
CAAGGTAAATCTCACATCGCTAAAGCGCTGATCGACGCCAACGATGAAAATGAGGCCTGG
AAATCCGGGCCCAAACTTGACTACTGGCAACAGTATCAAGGACACGAAACTGTCTGGCTA
GACGAGTTTCGCGGAGACAAGTGCACCTTCTCAGCGCTACTTGAAATTATGGACAATTCA
CCCTACGAAGTGAATATTAAATATGGCTCCGCGCAACTGCTTGCTCGCCGGATTATCGTG
ACTTCGCACATGCATCCCCGGAACATGTATCCTACCTGTCCCGAAAACATAAATCAGCTC
CTCCGGCGCATTGATGTTCTTTGGGATATTAACGAGCTTTACAAAGCTGCAGATGAAGAC
TTCGTCTTCCCTGATATCCCTGAATTCAAAGAATTCAACTCGGTTATCCACACCTGTGCG
GCTACCCGAAAAGAAGCGGCTCCGCCTATGAGATACGAAGGTCGCAAGCTCCTCGCACTC
ATTGATAGCGTCTGGGTTGAGCAACCTGCTCTCCCTGCTTCGCAGAGAACACCCTCGGAT
AGCAAACAACCGAACGAAGCTACCGCTTATCGAAAGTCCCGGGCACACAACTTGTGTTCC
GAACTGTCTCCCCATGGGAACCCTCATTCCGCTAAAGCGTCATCCCATGTACTAAGTTCC
GCTTGCGGAACAGAAGTCGGGGGTAATATAGGCCCCCTCCGGGCCGTTGCCAACTGTGTT
GCCGCCGGGCTTTCAGCTGCCTCCCCGACTTCGGGTCCTTCGGACCCCCAATGGGTATGC
TCTCACGAGGCCGTAGCTGAAGACGAATTTGGTGAAATTTGCTTAATCTGCGAAGAAAGA
ATGAAGGCGAAATCTTTACCGCCTACATCTGAAGAAATTGCGGAATTCTGTCCAGAATGC
CACCAAGAAATCCTCGAATACGAGGATGGTGTTACAGCCTGTGGCTGCCACCAAGAAGTC
GCTTAA
>1_REF584
ATGATACAACTTTTTGAAACACCAAAAAAAGAAACTCGAGGTAGACCTCGTAAAATAAAA
AATGACATTTTATGTAATGAAACTTTACCAACAATTGATAAAGTAACCATAAAAAATAAT
GATGAATTTGGTAATGAAATTGAAAATGATCCTACTAAAGTAAAAACATCTACTAAACAT
AGACATCACGCTTTTACTTTTAATTATGGTCCAGGAACTACAATTCCTGATTATGAAAAA
TATGCTCTTGAACAATTATGTAAATCTTTTTATGATAAACAAGAAAACATAATTTATATG
TTATGTGGATTTGAACTAGGTAAAAATCAAATCAAGCATATACAAGGATACATTCAATTT
AAAAATCCTAGAAGTTTTAATAAAGTAGTATCAGAACTACAATCTACTTTAAAAGGAGCA
CATGTTGAAGAATGTGTTAAATCAAGCTTCAATAACTCAATTTATTGTAAAAAAGAAGGA
AATTACTTCTTCTTTGGAAATCCTGATTTTATTGAAAGTAAAATTAAAACTCAAGGAGAA
CGAACTGATCTTGATACAATATATGCGTACATCGATCAAAATTTAACTATAAGTCAAGAA
CTAAGAAAAAGTAAAACATACACTTTATATTATAAAGCTTTTGAATCTTATCTTGCTAAA
GCTAAACAAGAACATCATTTGAAAAAACAAATTGATTTCTTTAAATCAAGTAAACTGAAT
ACTCTTCAGATTTATTTTGAAAACTTAGTTCTTAAACAAGATAACAGAACTATAGATTGG
GTATATGATCCAATTGGTAACAATGGAAAATCATTCTTCTGTAATTATTATTCTACATTG
AAAGGAGCTTTCTTAATGTTAAATGGAGCTACTAAAGATATAGCTCAATGTTATAATTAT
GAAGACGTAGCTCTAGTAAATTTTGTTCGTTCTGAAGAAGATAGAATCAATTACACTATC
ATGGAAAACTTTAAAGACGGAAGAATTTTTAGATCAAAATATGAAAGTGCTATTATAGCT
AGATCTCCTATTAAAGTTATAGTGTTTGCTAATTTTGTACCTACATTAAAAAAATGTAGT
GAAGATAGATGGAGAATACATATGATTCTACCTGACGGATCTATCAAAATTAAAAAACAA
ATTATCAAACCAATCATTAAAATAGAAAAGTTAGACATATCAGAAATTTCTGAAAATGAA
TATTTCAATTTAATAAATTCTCTTCATTATTATTAA
>1_REF591
ATGTCAAACAACAGAACGGCTGTCTCTACATGGGACTTCACTGCATTTAACACTGATGTC
GAAACATGTAAAAAATTACTTACAGAAAATTGCAAAAAATGGTGTTTTCAGGAAGAACAA
TGTCCTGAAACTAAAACAAACCATTTTCAAGGCAGATTTTCTCTCAAAGTTAAAGCGAGA
CTCACTGCATTAATTAAAATTTTTGTATCATGGCATTTATCTATTACTTCAAAAATAAAT
AAAGATAATAACTTTTATGTTACAAAAGAAGATACAAGAATTAATGGACCATGGTCATCC
GAAGATGTTAATATATACATTCCCAGACAAGTTAGGGAAATAGTTAATCTACATCCATGG
CAACAACAAATTGTTGATAATGCCAATGTATGGGATACAAGAACTATTAATGTTATATTA
GACACTAAAGGAAATAATGGAAAATCCACTATTTGCGCATACATTGAAGCACACGGAATT
GGAGAAGTCATTGAATATACAAATGACTTAAAAGATATAATGAGAATGGTATATGATCTA
CCAACCTCTAAATTATACTTAATAGATTTACCGCGATGTATTGATAAATCAAAAATGTAT
GGCCTTTATGCTGGCATTGAATGCATCAAAAATGGAAAGGCATACGACGACAGATATCAT
TTTAAAAAAAATTATTCGATTGTCCCAATATCTGGTGTTTCACTAATAAATTCCCAGATC
TCGAATATCTATCTTTAG
>1_REF598
ATGTCTTATTGTATGTGCTTCACGTACTTCAACGACACTCTCGCATCACACGACCCAGTC
GCGTTTCTCGAGAGCAAAGATGAAATCGTCGACTTCTGTTTCTTCCAACTGGAAGCGGCG
CCGACAACTGGCAAACTCCATTGGCAAGGATACGTGGAGTTCAAGTCAAAAACAACCATA
ACGCAAGCGCGTAAGTTGTTTATCGATGGTGCTAACTACCGCAAGGCGGATGGTTCAGCA
GAAGAAAACATGATTTATTGTTCCAAGTCCCGCACCAAAGTTGCCGGACCTTGGTCCATC
GGAGAAGCCAGACCCGCGAAAGGCGCACGTACTGACATCGCCAAGTTTACGAAACTTTGT
AAAGATGTTGGTGACATACGCGAGGTTGTTGAGGTAGATCCCAACAACTGCGCTAAGTAT
TGGCGTATGGCTAATGACTTATGCAAAATGTACGAGCGTCAGCCTACGGCTCGACCACCT
CCCATTGTCATTGTCATCCACGGGCTGACCGGTGCTGGAAAATCTTTCCAGGCTCGTGAA
ATCCTCGAGGAAATCCACGATGATTATTGGGTCCAACCCATTGCGGCCGACGCTAAAGTC
GTCTGGTTCGACAAATACCACGGACAAGCCTGTGCTTTATTTGACGAATTTGAACCTGAC
AGTATGACAATGCATACTTTCTTACGTATAACCGACGTTTATAACGTACCTGTACCTGTG
AAAGGTTCACATGTATGGTGGAAACCAGAAGTGATTATCTTCACTTCCAACAGCAATCCG
GCAGACTGGTACCCGGCTAAAGCCGCAGCCGTTGCCCGTCGTATTCACTCCTTTGCTATC
ACTCGCTTTACTCGCGATGAAGTCAAGGAAGCTATACGCTCCTTAATCGACACTGAGCTA
AAGACTCCGTGCTCTCACGATCTCGGTGAAATCGTAGAATCATCACACAAGTATGACTTG
GATGATGTATTTGAGCAAGACCGCTACGCGTCCTCGGTTCCCAAGGCTTGTCAACTTGGT
GAAACTACACGTTTACCAGCAGAGCTTCGCTCTGCGCATGCTCCGCATGCGGCGGCCCCT
GTTTCGACGACTACCGTCGCCGCGGGTCCACCTGAATTAAATAAATTTAATTCCCTCCGA
AGTCGGGTGGGTAATACTGCGCAATTATCTGATGATAAATCATCAGCTATTGCTGACCAC
CCGACTTCTTCCACTGGTCCGTCCACAAGTGACCGGCCTGATAATATAGAGTTAAACCCT
ATAAAAAAAGGATGCCCAAACCCATGGGTTCACGCATCTAAAGAATTAAAA
>1_REF602
ATGAATCGCCTACCAACTAAAATTAAAGAAGAGAAAAAAGGACGCGTGCCCAACGGTGAA
GGTGTCACATACAAAACCTCAAAAAGCTGGTGCATAACCTCACACCTCGTCAACGCCCCA
GTATTCGACGAAAAGGTACACCAGCTAATGGTGTACCAACAAGAAAAAGGAATCAACCCC
GGAAAAGGACAAGACGGACTGCACTGGCAGATCTATGTCAAGATGTTAAAAACATCTGGA
TACCGCGCAGTGCAAAAATCACTTTGCAAAACTGAAGAATACAAGCAACTCAATTGCAAT
ATAGCCGTTGGATCACCCAAACAAAATCGCGACTATTGTTCAAAGTCTTCAACTAAAGTA
GGAAAGACTTTCGAATTCGGAAACTGGCCCGAAACCGGACAAGGAGCCCGCAATGATATT
CGGGCAGCCGGCGCACTCGCCAAAGAAGGTAAGTTCAAAGAAATCGAACTTGACATGCTC
GTAAAATACCACGGAGGCCTTGACAGGGTACACCGTGAATACTTCCGAACAGGAATGCCA
TACCCACGGAACGTTGAAGTCCGATGGGGAGCAGCCGGATTCGGAAAAACATACGGAGCC
GCGCAAGATTATAACTTTGAAGCTTCACTCATCAAAGGACTATGCACCGGCAAAGAAAAA
ACCCCATGGTTCAACGGTTACAACCGCGGAGACGAAGTCGCCATTATTGACGACTTTGAT
TGGGAAAACTTCCCAATTGGCACACTCCTGGACATACTCGACTCGTACATATGCCAAGTA
CAAGTAAAAGGAGGATTTGTGCCATGGATGCCAAAAACAATTATCATAACATCCACAGTA
AACCCCAAAGATTGGTATCCAGGCCGACGACAGCCAGAAGTGCTGCGCCGAATCAACCTA
ATCACTCACATCACCGAACACTGGCGCATCCGCCTCGCGAAAGAGGTTGCAAAAGAAGTC
GTCGACAAAATTAATTACGCCGACAACGAAGAAGAAGCGATAAAGTTCGTGCGTCAAAAA
ACGCACGAACATATCACTCCGACCAAAGTCATCCCTACAGAAACTGAGGATAACGTTGGA
GATCTTACTATAGAAGAAATAGAAGAAATGCTTAACGGATGTAAACCAGAGTCTAGCTCT
CCGCCATCCTCTTAA
>1_REF604
ATGGCAAACTTATACATTCCAAAAGTCAAAGCTTTGAATGAAATACCTGTTACAACCAAT
TACATGGCTATAACACACAAGTCAAGACACTTCCTTGTAACGATTTTCGATAATCATTGG
GGACCAACAATATTACGAAAATGGATGACAACGGTTGGTGAAGAAAAACACAACCTACCT
AAAGAAATAAAATATTTCGTTGGATCATATGAAATGTGTCCATCAACGAAAAGAATGCAC
TGGCAGTGTTATGCTGAATTCAATGGGAATTCAAGATCGTTGATGAGTGTCAAGACTATT
TTTGAATGTCCATCAGCCAATATTCAAAATAGAAAAGGCAATAGAGATCAAGCAAGACAC
TATTGCATGAAACCAGTTCCTGATTGTAGCTGTACTAATTGCACTGAAGCTAAAGCAGCT
TTAAACGACAAACATGTTGTTGTCGAATTAGGTTCCTTTGAAAAGGAAGACTCTGACGGA
CCTGGACAGGGTGCAAGAACAGATCTAAAGAATGCTAAAACATTTGTTCTACAACCTGGT
GTGACAGACTTCAAGATGTATGTTGAAGATAACGAACATAGTCACACCATCGCGAAATAC
TACAAATTCTTTGAGAGAGCGCGACTGGTCAACCAACAGCATATTGCAGAAACATCCGTT
ACTGAAAAGAAAGAAATTCTTGTAATAGTCGGGCCAACAGGCACCTTCAAAAGTTCTTCT
GCAAGACAAACTGCAGCAAACAAGAATTATCGCATTTTCCAACTGCCTCAACCATCGGCA
AGTGGACAAATATGGTGGGATGGTTACGACAACCAAGAGTGCGTAATCATCGATGAAATG
AGCGGCAAATTCCCGCTCCTCGACATGTTAAATCTAACAGATCGATACCCATACATGGGG
CAAGTGAAAGGTGGTTCGAAATACATCACACCCAAGATGATCATCTTCACTGCAAATACA
GAACCTGAGGAATGGTATCCTAGATCTGAAGCAAAAGATCGACTAGCTCCTTTATACAGA
CGTATAACAAAACGCGTTTCTTGGATAAACGACGGTTGGGGTGAGGTAGAAAACCCTCAC
AAGGAGGTAGAACCTCAGATTTTCGACATAAGCTCAATCCAATTACCAAAGGTAAGCCTT
GATGTTTTCAAGGCGAATCGACTTTTCATACCAAAAGTACTCCCATTAGAACCTCCGACT
CAGGCTCCGGTACAGCAGAATGCTCTCCCCTTCGGGTATCGACCTCTAATAAGCTGA
>1_REF606
ATGGAATATTTTTCTGGCACAAAATATAACTTGCGTTCCATGTCAAAACATAGAGACTAT
TGTTTTACTGTGTTTTTCGGCGATAAAGTTGAAGAATCAAAACACAATGAAGGATTAATA
TGCGATACGAACACTTATATAGTTTATAGCATTGAAAAATGTCCAACAAGTGGTAAATAC
CACTATCAAGGATATCTAGAATGGAAAAGCCCTATAACGCTCAAAGCGATCGTTAAGAAG
CTAGAAGAGTACTTTCCAGGATGCAAAGCACCACACGTAGAAACACGTAAAGGTACCCCA
GATGAAGCAGCAGCTTATTGTAAACCTAAAGATTTACACGGAAATCAAAAACCAAGTCAC
ATAAGCGGACCTTGGGAATGGGGCCAAATGAAACCTGGACAAGGAGCGAGAACAGATCTT
TCGCTTGTTGCTAATTTAGCAATAACTAAATCAACTAATGAAATTATCAAAGAACACCCA
GAATTGTACGTAAAATGGTACAAAGCAATAGCAGACATAAAATCTAAGATGTTTTTACCA
CGTAACGAAAAACACTTGTTAATTGCCATTTATGGACCTACAGGAGTAGGAAAAACAGCA
ATGGTTGATTTTCAATTTGATAATCACTATGTAAAAGAACCTTACTCACCTTGGTGGTGT
GGCTACGAAAACCAAGATGTGGTTTTACTTAACGAATTTTCATATGACGCATATGGAGGA
AGACCAAAATTGCTCCAACTTATGGATAGATACGCATATACATGCCAATACAAAGGAGGT
TCAAAACAATTTACATCAAAAGTTATTGTGACTTGTAGCCTCAATAATTGGCTTTTGAAT
GAAACTGAAGAAATGAAAAGACGAGTTACACTACTCGTCAGAATTGATGAAAATCATCAA
AAACACATAGAAATGGATAACGGTGATCTACAAGCTGAAGCAAGTAGAATCCACCAAGAA
AAAAAGGCAATTATGAACAATATGCCTTTCAAAAACAAGACTGATCTTGATAGCGTTCGT
ACTTGGGCACGAACTAACATATAG
>1_REF608
ATGGAATATTTTTCTGGCACAAAATATAACTTGCGTTCCATGTCAAAACATAGAGACTAT
TGTTTTACTGTGTTTTTCGGCGATAAAGTTGAAGAATCAAAACACAATGAAGGATTAATA
TGCGATACGAACACTTATATAGTTTATAGCATTGAAAAATGTCCAACAAGTGGTAAATAC
CACTATCAAGGATATCTAGAATGGAAAAGCCCTATAACGCTCAAAGCGATCGTTAAGAAG
CTAGAAGAGTACTTTCCAGGATGCAAAGCACCACACGTAGAAACACGTAAAGGTACCCCA
GATGAAGCAGCAGCTTATTGTAAACCTAAAGATTTACACGGAAATCAAAAACCAAGTCAC
ATAAGCGGACCTTGGGAATGGGGCCAAATGAAACCTGGACAAGGAGCGAGAACAGATCTT
TCGCTTGTTGCTAATTTAGCAATAACTAAATCAACTAATGAAATTATCAAAGAACACCCA
GAATTGTACGTAAAATGGTACAAAGCAATAGCAGACATAAAATCTAAGATGTTTTTACCA
CGTAACGAAAAAACACTTGTAATTGCCATTTATGGACCTACAGGAGTAGGAAAAACAGCA
ATGGTTGATTTTCAATTTGATAATCACTATGTAAAAGAACCTTACTCACCTTGGTGGTGT
GGCTACGAAAACCAAGATGTGGTTTTACTTAACGAATTTTCATATGACGCATATGGAGGA
AGACCAAAATTGCTCCAACTTATGGATAGATACGCATATACATGCCAATACAAAGGAGGT
TCAAAACAATTTACATCAAAAGTTATTGTGACTTGTAGCCTCAATAATTGGCTTTTGAAT
GAAACTGAAGAAATGAAAAGACGAGTTACACTACTCGTCAGAATTGATGAAAATCATCAA
AAACACATAGAAATGGATAACGGTGATCTACAAGCTGAAGCAAGTAGAATCCACCAAGAA
AAAAAGGCAATTATGAACAATATGCCTTTCAAAAACAAGACTGATCTTGATAGCGTTCGT
ACTTGGGCACGAACTAACATATAG
>1_REF611
ATGTCAAAACATAGAGACTATTGTTTTACTGTGTTTTTCGGCGATAAAGTTGAAGAATCA
AAACACAATGAAGGATTAATATGCGATACGAACACTTATATAGTTTATAGCATTGAAAAA
TGTCCAACAAGTGGTAAATACCACTATCAAGGATATCTAGAATGGAAAAGCCCTATAACG
CTCAAAGCGATCGTTAAGAAGCTAGAAGAGTACTTTCCAGGATGCAAAGCACCACACGTA
GAAACACGTAAAGGTACCCCAGATGAAGCAGCAGCTTATTGTAAACCTAAAGATTTACAC
GGAAATCAAAAACCAAGTCACATAAGCGGACCTTGGGAATGGGGCCAAATGAAACCTGGA
CAAGGAGCGAGAACAGATCTTTCGCTTGTTGCTAATTTAGCAATAACTAAATCAACTAAT
GAAATTATCAAAGAACACCCAGAATTGTACGTAAAATGGTACAAAGCAATAGCAGACATA
AAATCTAAGATGTTTTTACCACGTAACGAAAAAACACTTGTAATTGCCATTTATGGACCT
ACAGGAGTAGGAAAAACAGCAATGGTTGATTTTCAATTTGATAATCACTATGTAAAAGAA
CCTTACTCACCTTGGTGGTGTGGCTACGAAAACCAAGATGTGGTTTTACTTAACGAATTT
TCATATGACGCATATGGAGGAAGACCAAAATTGCTCCAACTTATGGATAGATACGCATAT
ACATGCCAATACAAAGGAGGTTCAAAACAATTTACATCAAAAGTTATTGTGACTTGTAGC
CTCAATAATTGGCTTTTGAATGAAACTGAAGAAATGAAAAGACGAGTTACACTACTCGTC
AGAATTGATGAAAATCATCAAAAACACATAGAAATGGATAACGGTGATCTACAAGCTGAA
GCAAGTAGAATCCACCAAGAAAAAAAGGCAATTATGAACAATATGCCTTTCAAAAACAAG
ACTGATCTTGATAGCGTTCGTACTTGGGCACGAACTAACATATAG
>1_REF613
ATGGAATATTTTTCTGGCACAAAATATAACTTGCGTTCCATGTCAAAACATAGAGACTAT
TGTTTTACTGTGTTTTTCGGCGATAAAGTTGAAGAATCAAAACACAATGAAGGATTAATA
TGCGATACGAACACTTATATAGTTTATAGCATTGAAAAATGTCCAACAAGTGGTAAATAC
CACTATCAAGGATATCTAGAATGGAAAAGCCCTATAACGCTCAAAGCGATCGTTAAGAAG
CTAGAAGAGTACTTTCCAGGATGCAAAGCACCACACGTAGAAACACGTAAAGGTACCCCA
GATGAAGCAGCAGCTTATTGTAAACCTAAAGATTTACACGGAAATCAAAAACCAAGTCAC
ATAAGCGGACCTTGGGAATGGGGCCAAATGAAACCTGGACAAGGAGCGAGAACAGATCTT
TCGCTTGTTGCTAATTTAGCAATAACTAAATCAACTAATGAAATTATCAAAGAACACCCA
GAATTGTACGTAAAATGGTACAAAGCAATAGCAGACATAAAATCTAAGATGTTTTTACCA
CGTAACGAAAAAACACTTGTAATTGCCATTTATGGACCTACAGGAGTAGGAAAAACAGCA
ATGGTTGATTTTCAATTTGATAATCACTATGTAAAAGAACCTTACTCACCTTGGTGGTGT
GGCTACGAAAACCAAGATGTGGTTTTACTTAACGAATTTTCATATGACGCATATGGAGGA
AGACCAAAATTGCTCCAACTTATGGATAGATACGCATATACATGCCAATACAAAGGAGGT
TCAAAACAATTTACATCAAAAGTTATTGTGACTTGTAGCCTCAATAATTGGCTTTTGAAT
GAAACTGAAGAAATGAAAAGACGAGTTACACTACTCGTCAGAATTGATGAAAATCATCAA
AAACACATAGAAATGGATAACGGTGATCTACAAGCTGAAGCAAGTAGAATCCACCAAGAA
AAAAAGGCAATTATGAACAATATGCCTTTCAAAAACAAGACTGATCTTGATAGCGTTCGT
ACTTGGGCACGAACTAACATATAG
>1_REF618
GAAGGCCGACCTGGTAATAATGAGTCCCTTCTAATTAAGGGACATACAGGTCGAATCAAA
AAAGGAAAGAAAGACAAGGGACTCAGAAAGAAAATAGATTTACAATCAGAATTGCTTGGG
GACTCGGGGTCTCAGCAAGGTTCAAAATCTGAGAAAAAAAGAGATCGCTCTGGAAGGGTC
AGAGGCGTTCGAGCAAACTTTTTAACTTGGAATAACTATACTGAAGATGACATTGTTCGT
CTTTTAGCATATGCAAAACTTTACTGCACGAAATGGGCATTTCAAGAAGAGGTGGGATTG
GAGTCAGGGACTCGTCACCTTCAAGGGAACTTTTACTTTAAGAGTCAAGTGAAATGTGAA
ACACTTGCAACTGATCTTAAAGGTTCCTTTTGGAGACCAACAGCAAATCCACGTGCAGCA
GATATGTATTGTCTAAAAGATGAAACAAGACCTAACGGGGGACGCCAGTGGGTCCATGGT
ATAGTAATCAAAAACAAAGCAATGCCTTTCTATTACACGTTAAAAGATCATAAACCGTGG
CCTTGGCAACAGTTTATTATAGATTTAATAAGTCAACCAGCAAATAGAAGGGCTATTTAC
TGGATCTATGACCCTGTGGGATCAAATGGTAAATCTGATCTTTGTATATATCTATGTCAT
GTAATGTCTTGTATTATGGTCAGTCATTTAGAAAACGACTGTGCTTGCGCTATTAAGAAC
TTCCTTGGAGTAGATGATAATGGGAATCTTCTACCAGTGGAAGAACAAAACAGATTAAAC
GGTGTTATCTGTGACATTCCACGTGTTGAGGGAAAAAGGAATTGA
>1_REF621
CTGAGCCTTCTTTTTTTTGTAGAAAACCTTGAAACCCCTAAAACCCCAAAAAACCCGTCT
AAAACGGAAAAGAAGGCTAAAAATAAGAAAGAGAAAAGTAACTTTAGAGCAAATGCGAAA
TCAATGTCAATAACATATTCACACTGTAAAGTTAAGAAAGATAAATTAATGGAATTTATG
AAGACTTTTAACCCCATAGAAATATATATAGCACAAGAACTACATAAAGATGGGTACCCA
CATATACATATAATGATTACATTCAGTCATAAAAATTATAAAGACTGCAGAATATACGAT
TACACTGATCCAGAGGATAATGTACTATACCACCCAAATTGGAGTGGAACTAAAGATTAT
ACTAAGTGGAAAAACTATTTAATCAAAGAAGATAAAGAATTTTTATTGTGGCAGAAAGAT
CTGACCCCAAATGACTTTGAACTAGGACACAAAGAAAGAATGATGAAAGATGTCCATTTT
GCAAAGAAGTGGGAAAAAACTAATTCCCTGAAGGAAATAAACTATCCTATAAACTTCTGC
GGACATATTATTGATAAACCAAATCCTGCAACTAAAGACAGGAATATGTGGATAGTAGGT
AAACCTAATGAAAGAAAAACTTTCAACATGAACAAAACATTTAAAGGACTTAAAGTATTT
ATTAGATCAAATGATGTATACCCATTTGAAGACTATAATGATGAAGATATAGTCATTTAT
GATGATTATCTACCTAAATTCACAGAAATAGCAGATGTCTGTAACACTTGGGAAGTTAGA
AAAAGAATTTATGGTGGATGTAGATACCATACAAAATATTGGGGCGAGAACAGTAGAACT
GTCATAGTTTTAACTAATACTAGATTAAAAGATTATTGTGGTAATGATGAATCAGAACGA
AAACTTCTTCCAGCAATGAAAGCAAGATTTAAAGAATATAGGCTGATTAATGACAAAATA
ACCCCCTTTGTTGAGACACCAAATTTGGCTGACGAACTTGTAACTTACAAAGTTAACAAC
TCCGAACAAATCTCAACATATCTTAACATAGTTAATGATAAGATAAATATACCTACACCA
ATAATTGGTAAAAGTAACAAAGGATATGTTCCTTTACAATTTCAACTAATGAAATACGTT
ATTGAAACTTGA
>1_REF623
ATGCAAAAAATTGACGCTCCGATGTCCATTAATCCAGTATCTGAAGTTATCAAGAAGAAA
GCAGGTGGTTATTCTAGCAGAAATAACTTTGCTGCTTTATATTTACCTAATTGTCCTAAA
TTCGATGTAGATAATATGAGATATATCATATGTCAACTTGAAAGATGCCCTAAAACTAAG
AGGTTGCATTGGCAAACTTATATTGAATTTAAAGATAAAAAATCTGGTCCTGCTATACAA
AAATCTATTTGCTGTGGTTATGAAAATGGATTTATTGCTAATTTTGATATGTTAACAGCA
GATCATTTAACCCATTGTGAATATTTAAATGAAGAATGTCCTCTAAAGGTTAATAAAGAA
AGAATAGGCAGCTTTGCTGCTTTAAATAAAGATTTTTCTGATTGGTGTAAAACAATACAT
CTTGAATATGGTGCTAATAGAGATCTATGTAGACATTATTGTATGAAACCAGTTATTTTA
GATAATGGTGAACCTTGTCAGTGTAATGTTTGTAATGAAGAACGTAATTGTCCTACTGTT
GTTGTTTCTTGGGTAGAAGCTGGTTCTTGGAAAAAAGGTGGTCAAGGATCTAGAAATGAT
TTATCAGCTGTTAAAGAAACTATTGACGCGGGTGCTACTAGATTTCAAATTATGAATAGT
CATTTTTCTGAAAGTGCTAAGTATATGAGATTTTTTGATGACTATAGAATGACCAGAGAT
AAAGAATTAACTTTAAAACATCCAGGGACTGGACTTAATATTTGGCAATGCAAAGTTCTT
GATATACTCAATAATATTATCGATAATAAAATTATGCGAAAAGTTATCTCCATCATAGGA
CCTAAAGGTGGTGAAGGTAAATCAGACTTCATTAGATATCTTACTGATCATCAACAATGT
AATATGTTCATGAATGGAAAAAATGGAGACTTGGCTATGATCTACGATCCTAAAGCTAAA
TGTTATGCATTTGAGATTACCAGAAGTAATCAAGATACTTTAAACTACTCCATCATAGAA
CAAATTGCTAATGGTATAGTTTATTCACCAAAATATGAAGTTCAAATGAAGTGTGCGGAT
TACGATAAACCTAATCCTGTTTTGATTTTTTCTAACTGGGTCTTAGACTTTGAACAGTTA
AGCGCTGATCGCTGGATTGTGGTTGTGTTAAACGGTACCAATGACGAACCTACAATCTAC
AAGGATATGAAATCTGATGAACTAATGTTACTAAAAGAAGACTTAATGTGGACCAGGCCT
CATAACGATGATGCGACAGGTTTGCTTCATCATCTTGTCCCCGGTATTTCCCTTAAAAAG
AATAACCTAATGCCGATCGCTCCACGCTCCGGCTCCGAGGTGGCCTGTAATACTAAATCG
CTTCGCTCCCAGGCCACCAAGTTATCTTTGCTTCGCAAAGTTTTTTCGTGA
>1_REF628
ATGGACTACACTACTAAGATGGATTTATCCAAAAAATACAGAAACTGGGCGTTCACGTTA
AACAACTATACCCAAGATGCAGTAACTTATCTCGCTGTTCAGCTCGACTGCAAATACATT
ATCTTCGGTTACGAAGAAGCCCCTGAAACTGGCACTCCGCATTTACAGGGATATGTTATC
TTCGAAAGTCAACATTATTTCGAAGGTGTACGCGATATGATGATTCGGGGCACTCACATC
GAACCAGCATATTGTCCATCGGAGACAAATATTCTCTATTGCAAAAAAATGGGACACTTT
TTCGAACGTGGAAATCCCGGCCAAGGCCAAGGATATCGCACCGATCTTATTATTATCCGC
GATAAGATCCTAAGTGGAAAATTCACAACCTTTCAGTTGATGATCGATCATTTTCCACAA
TATGCAAAATACGGAAAATTTTTCGAAAAATTTTCTCTACTAGCCCAAAATGCTCTCTCC
GCAAAACGAGGTTTCGAACCAAAAGATGTCATCTGTTTGTACGGAGAATCAGGTTTGGGA
AAAACGAAAGTTGCATATGAAAACTTTCGCCCATACTATCGAAAATCTCCTGATACCTGG
TGGTGGGATGGATATGACAACGAGTCAACAATTCTTATCGACGATTTCCGTGGCAAGTTG
TCAGTTGAATTTTTACTTAACCTGTTTGATGGATACCCCCAACTTACCGGACAAAACAAA
GGAGGAACTATCAACCTTGATGGAATCAAGCGCATCATTGTTACTTCAAACGTCCCTCCA
GATGAGTGGTACTCTATCTCAGCAGGAAGCCAAAAAGAAGATGTCAAAGGTTTAATTCGC
CGCATCACATTTATGTGTGACATGTCTAAAAATGGTGCTGCTGAAAAAGTTAGAGATTGG
GGTTTAACTCATAACTTAGACGGAACAGTTGGATAA
>1_REF632
ATGTCGGCGCCCTGGGATAATGATTCTGAAGAATATTCTAACGAGGAAAAAATAGATAGA
GCACCTAATAGAAAGGTGAAGATTAAGATAGCTGAAGATCCATATGAAGAACCATCTGAA
GACGGTATCATTCAAGATTTAGACGAAAAGGAAGAAGAATTAGATAACTTTTCTAAATCA
GCACTTAGATCTAATGGTGTATTTAAAATTAACAATAGACAAGTAATGTTAACATATAAA
ACTCATCTTGATAAAGAAGATTATAGATCATTCGTTGACGAGCTTGCGCCATTTGACGAA
CTCTTTATCGCACACGAGAATGCAGATCTAAAGAATCCTTATAAGCATACTCATGCATAC
ATAAAATTCACAATACCCTTCGTGTCTTCTGATTCTAGAGTATTTGATTGGGATGTCTCT
GAAACCCAAAATATTCACCCACACATTTCTGTGCTTGGAGCCAAAAAGGTAGATGAAATA
AAGATGAAATATTACATTAGTAAAGAAGATAAATCTCCTGACCTTGCTATGCTCCGAGTA
AGCTGCGATGACTGGAACAAAGCTAATGGTAATAAAGCCCGTTTAGGTAAAGGGCTAGCT
GATGACCAGGTTTCTCTTTTAGAGAGAGTATGTTCCTATAAAACATATCAAGAAATGCTA
AAGCACTTATGTAAAGAACCTGGTCATGCAACTGGTCTCAGAGAACTTTGGGAATCTAAG
CTTATAGCTGAGAAACCAAAGATTAAATTCTCTGAAATCGCTGAGTTTACTTGGCAGAAA
ACAATGCGCGATAAACTCCTTGCTCCTGAATGGAATCACAGGATCTTGACCTACATAGTA
GACAAGAAAGGAGGTTCTGGTAAGAGTACATTCGCTGATTATATGGTAAACACATATAAC
GCTCTATACTTAAGCTCTGTAACAAGTAGCAGAGACATAGCAACTTTAATTGACGAGCAC
TTAAAGTGTGGAGGGTCGGCTAAATATATTATCCTCGACTTACCTCGTGCGTCTAAAGCG
CACAAGATGTGGGATACCGTTGAGGCGTTACTCAATGGTAAGCTAACGGTTGGTAAGTGG
AAGGGTAAACCACTCCACTTTGACAAACCTAGGCTCATTGTATTCGCTAACTTTGCTCCT
CCCCTTCCGGGAGATGAGTCTCGTGCTGCAGACGTCTGTGAGGATAACTGCGTTCTCTCA
CCAGACAGATGGGATATCTGGGATATTGTCTGCCTTGATGCTGCTAAAGCGCATGATGGG
GAGCATGACCGAATAATGGTTAATAGGGCAAATCCCCATCGGGATCTCAATTGGGTCAAG
CCCAAGAGATTTCAGAATTTAGATTACTAA
>1_REF635
ATGTCAAATAAGATGGCAAAAAACTGGTGTATGACACTCAACAACTATGATGACAGCGAA
GTCGCACGTTTTGAATCGCACATGCGCCCATGGTGCGTTTATTACATTTATGGTTTCGAA
CGTGGAGAAAACGACACGCCTCACCTCCAATGCTTCTTTTCTTTGAAAGCCAAAAAAAGA
ATGTCGTGCCTCAAAAAAATCTTCCCTCGTGCTCACTTCGAAGTTAAATCTCGTGCTTCG
ACAATGGAACAAGCTTCCGATTACTGCAAGAAAGAGGAGAATTTCATTGAATGGGGTGTC
TTACCAGACAACTCCACAGCCAGAGGCCTCAAGGCGATCAGCGACAACTATGAGGAGACT
GTCGAACTTGCCAAGAAAGGAGATATCGAAGCAATCAACCCCGAGCACGTCTTGAAGTAT
TATCCGACTATCAAGAGGATTGCACACGACAACAAGAAAATGCCTTCTGATCTGCTCTGG
GAAGAAGGTCATCCACCAAATATATGGATTTATGGGCCTACTGGCACAGGCAAGTCCTAT
CGAGCCCGTGCAATCTTACAAGAGAACTTTGGACAGTTCTATTCCAAAATGGCCCAAAAC
AAATGGTGGGACAAGTACGATGGTGAAGAAGGAGTGCTTATCGAAGATATGGATATCCTT
CACAACTATATGGGACCCTATATGAAAATATGGGCTGACAAGTACGCCTTTCCTGTCGAA
GTCAAAACCTCTGGAGACAGGATTAGACCAAAAGTCATTGTAGTTACATCTAACTACACT
ATCGAGCAAATCTGGCCCGATCGCTCCACTCATGGCCCTATTTCTCGAAGATTCAAAGTG
ATCCATATGGATCAACCTTGGAATGCAAATATTAATCAAGTTCTTCGTGATGCCCCTGCT
GAAACCTCAGCCCCTCGTGAAAAGAAACGAAAATTTGATCAACCCCTCAAAAAACCAGCT
TTATTGAGAAGAAATGCAGTTGGAGACCTTGTCGAAACTCATGGTTACCAACCTCAACAA
ACCATCCCTCAATACCTTGAGCCTACACTCGAAGAGTTAGCAGAAGAGATGGAAATATAT
AGAGCTTCTCAGGATATGTTTGAAGAACTATCTGAATCAGATGATCTGTTAGATCTATAA

>1_REF636
ATGGCAACAACTACATCATCAGAGCAATCGAACAAATCGAATCGTACGAAGAGGCTTTCG
CGGTTTGTCTTTACCTTAAACAATTATACGGCAGAAGAGGAGCAGGTTATTCAATTGCTT
GGGACGACTTTGAAGATGAAATGGTTGATATATGGACGAGAAGTTGGCGAGAAGGGCACT
CCGCACTTACAGGGAGCAGCTGTAATTGGGCGTCAGCTAGCTTGGAAGACGATAAAGAAT
TCTTTTCCACCGAGGACCCATTTGGAGGAGATGAAGGGCACTCCCAGGGAATCTTTTATC
TATTGTACTAAGGAAGATAAGGAATATTATCAATTTGGTGAGGAACCTAAACCTGGTAAG
CGTAATGATTTATTAGATGCTGTAGCTAGTTTGCGTAAGACGTCATCGTTTCGTGATTTC
GTGAAGGATGATCAGAATGCTTCTGTTTATGTGAAATATACAAGAGGACTTACTGCTTTT
AGATCGCTCCTTAGAGAACCTCGCTCCCCTTCACGACCTCCGACCGTTTACTGGTTACAC
GGCCCTACTGGAGCGGGTAAGACAAAACATGCATGGGAATTCCTTGAAGGGTACTTTGGA
ACAGATCAAGAAACATGGATCTCTAATGGATCACTTAGATGGTTTGACGGATATGACGGA
CACAGAGGTGTCATCCTCGATGATATACGAGCCGACAGCGTCCCCTATAATGAGCTCCTT
AGATTACTTGACAGATACCCCTACAGAGTTGAGTACAAAGGAGGAACTACAGAGTGGATC
CCAGAAATCATTATCATTACAGCACCAATGGGACCTTACCAGTTCTTCAGAGTTGGAGAT
GATATCGAGCAACTCCTCAGACGAGTCAACGGAGGAATCTTCGAGTTCACAATCGACGGA
CCTAACCCAAGATTACAAACTGTGGCTCCCACAGTACCAAACACACCAGCACATTCAGAA
GTGGAATCCCAAGATGATGTGCAAGAATTGCAAGAATCCTCAGAGGGATTGTCTTTGTTG
GAGTCAATCGGAAGAGGAAGTGGTATTGAACAAGACCAGTCAAATTCGCAAGAAGAGGAA
ACTCAATTAAGAAAGAAAAGAAAGTTTATTGATTAA
>1_REF638
ATGGATCTCCCCAGATTCAGACTGAACAACCAGAGGTTGCTATGCACCTATGCGAAGTCT
GACCTATCGAAGAAGAAGCTCAAGGAGTTCTTCGTCAGTAAGTCACCTAAGACTTCTCCT
AAGGTGAAGATTGCTCGTGAATCTCACAAGGATGGAAGCAAGCATATGCATGTGCTTGTA
GACTTCGGCAAGAGATTCGACTCTACTAATCGCAGAGTCTTCGACTTCGAGGGTCGTCAT
CCCAACATCAGAAGAGTTGAGAGTATGATCCACTGGGCGAATCTCTTATGCTACCTTGGC
AAGGAAGATAAGAAGTGTAGACCGAGCGCGTCGGTACTTGCTGCAGCGAAGTGCTGGAAC
GCGAAGACTCCTGTAGAAGCAATTCTATCAGGAGCATACAAGGATCCCATTAGATCACTG
GCAGTATTCAGACAGAGACCCTCTGCAAGAGAGTTCATCTGTAACATGACTGAACCAGAA
GCTCCATGGTATCAAGATATTGTGAAGCCGCTAATCGAAGCGAATAGCGATCACAGATCT
TGGTATTGGTTCTGCGACAAGGTCGGTAATTCTTGGAAGAGTTATACCTGTAAGTACTTG
TTGCAGACCATGAGAGAAGACTTCCGTGCGACCAAGCTTACTGCTAACGTAGACTCCTTC
GCTATGAAGCTCGGTAACTGGCAGCAAGAAGGCTGGTCTGGGAAGATCTTGTTCGTTGAC
TTGGCCCGAGGGAAGGCCAATACGAACACCATCTACGAATGTCTTGAACTGACATCCGAT
GGATGGGGCGACACTGGGAAGTACGAAGGGAAGTCCTTCATCCTGGACTCTAGTCCCATT
GTCGTTGTCCTTGCTAACTGGTGGCCCAGAATAGCTGCGGATACCGGCTCACTGGATAGA
TGGAAGCTCTTCGAGATCACCAATGAGCCTATTAGGGGTTCTGCCCGCTGTATGAATCTT
AATATAGTGCGGACAGAACGAACTGACCTCGATGAGGAACTCGCCATCCAGAAGGAAGTG
GCTCGACTCGAGAAGCAGATGAAGGCTGCTGAAGCAGTGGAGAAGGCCAAGGCCAGAATC
GCAGCCTCAAGAGACTGCTAG
>1_REF641
ATGGAAGTGCCTCCCCCTGCTTACTCTCCTCCCCCTGCAGCCGTGTCTGCTGAGGTGGTG
CCCCGCCCCTTCCGCCTTGCTGGCAAGGCCATCTTCCTGACATGGCCTCAGAATGATGTG
TCTAAGGAAGATCTCATGGCTAAAATAGTAGCCCTCTGGGAGGCTAAGCTCTCCTGGGCT
GTGGTTGCTGAAGAGTCGCACAAGTCTGGCGAGCCCCATGTGCATGCTATCGTTCAGTTT
GCCGAGCGTCTTGACCTGAAGAATGCGAATCCTGTCTTGGATGCGCTTACTGGCAAACAC
GGTAACTATCAGTCCGTGAAGAGTGCCAAGAAGGTCTTGCGTTATGTGTGCAAGGACGGT
CAGTATATAACCCATGGTGAGGTTCCTGACTTCTCTGAGAAGCCTAAGCTGCAAGATTGG
GCTGCCAAGTTGATCATTGAGGAGCAGAAGACGTACCGTGACTTGGTGCGTGAGCAACCT
GGCTTCTCTATGATGCAGAAGCGAAAGCTTGAAGAGTTCATTGGTTGGAATAAGCGTCAA
AAGCTTGCCGACTCTCTTCTACCCTGGCGTGTGCTTACGCCGAAGCCTTCAGCTTCCCCA
GTCCACGTTGCCCTCTGGACCTTTCTGCGTGAGAATGTGCTTGTGCCTAGGACCCCACGA
CAAGCACAGCTGTGGCTTTGTGGCCTGCCAGGCGTCGGAAAGACCCGTTTTCTCGCGTAT
CTACGCGCCCGCCTGCGTGTGTATGATATGCCTCGGTCTGAGGACTTCTACGACGAGTAT
GAGGACGGATGTTTCGACCTGGTGGTCTTGGATGAGTACAAGGCCCACAAGAAGATCCAG
TTCCTTAACGCCTGGGCTGATGGACAGCCCTTGCCTTTGAGACAGAAAGGTTCTCAGTTG
ACGAAGACTGATAATCTCCCTCTCATTATTGTCTCTAACTACTCTATTGAGGAGGTCTAT
AGACCTGGTGTTGGTCGCGATGCGCTTGTTGATCGTTTTACTCAAGTCTTTGTTGATACT
GCGTTTGTGATTGATGATCCTGAACATGTTGAATGA
>1_REF642
ATGGATACATTTCCTACTCCTAATCAACTTATTTTGGAAGAAGACCTTGCCGAGCCTGAG
ACTCTGGAAGCTCCGACAGAGAAGGCGACGGCAAAAGGATTTCGCTTATCTGGCAAGAAC
TTCACTATCACCTTCCCACAGTGTGATGTGAAGAAAGAAATAGCCGTCGAGAGGATCGAA
CAGAAGTTTGGATCCGAGATCAAAGGCTATCTGGTCTGTGAAGAACAGCATAAAGATGGG
ACCCCCCATCTTCACGTCTACTTGTCCTTCCTCAACAAGAAGAATTTTAAGTGTCACCAC
TGTTTCAACTTTATTGGTGGCAAGCAGGGTAACTATCAGGTTACAAAGAGTGTTCGTGAC
TGGGTGACCTATTGTACTAAAGGTGACAATTATGTAGCGAAGGGACTGGATGTCCAGGCG
ATCAAGAAGAAGACCGCTCCGAAGTCAACGACCGTTGCGACTATGCTCATGGAGGGAAAG
AGTTTATCTGAGATAAACGCAGTTGACCCAGGGTATGTTATGATCAATAAGAGAAAGCTG
GAAGAGTACGAGTCTTGGGTGACCATCGAACGTAATAAGAAAAGTAAGCTCACCTGGGTT
CCTCCTCTCTTGGATGGCTTAACTGATGCTAATAAGCAGATTTGCGAATGGATTTGCTCG
AACATTCGGCAACCACGGAAATTCAAGGCCCCTCAGCTTTTTATTACGGGTCCGAAGAAC
CTTGGGAAGACATCGTTGATCGAGTGGTTGGGGCAATATCTATCGTTGTACCATATACCT
CAAACGGAAGAGTTCTACGACCTCTACACGGACGACTACGACCTTGTAGTGTTCGACGAG
TTCAAGGGTCAGAAGACTATACAGTGGATGAACTTGTTTCTCCAGGGTTCACCGATGAAC
ATCAGGAAGAAGGGATCTCAGTACATGAAGATGAAGAACTTACCAGTTATTATCTTAAGC
AACTATACCTTGGGCGATTGTTATCCGAAAGCAAGAGACGATGGAAGGTTGGAAACCCTC
CAGGCTAGATTAGATGTTATAGAAGTAGATAGCTTTATAGACTTTTATAAAGACAGAAGT
GATATTCTTTAA
>1_REF644
ATGTCTACTACACAAACTCCAAGTATCCTTAAAGGCGGATTAGCAAGAAGAAAAGCAGGA
ACTAATCCAAAAGCCAACCGTTGGTGCTATACGCTTAACAACCCCGAGTTTCCTATTCCA
TGGAATGAAACCACCCAATTGTATCACATATACGGCAAAGAGATTGCTCCTGGTACTGGA
ACTCCTCATCACCAGGGATTCATCTGTTTTAAAAATCAAAAGTATTTAACGCAAGTGAAA
GAGCTTAATGACAAAGCGCATTGGGAGATTGCAAAGGGAACAAACCAGCAAGCATCCGAT
TATTGCAAGAAAGAAGGTGATTTTATTGAAAAGGGGACATTACCTGAGGATCCTCAACGT
CTTGGTGCTAAAGCTAACGAAGTTAAATGGCGATTAATCAATGACCTTGCAAAGGCAGGT
AACTTAGCCGAGATCGATATCAAGTATCCTAAAGTGTGGAATACATCTTATCGCAATTTG
AAGTCAATTAAAGTTGATCACATGAAACCTCTTGCTGATTTGGATGAACCATGCGGAGTG
TGGCTATATGGAGCATCTGGTGCGGGCAAAACGATGAAAGCGCGAACTGACTATCCTAAT
GCTTATTTGAAGTTGCCCAACAAGTGGTGGGATGGTTATCAAGGAGAAGCTAATGTGATC
ATTGATGATGTTGATCCTAATCATGCTTACATGGGATATCACTTAAAGATTTGGGCTGAT
CGTTATTCACATCTTGCAGAGGTCAAAGGTTCAACGATTGTTGTTAGACCACGTAAGTTA
GTTATCACTTCGCAGTATCGCATAAAGGATATTTGGGCAAGTGAACCTGCCACGATGTCT
GCTCTTCTCCGTCGATTCAAGGAAGTTTACGTTGATCGTAAACTATGGGATAATCCCATT
GAGAACGCATTCAAGAAACAGAATGCAATTGCACAAGTAAAGATTAATGAAGCGGTAGCT
CAGATAGATAAGGAATCAACACCAGAGATTCCTGTGGAAGTGATTTCGGACGATGAATGC
ACAATGCTCGATGCATTGGTTGCTGAAGCTGAAGAGGAAGCTCAAAAGAATAAACTCAAG
GATAAACCGACTATAGGAGCAAAGACTGAAGCTTTAAAGCGATGCAAGGCAATGTCAGTT
GAAGATTATGAAAAGATGAAGCCTATTAAGTTACGTCCGACTAATCCACACTTCCCTGAC
CCTCCGTTGGTGTTTGCTACACCTAAAAGACCTTCAGTTATCGTCAAGTCACCACCTTCC
AACAGGTTCATTAAGAACCGGAGAAAGAGTATCGTTAACCGCATTAAAGGAAAAGCTCAA
CAAGCGAAGTATAGATATTCGAGGACCACAAGTTCAGGTGAAGAAGAAAGCTCAGATGAC
ATGAAAGAATCCCCAGATTCCATGGAAGATGAAGATAATTCAGTACCTACCAACAGTGAT
GAAGATAGTGATATCCAGGATATCGAACCTGATAGTTTGGTGTGTTCTGAGGAGTTATCT
CAAGAAGACTCAATGGAGACAATGGAGGTCTTAGACATTGGAGATTCAGACCCCGAAGAA
GACATTTCATCCGATGAATATTAA
>1_REF647
TTGAAAATTCCGGACCGAAGCCGACACAGAGCCTATTGTATAACGCTTAATAACTACTTT
GAGCATGACCGACAAAACCTTGAAACACTTGTTGAACGAGGAATCGCAAAGTACGTTTGC
TTCCAGCCCGAAAAGGCGCCGGGTACTGGAACACGACACATCCAAGGGTACGTCGTGTTC
CAAAACGCGCGGACCTTTTCAGGAGCCAAAGCCATTATTGGAGAAGGAGCTCACATTGAA
GTTGCCCGAGGCAGTTCGCAAGCGAACATCGAGTATTGCTCCAAAGATGAATCCCGTGAT
ACCGAGGCCGGTTTCGGATTCATCGAAAGAGGAAACAGAGAGGATGTGCTTGGAACTGGA
TCTGGAGGTGGAACGCGTACAGACCTTGCTGTCGTTGCCGCTTCTCTCCGCACTGGAGCT
ACCCTCTCCCAAATCGCGGAAGATCATCCCGCGTCGTATATTATGTACACCCGTGGAATC
CACTCATATGCGCAACTCAGTCTTCCTAAACGCTCCCACAAAACAATTGTACATTGGTAT
TGGGGACCCACTGGAACAGGAAAGACTCGACTTGCGTGCGAAGAGAGCCCAGATGCGTAC
TGGAAATCTTCTGCCCATCAATGGTACGACGGATACGACGGACTTGCCGATATAATAATC
GATGATTACCGCTGTAGTTTTTCAACATTTAATGAACTCCTCCGCTTGCTTGATCGGTAC
CCGTATCAGGCCCAAGTGAAAGGAGGTACTATTCATGTGAATGCTAAGCGAATCTTTATA
ACGGCTCCGAAAGATCCTCGTAGTATGTGGCAGTCAAGAACAGAGGAGGACATCGCGCAG
CTCGAACGCAGAATTGAAGTGGTACGATACTTCGGTGTGGACGAAAATATCCCCGAACCG
GTATTAAATGAAGCCCCCGCGGTTATCCACGGATTTGACCCGGGGGTTGCACTTTTGTGA

>1_REF649
ATGGGGTCACCCGCGATTGGATGGTGTTTTACACTGAATAACTATACAGAGATTGACGAG
CAGGTTTTACAGGCGTTAGACGTTAAGTATCTTGTATATGGACACGAAGTAGGCGAGGGT
GGAACCCCTCATCTTCAGGGTTACTTGGAGTTACACAAAAAGAAGCGCTTTAAACAGGTT
AAGGAGATGTTAGGCGAAAGATATCATATTGAGATGCGTAGAGGTACCGCAGCGGAAGTT
GATGCATACTGTCGTAAGCAGGATGAAAATAATGTATTTACTAAAGGTACCATGGGAGGT
CAGGGTCTCCGGTCTGATCTGGATCGGGTTAGGTTGTTAGCAGCCGAGTCTGGTATGCGT
GCGGTAGCTGCTACGGCTAATTATCAGCAGATAAAGACTGCAGAGATTTACCTTACGTAT
AACGAAGAGCCACGCAGTTGGAAACCAACTGTATATTGGATTTATGGAGCATCAGGCACT
GGTAAGACCCGTAAAGCATATGAAATATGCGGCACGGAGGATACGTATGTTAAAGTAGGT
ACTCATAAATGGTGGGATGGATATGATGGACATGAGAATGTAATCATAGACGATTTTAGG
CCTATGGGTATTCCATTTGTAGATTTATTGGGCATACTCGATAGATATGAATTTAGGGTA
GAAGTTAAGGGTAAAATGCGACAGATGTTAGCAAAGACAATTGTAATAACTACTATATAT
CCTCCTGAGGTTTTGTATGTTAATTTGAAGGATGAGCCTTTACAACAGCTACTTAGAAGG
ATAGACCATTTTATTAATTTTAATTTAAACAGTATATTGGATAATATAGAACACGAATTT
GAAGATGCCGAAGAAGACATCAACTCGTAA
>1_REF651
ATGTCGACTCGACACCGTGCCTGGTGTTTTACGTTGAATAACTATGAGTCGACAGATCTT
GAGAGATATAACGAACTTGTTGAGCGAGGATTCGCAAAGTATGTCTGCTACCAACCCGAA
CGGTCCCCCACAACTGGAACGCGACACCTCCAGGGATATGTCGTGTTTCCGAATGGACGG
ACCTTTCGGGGAGTTGGAGGACTACTCGGAACCTCCGCTCACATTGAAGTTGCCCGCGGA
AGCACTGGTCAAAATGTCGAGTATTGCTCAAAAGAGGAAAGTCGAGACAATGACGCAGGA
TTTGGATTTGTTGAATTCGGCGATAGAGAAGAAGTGCGAGGAACTGGATCGGGCTCAGGC
TCAAGAACAGACCTTGCAGTCATTGCCGAACGTCTCCGTGGTGGAGATGCCCTCGAAGAC
GTTGCGCAGGATCACCCCGCGTCGTATATTATGTACACCCGTGGAATCCATTCATTTGCG
CAATTCAACGTTCCTCGACGCTCCCACAAGTCAATTGTATATTGGTATTGGGGACCCACT
GGAACCGGAAAGACTCGCGCTGCAGCAGAAGAGAGCCCAGATGCGTACTGGAAGTCAAGC
GCACACCAGTGGTGGGACGGATATGACGGACGTGCCGATATTATAATTGATGATTATCGG
TGTTCGTTTTGTGCGTTCAACGAGTTGTTGCGCTTGCTGGATCGGTATCCGTACCAGGCG
CAAATTAAAGGCGGGACCGTTCAAATATCTGCTAAGCGCATTTTTATAACGGCTCCTAGA
TCGCCTGGCGATATGTGGGTATCTCGCACCGAAGAGGATTTAGCACAATTGACTCGGAGA
ATTGAGCATGTTAAACATTTTGAACCGGTTGGTATTGAAAATAACCCCGAACCGGTAATA
ATCGATCCTGGTATGTAA
>1_REF653
ATGTCTAAGAGCACAAAATCAGCACAAACAAATAAGACAAGCCATGCATGTTGTGTTTAT
GATTTTACATTGTTTGATGATATCAACCAAATGAGTGTTAGAAAAACACTTAATAAATTT
TGTAAAAAATATTGTTTTCAACTTGAACAAGGTGAAAAAACTGGAAAAAAACACTTCCAA
GGAAGATTTTCTTTAAAAATTAAAAAAAGAAAAAGCGAAGCAGTAAAACTGCTTCGCGAT
GATTGGGAAAGCTTTCATATTTCAATAACTTCAAATGAAAATAAAGGAAATAATTTTTAT
ACAATGAAAGAAGACACTCGAATCGAGGGTCCTTTCACTGATGAAAATGATATATATGTG
CCAAGAGACATTCGTGAAATTGAATCACTACGCCCTTGGCAAAATGATATAAGAAATATG
CTCAAAGAATATCATCCACGTACCGTTGATGTTATCTTTGATGAAAAAGGTAACATTGGT
AAAACAACTCTTGTAAGATACATGATGTTGTTTGACGATGCGGAATTACTTCCGTTTTGC
AATGATTACAAAGACATCATGCGTATGGCATATGATGTCGGACCGAAACCAATTTATCTT
ATTGATATGCCTAGAGCAAGCAATAAAGAAAAATTATTTGGTTTCTTTGCAGGTGTTGAA
ACACTTAAAAGTGGTTACACCTATGATGACAGATACAAATTCAATAAAAGAATTTTTGAT
CGTCCTAGAATTTGTATATTTACAAATGTTCAACCAGATCAAAATCTCCTAAGCAGAGAT
ATGTGGAATATCTGGACCATTGTAAATAACAATCTTATTAAATATGAAGATTTAAAAGAT
ATTGATATCATTAGTGATGTTACCAATCACAATGATAATGCTAATCATATTGATCCACCT
TTGATGGTCAATACTGATAATCTTGTGCAGATTAATCGGCACAATGATAATGATGAAAAA
AATATCAATAATCTGCAACCAGATATTGATACTTCATCACTGCAAACAATTTATGACAGT
GATGAAGATTATGTACCTTTTAACAAAGTAAAAGTACATAAAAAAATAAAGCGCACCAAA
AAATAA
>1_REF655
ATGAAACCAACCCCTGGAACAGAAGTACCCCACCAACAAGACACAGAAATAAGACCCATC
AACATTGATGAGAATCCTATTGATCTTGCAGAACTGCCTCCTACAGCGAACAACAACCCA
TTAGGGTTGCAATCAAAAGCACGAGCTTTTGTATTCACTCTGAACAACTGGTCAGAGAAT
GAATACATAGGTCTGCAAGCAGACTTCGAACAAGCAATATACTATATCATTGGAAAAGAG
ATAGCTCCAGAAACAGGAACTCCTCATTTACAAGGATATGTTTATTGGAAATCGCCTCGT
GCTTTTAGCTCTATGAGAAAAATTTGTAATAGAGCGCACTGGTCGAAGGCGATTGCTTCC
GCTGAAATCAATAAAAAATACTGCTCTAAAGGAGGTGATTACATTGAATTTGGAGAATGT
CCAAAACAAGGAAAACGTTCTGACTTGAATGTTATCAAAGATAAAATTAAAGAAGGGTTA
AAAGTAGATTCTATAGCCATAGATTCACCTGATATTTATCATCAATACGGAAGAACACTC
AATAAAATCGAGGACATTATGATGAGAAAAAAATTCAGGACCGAAATGACTAAAGGCATT
TGGTTATGGGGTGATACCGGTACCGGTAAATCACATACCGCGCTAAAAAACTTTTCACCA
GAAACGCATTACATTTACCCAAATGATAATGGATGGTGGGACGGTTATTGCCAGCAAGAT
ACCGTAGTAATCAACGATTTCAGAGGAGAAATTACCTATAATTTGATGCTTCAAATGATT
GATAAATGGCCTTTCGTTGTAAAAAGAAGAGGACGGGAACCAGTTCCCTTCATTTCTAAA
ACGGTAATTATCACTTCATCACTACCTCCAGAAGAAATATACAAAAAACGTGATGAAGAA
GATAAACTTGAACAACTCCTACGTAGATTCATGGTTATCTGTATGAATCCTGACGAAATA
CATTTCGATCCTACAGACAGCAGTCATAGCATATGGGAACGAATGCCAAAAGAACAACAC
GGATTCATATCGAATGCATATCCAGAAGGGATGGCTGAAATCTTCCAGCTTCCATCAATC
CATTCTGGAACAGAAGTGTCCGGGGTAATACTAAGCCCGGACACTGTTCCAAACGCTCCG
CGAAAAAATGGGGGCGAATTTTGCACAATGGAAGACATTAAAAAAGTCAGTTCCATAAAC
AGCAAAGTATTCGATATTTTCTCTCCGCATTAA
>1_REF657
ATTGTTGTTGAAAAGAAAACCAAGGCTAAACAGTCTTCACCTGTGATTGGTTGGTGTTTT
ACTTTTAATAATTACACCGAAGACGCTTGTGTATTGGTAGAAGGTGCAATTAATAAATAT
TGCAAGTTGGGATTTTATAACCGAGAAATAGCTCCCACAACTGGCACGCCTCATTTACAG
GGATTCCTAGAATTAAGTAAAAAGGCGCGATTAATGCAAGTAATAGAATTATTCCCTAAA
GGTATGAGTTGGAGAGCTGCTAGAGGCAATAAAGACCAAAATTTTAAATATTGTTCTAAA
GAATGCTTTCATGAAATTGACAACGTTTCATTTAATAAAGGTTTTGTTGCTATTCAAAAG
GTTAATATAATTAGAGAACTTCGGCCATTTCAACAGGAAATTAAGGATATGTTATTAGGT
CCTGTTAATGAAGGCAAGATTATATGGATATATGATGAGGTCGGCCAACTTGGCAAAACC
GCATTATTAAAATACTTGTACCATTTGCACGGCATGCCCTTCAGTTATGGAGGAAAAGGG
AGTGACATAATAAACTTGGTTTATAATCATAAGGATTACTTGACCCGCACAAATTCGGCC
GTAATGATTTATAATTTTGGTAGAAATGTTGACCCCGCTAAAGTGTCATATTCATCAATG
GAACAAATTAGCGACGGTTGTATAAGTAACACAAAATTTGAAACCGGTTGCTTTATTTGT
AATTGTCCCCATGTACTGGTGTTAAGTAATAGTTTGCCGGATACATCCAACTTAACTAAA
TCAAGATGGATTATTAAAACTATTGATAAAGATACATTATCATTAAAAGATTATGTTGAG
CCAAAAACTCCTTTAATATACATGTGTGAGGATGAATAA
>1_REF659
TTTTTTACTCATTTTTTTAGGCATCGAGGATTCTGCATCACTCATAACAATTACCAGGCG
CACCACATCCTTAATTGGAGGAATTTGTTTGACTCTTTCAGCAGTTGTGTCTATGTTATT
TTTGGGTTCGAAATTGCTCCTCAAACAGGGACGAAGCATATTCAAGCTTACTGCTATTTT
GCGAACCCTACGTCTTATCGACGCATCAAAAAGTTCATCTGTACCAACCCCATCTCAGGA
GTTGAATCTGGAGCGCCGCATTTCATCCCTGCCAAAGGAAACGCCACGCAGAATCGTGAA
TACTGTATCAAAAAGGATTCAGCCGACCCTGATTTCCAAGGCCCCAGAACATGGGAAGAT
TGCGCAGGAGAACATACATGGCCAGAACATTGGGAAGAGTATGGCGACATCAATGGCTGC
CCTACCCAGCAAGGAAAGCGCAAGGATTTGGAATCATTCACCGATGCTATCCTTAACGGA
ACCACAGTCAGCACTGCAGTCGAATCAAAGGACCTTAACTGGCTTGGCACCTTTCTCAAG
TACCCAAGAGGATATGATCGCATTCGAGAAGCGATATCAACACATAGATCCCAACCTCCC
AGCATTTATTGGATCTATGGTGAAACAGGTACTGGAAAGTCCCGATGGGCACAACACCAT
TACCCGTCAGCCTACAGATATTGTAAAATAGGTGGCCAAACAGTCTGGTGGAACGGTTAT
GACAATCACAACGAAGTTATAATAGATGATGTCCGTGCTGACACATTCACATTTGATTAT
CTACTACAACTTACAGATCGTTATGCTTTTCAAGGAGCTATTAAAGGCGGTGACGTTAAG
CTTAATTTTAATGTTATGGTTTTTACAGCACCATTTCACTGGAAGGACATGTATAGTAAC
ACTGTTGCAGAGTGCTTACAACAACTTGGCAGACGTATTACAAAGACTTACAAGGCAACA
GATTGGCCTAATGTTGACCTTGAGCAAGTTGATGAGTATGAAATACCAGTTGCTTAA
>1_REF661
ATGTCAGAAATTAAAGAAAATGCAGTTTACAGAATATCTTGGACTTGGAACAAGCAAGAA
ATCTGGACTGATGATGAATTTACTAACAAACAAGAACATGTGCAAGCTTCTTTACAGAAG
TATCCTGGCAAATTCTGTTACCAATTAGAAAGAGGAACCGAAGCCAATCGTTTACATTAC
CAAGGTTGTATCAACTTAAAGACTAAGCTGCGAGTAAAGCAATTTGGAAAAGAATTACAG
GATGCTTTACCTGGTATACATTGTAGTGCGACATCTAATACTGGAGCGGCAGATGCCGAA
TTCTATTGCATGAAGGAAGATACACGTGTTGCAGGTCCATGGGCAGATAAAGATCATATC
TTCCCTGACTATAGTGATCTCCAGGAACCATATGGATGGCAAATTGATATGAAAACGATT
CTAACTGGTCCAGTGGAAAAGAGGAGAATCTACTGGGTATGGGAAGATACTGGTTGTACA
GGCAAAAGTGACTTCACTACATGGATGGAGATTAAACATAAGATAGTCGGCTTAGGATTA
TCAACTGCAGCAGACAATTTCTACGCAGTTAGTGAACTAGTTGCTCGTGGTTATATCTTC
GATATCCCCCGTACCTTGCCAAAACGCTTTGACTGGGCAGAAGTTTATATGTCTTTGGAA
AAGATTAAGGACAGAAATTTTCTGTCTACTAAATACAAACCAAAAAAAGTTCTTCTACCA
GTCATTCCTCATGTATTGGTATTCAGTAATCAACCTCCTGAACGTGACCAATTATCCTTA
GATAGATGGTGTGTATATAAAATTGTTGAAGGCGCACTTGTATTAGATACAGGCGCTAGA
TAA
>1_REF663
TTTTTTTACTCTATTTTTTTTAGGCATCGAGGATTCTGCATCACTCATAACAATTACCAG
GCGCACCACATCCTTAATTGGAGGAATTTGTTTGACTCTTTCAGCAGTTGTGTCTATGTT
ATTTTTGGGTTCGAAATTGCTCCTCAAACAGGGACGAAGCATATTCAAGCTTACTGCTAT
TTTGCGAACCCTACGTCTTATCGACGCATCAAAAAGTTCATCTGTACCAACCCCATCTCA
GGAGTTGAATCTGGAGCGCCGCATTTCATCCCTGCCAAAGGAAACGCCACGCAGAATCGT
GAATACTGTATCAAAAAGGATTCAGCCGACCCTGATTTCCAAGGCCCCAGAACATGGGAA
GATTGCGCAGGAGAACATACATGGCCAGAACATTGGGAAGAGTATGGCGACATCAATGGC
TGCCCTACCCAGCAAGGAAAGCGCAAGGATTTGGAATCATTCACCGATGCTATCCTTAAC
GGAACCACAGTCAGCACTGCAGTCGAATCAAAGGACCTTAACTGGCTTGGCACCTTTCTC
AAGTACCCAAGAGGATATGATCGCATTCGAGAAGCGATATCAACACATAGATCCCAACCT
CCCAGCATTTATTGGATCTATGGTGAAACAGGTACTGGAAAGTCCCGATGGGCACAACAC
CATTACCCGTCAGCCTACAGATATTGTAAAATAGGTGGCCAAACAGTCTGGTGGAACGGT
TATGACAATCACAACGAAGTTATAATAGATGATGTCCGTGCTGACACATTCACATTTGAT
TATCTACTACAACTTACAGATCGTTATGCTTTTCAAGGAGCTATTAAAGGCGGTGACGTT
AAGCTTAATTTTAATGTTATGGTTTTTACAGCACCATTTCACTGGAAGGACATGTATAGT
AACACTGTTGCAGAGTGCTTACAACAACTTGGCAGACGTATTACAAAGACTTACAAGGCA
ACAGATTGGCCTAATGTTGACCTTGAGCAAGTTGATGAGTATGAAATACCAGTTGCTTAA

>1_REF665
ATGAGGAAGCGTCCTGGAGTTATTCCGATAGTAAAGCCGGTGCACACGAGTCGAAGACTT
GTGCATTCCGGTAATGTAGAGTCTGATGTTAAACAGGTTATTCAACCCATCAGCGTGATT
CGCGATGACGAACTATTATACGACGAGGGAGAGACAGAGTCGAATTGTATTGAATACAAC
ATGCCCACAGAGTTCGATTGCGATTTATTTTGTGATGAAGATCCAAATACGTACCCGATT
GAATCGGAGAATGACATTCAATCTCAAGAAGCATTACTATCAGATAATGATTCAAAATTG
TCGCGAAGTCGTCATTTTTGTTTTACATATTATTATCCACCAGGTGCATCAAAGGAGGAA
CTCGAGCTAATGTATCGAGATTATTTTACAATGAAAGGTCCTATATTTATTCTAGGTGGA
TTCGAGATATGTCCGAAATCAAAACGGCCACATCTTCAGAGTTATGTACAATATGGAAAC
GCGAGGTCATATATTGCAGTTAAAGCCGAAATCCATAAATGGTTAGGCGTCGCATGTCAT
ATCGATTCATGTGTCTCGTCATCATTTAAAAATACGAAATATTGTAAAAAAGAAGGAGAT
TACATATATTACGGAACCCCTGATTTTATTGATGCGATAAGCAATCAAGGAAAGCGCACC
GATCTGAATATGATTTACGAGTATATCAACGAGAACAAAAGTATATCAAGAGAGTTGAAA
CAAACTCGTGCATACACATTGTATAATCGCGCATTTGATAAGTATTTGGACGAGATAAAA
CGCTGTGAAGATGATGAGTCGATGCGTGAGTCTTATAAAGACGCGAAATTAAATGCATAT
CAACAATACTTTTACGACAAGTTACAAGAACAGAATGATCGAAAGATATGCTGGATATGG
GACCCGAAAGGAGGCAACGGGAAGACGTTTTTTTGCAAGTATATGAAGGCGATGCATAGT
TGTTTCTTGATGCTAAACGGAAAGACTCGGGATATAATCCAGAGTTACGCGAATGAAGAT
TACGCAACACTGAACTTTGTCAGGAGCGAGGAGGAAGTAATAAATTATACGACAATAGAG
AATCTGAAAGATGGCATAATTTTTAAGCAGAAATATGAGTCGTATGTCAAGATAAGGAAA
TCCGTAAAAATCATTGTTTTTTCGAATTTTTGCCCCAATGTCAACTCTTTATCAGCAGAT
AGATGGGATTTAATAAGAATCAATGCAGAAGACGGAGCGATTGAAGAGATTACTATCCCA
AGTAAACCCGTTGAAGCGTCGACAAATAGGCCGATAATAAGGCGTAACATAGCATTTGAG
TCGGTAATGCCCGATGTATTAAAACGAGTTCGACTCGAGGAGAATTTAGGCGACAAGATA
GATCGTATACTTGGAGAAAGAGAGCTAACAACAAAAGAGGAAGCGAAAAGACTTGCAAAT
AAAAAGAAAAAGCCAGTCACAACATTAACAGTAAAAACAGCGAGAGATTAA
>1_REF667
ATGACCTGTCAAATAGTAGACTATGATTTTAGATTAAATCAAAATCGTAAAAATGGCTTA
TGGTCTTCATTAGAAGTATCAAAAGCCTTAAACCCCCTTTGTAAGAATTACATTTTTCAA
TTAGAAAAAGGTGAGGGAGGTTTAATACATTTTCAAGGTTCATTAAGGTTGATAAAAAAG
GCGTCTAAGAAACAATTATTAGAATTGATGATTACGACTTTTAAATGTGATATAGCGGAA
GTCCCGCAATATATAGCGCCAACCGTAAAGGGCATACATAGCCCGCAGAAGTTTAATTAT
GATGTGTACGCGTCAAAAATTCAAACAAGAATCGAAGAGCCGGTAAGTGATAAAACTTAT
AAAATAGAAGTTATGAAAGAGCCTGAATATGTTCCTAAGCAGTTTAAAAATAAATTAGAT
AAATTATATCCTTTTCAACAGTCCATTTATGATGACTGTAAAAAAAATATGAGTGCGGAT
GTTATAGACGACAGAACGATAAATATTTTAATAGATGTAAAAGGGTGCCAAGGTAAAAGC
GTTATAGCGTCCTTGTGCGAATTATACCTTCAAGGCATCAACTGCCCCATTGTAAATGAG
GTAAAAGAAATAGTTCAAACGGTAGCTGATGAATATATAACTCAAAACATACGGCACACA
ATCCCTATTTTTTTAGACTTGCCCCGTGCAATGCCTAAAAAATTTAAAAATTTATTTAGT
GGTTTAGAAATGCTTAAAAATGGTAAAGTATACGATACACGCCATAGCTCGCGCAAATGG
TTTGTTGATAGTCCCGTAATATGGGTATTTACAAACAGTGAGCCTGACACTGAATTATTA
AGCTCTGATAGGTGGCGCTTATGGACTATTAACGAAAAAAAAGAGTTAAGACCATATATA
AAAACTACTGTAATGGGTAATATGACAATACAACAAATAAAGCATTCTAAAAGTTTTAAT
AAAATTCTGCAAGATTTAATATAA
>1_REF669
ATGGCAAACTTTCGAGCAAGAGGTTCATCTTGGCATTTAACTTATAAAACTCACATTGAT
TTTGAACAATTAAAAACATTTATATTAAAACAAGTATCTAAACCTTCTAAACAAAATGAA
TTCAAATGGTATACAATTGTTCATGAATCATCTGATAATGAAAATTCGTACGATCACACA
CACTTCGGCTTTGAACTTAAAGTTCCACTCGACACCACTCAACCACGACTATTCGATTGG
GCAAATATACAAACCGAATCGATACATCCGCACTGGCAAAAAATTACGTCATTACAACAT
GCAACAACGATATACTTCACGTATCATAAAAAAGCACCTATATCGCTAACACAATCTGAA
ACTGCACCAGGTGGATTTGAATTTGATTTAAGTGCCGTTAAACAAGCATCAACTTTAGTT
GAAGCTATGTCTATTGCGGGTATAAAAATACGAACTGTTGCTGATTTAAAACTATTACGT
TCTGATGTACCTAGACGGCCAATTTTTGAACACAAACGTTTCTACAATACTGAATGGACT
CTTAAAACTATTGACGACTGGAAAGTACTTGTACTATACGGAAGCACTAATACCGGTAAA
ACACAATGGGCCACACATCAATTCATTAATCCTCTTGTTTGTTCGCACATGGACGACCTA
AAGTTCTTTAACCGGGACGAACATGACGGAATTGTCTTCGACGATATGTCGTTCTCTCAC
TACCCAAGAGAAACTATAATTCATCTGCTGGATTGGGATCTAGATCGTTCCATACATAAC
CGGTACGCAAACGCTTTCATTCCGAAACATACAAGAAAAATATTTACATCAAATTTAAAT
TTGAGTGAAATATTTCCTGTCGACACTTCTGGAGCCATTGCAAGACGCATCTCTAAAGTG
TACAAAATTTCCGCTAAATTATACAAAGATAAACCACCTACATCCCCACCAATTGAAATA
CCTACATCACTCCTTTCCATTGGTAAAGTAGCACCTCCAAATATACTATTTGACGACTTT
CAAACTGGAAACGGTGACGCACTTGATATATTTAATGACATGGATATTGATATGAATTTT
CTTGATGATTTTCTTGATGAAGACACTTACTTTCCACATATGGATGAAGGTCTTACTTTA
CAATCAAATAGAGACAAAATTCTATAA
>1_REF671
ATGGCCGAAGAGACAGCTTGCTGGATGTTTGACTGGAGGCACACCGCTGCAGACATCGAA
GACGTTCAACTCATTATAGACAGTATGAAGGCCATTGCGAAGAAATGGGTCTTCCAACGT
GAGGTGTCAGATACTGGCTATGATCACTATCAGGGCAGGTTCTCATTGATCAAGAAGCGT
CGCGCGACTGAGCTGAAGAGAAACTGGGCTAAGATGAATCTTGGCATCCCGCTGCCGATG
TACTTGGAGCCAAGTACAGACAAGTCGTACAAAAAAGACGAGTTCTTTTATGCGATGAAG
GCGGAAACGCGTGCGGAGGGGCCGTGGAAAGATAGTGATAAGAGTGCAGAGGTGAAATAC
ATACCGAGACAATGGCGAGGTAAGTTAGAGACTATGTACCCGTGGCAGAAGGTGGTCTTT
GACAGTGCGAAGAACTTCAACGACCGCACCGTAAATCTTATTTACGACCCTGTAGGGAAC
AATGGCAAGACCGTGATAGCGGGCTTGTGCAGCCTACATGTAAATGGGGTCATTGTGCCT
GCGTTCAACGACTTTAAGGAGATAACACAGGCGTTCTGCAATATTGTGATGGGTGGAGAT
ATGCGACAGCCAGGACCGACGTTGATCGACTTACCTCGAGCAATGAATAAGGAGATGCTA
AATGGTATGTATAGTGCTATTGAGCAAATAAAATCAGGTTATGTTTACGACGCGAGGAAT
AAATTTAAGAAATGGTATTATGATTCTCCTGCTGTATGGGTATTTACAAACACTCTTCCA
GACTTCGATAGGTTGCTGTCAGGCGACCGATGGAGGCTGTGGACGATAAGCACGGAGCGA
GAGCTGGTAGTGTTTGAGCGTCCAGAAAATAAATGTATGATGAAGAAGTAA
>1_REF673
GTGCTTGTCCTTAACAACTATACCGATTCCGATTTAGTCATGATTCCTATAAAATTTAAA
GATATATTTAAAATTTTTATAGCTAATAAAGAAATTGGTGATAGTGGAACTATTCATCTA
CAAGGTTATGGAGAATTAATCAATCCACAGACCATAAAAGGTTTAAAAAAGAAACTATCT
GAATTAGGACAACCTAGATGGCATATTGAAATAGCAAAAGGATCTCTAAGGGAAAATATT
AGATATATTACAAAAACCAAGCCATCTTATGACATAAAAATAGGTATTTTGAAAGATACT
CATCATGAATCTAGAACACCTTCTGGCGATCGTTTAAATCCAGTTATTGAATTGATAAAG
AATGGCACAAATATACATGGGATTGCCCAAGAGCATCCTAACATATTTGTTAGATCTGCA
ACTGGTATTGAGAAATTAATAATGCATTTCACGAAACCCCGTAATTTTCAGACTGTGGGA
TATTGGCTATGGGGCGAGACAGGACAAGGGAAGAGTCGATGGGCCAATACCCATTTTCCG
GAAGCTTACTACAAAGACCCGGAGAACGATTGGTGGGACGGGTATTACGGCCAGGAGACC
GTGATTATAGACGATTACCGGCCTTCGAAGTCTCTCAGTTTTGCCAAAATTCTAAGACTT
GTGGACAGATATCCCCTACAAATTCAGGTGAAGTGTGCTTTTGCTCAGTTTGTTTCCAAA
AGGATCATATTCACCTCCCCCATGTCCCTCCTGGACACCTTCTCGAGATGCGAGTGGTTG
AGATCGGAGGAGCTCGACCAGTTGCAAAGACGTATTCCTCACCAACTTCATTTTTATCCG
GAGAGTCTGGCCAATCAGTTGGTCCCGACTGCCCTGGAGGAACCGAGTGTATTGACGAAT
GTAGTCTCTTAG
>1_REF675
TTGACTGATGAACAGTTGAAAACGTTCGAGGACCCTCAGTGGGCCGAGGATGAGGCTAAA
GCTCATTTAGCCTCCCAGTCAAAGCAGAATCGGAAGTTCGCTTTTCAAAACCAGAGGATT
CTCCTCACCTATAAGTCCCATATTGATAAGGATCTTCTTCGCGAATTTATTAGAAAGAAG
TCCTTTCCTTCGGCTGTTGTTGATATCGCTCATGAAACTGGCGATACTGTTGTCCCTTAT
CCTCATACTCATGCTGTTGTAGATTTCGGGTCTCGGTTTCAGTCTCAGGATGTTCGTATA
TTTGATTATAAAAATATACATCCTCATTTTCGTCCCATATCGAACATGAGTCAGTACAAG
AAGGCTAAGCATTACTTGTCTAAGGAAGATCCTGAGTGTGCTTATTTGTTTGATCCTAAT
GCTGGTACTACCCTGTCCCAGCGTGTCTGGGCTTGTAAGAGCACAGAGGAGGCCCTTCGT
ACTTTTGTTACATCTCCTAGTGATGTTTCTGGTATACTTCAGTTGTACAACCAGAAGAAT
CTCAACATGGCTAATCTTAGTTATGTTGAGCCTGTCTATCCTTGGCAGAAGGATATTCTT
TCTCATGTCGAGTCACCTTGTCCTGTTGGTGATCGTTCTGTTACCTGGATCTACGATAGT
AAAGGTAACGCTGGGAAGAGTCAGTTTTGTAGGTATCTTTGTATTACTCTTCCCCATCTA
TGGTATGTTATAGGTGGTATTGTTTCTACTCGTGACATTGCTACTATTATTTCTAATGCT
AGGTCTTCAGGGTGGACTGGTCATGGAATAATTTTTGATATTCCTCGTGTCGAGTCTCAG
CGCGATCTTGATGGTCGTCGCGATTTTTCAGAATTGATGAAGGCTATCGAGCTCATCAAG
AATGGTATGATTACCGCTTCTAAGTACAGCGGTCATTCTGTTTTATTCAATACTGGTTGG
GTTATCGTTATGAGTAACGGTTTACCTAATGTTGATGAGTTGTCATCGGATAAGTGGGAT
ATCCGATCCATAGACTATGATACCAAGAGTTTCACTCGCCTTACTCCTGATCAGGTTAAG
TCTATGAAGAGTTCTATTGTTGTTCCTGTCGATTCTTCGACAACTTCTGGATTGTTCCCT
GTTTAG
>1_REF677
ATGGCAAAAAGTTACAGAAGTTCCTTCATGGCATGTTATGGTTTACCTAATCCAAATATG
GATAAAATTGAATACATTTGCTGGCAAGAAGAAATCTGCCCTAAAACAAATAGGCATCAT
TGGCAAACGTTTGTTAGATTCAAATCTAAAAACTCGATTCTGGCTTTACAAAAAGCAATT
GGAATCGACCAAACACTTAAATATACTGATGAAAGTGGTGTGGAACACTTTGCTTGGAAG
TGCCACATTAAACCACACTCAAAAGGTACCGACGCTACATGCATTGAATATTGTCAAAAG
TCAGAATCTTCTGTACCAAATACATTTATAGAATTTGGTAAAAAACCTGATATAAAACCA
GGCAAAAGAACTGACATTGAACAAGCGATATTAGAAATTAATTCAGGTAAAGAACCTAAT
GACTTAATACTAATGAAATACCCACAAGGAGTAAAAGCACTTAAAGCTAAAGTTAATAAA
GTGAATACTCAAGGTAGAAGAAATGTTAAAACATTTGTCTACTGGGGAGGCGCTGGAACC
GGTAAAACTAGTTCTGTTATTAAAAAATATGGACAGAATAATGTATATACATTAGACAAA
TCAAAAAATGAAGTTTGGTTTGACGGTTACGATCAAGAAAAAGTCCTCTTAATCGACGAT
TTCTATGGTTGGATACCTTGGGGACAGTTATTAAGACTAACTGAAGGTAATCAAGTGAAA
TTACAAGTTAAATGTCATTTCACTTATGCTAATTGGGACAAAGTTTATATAACTTCGAAC
AAACCATATGAAGAATGGTACCCAAACATAGAAAACTATGAAGCATTGGACAGAAGAATA
TGTTCTGTAACCTTTTTTAAACCACTCCCAGACGGAAGTATAAAAAAACCACTAACACTT
ACACTTAAACAAGCTGAAGCATTAGCAGACAAAGAAGATGTTGAACCTGAATTTATCATT
CAACAAGAATCCACTGAAGATGAGATACTTTCTTTGCAACCAATCGAAATTACTTTATAA

>1_REF679
ATGGAGCAACAACAGAACAAGAAAGCCTTGCATTGGATTATGGTGGTTAATAACTATACA
GAGGCGGATATAGAAGCTTTTAGAATCAACAATTGCCGCTTTGCTTATTGGATCTACGGT
AAAGAAGTAGGTGAGTCCGGTACACCGCATTTACAGTGTTATATGAAGTGTACCAAGCAA
ACCACCATGATGACGCTGAAAAAGATTTGGAGTAGAGCTCACTTTGAAATCAAGAGTCGA
CATTCCTCCGTATTACAGTGTGTAAATTATTGTCGTAAAGACGGTAAATACACTGAGAGT
GGGGATCCTCCTGTCGAACCATTTGTTAACGGCAATCTCAAGAACCAGGAATTATGGGAC
CAAACGTTAAGGCTTGCCAAGGAAGGTAATATAAATGATATTAACAGTAAACATCAGATC
ATTTATTACAATACTTTGAACAAGATTGCCGATGATTTCTTGCCTATCCCTAAAACACTT
GACTGGAAAGAGCCAGACACACCTAATAGGTGGTTTTGGGGCCCTACTGGATCTGGTAAG
TCCAGAAAAGCTAGGACAGAGAACCCTGATGCCTACATCAAAGATGTAATGAACCACTGG
TGGACAGGTTATAAAGGAGAAACTGTCGCTATTATAGAGGATATATCACCTTTTCATGTA
GCTATGGGCGACGCTTTAAAGATATGGGGCGACAGATACTCCTTTCCGGCAAACAAAAAG
TTTGGAGGTGCTACGATTAGACCAGAGGTACTTATTGTAACCTCCAACTTCCAAATCAAA
GATATATGGAAAGATGAAGGGACTCAATTACCGCTTCTCAGACGGTTCAAAGAAGTCTAT
ATTGGACCATTGGATATATGGGGTATGCCGGATCCAAATCAGAAACAGAAAAGAAAGGTG
GATTTAAGGAAGGCAATCGTTATAGATAGTGATTCAGAGGATAAGGAGTCACGATGTTTA
ATATGCAATTATGCTCCTTGCGATTGCACTCCAAGTGAAGAGGAGGTTAAACCAAAAAAA
ACAAGGTTAAGCGAATGGCCTTTAGATGATTTATTCGATGTATAA
>1_REF681
ATGAATAGTAGCAGTAAGAAGAATGAGGGCTGGAGTTTTGTGTACTTCCACTTCCACTTC
CGAAGTAGAAGTAGAAGTCCACGGTCCACTAAAGGGACCGTGGACTTCTTCGGGCGCAGT
GCACGTGCGAAAAGTCTATTTAAGCCTTCTGAATCGTCATCCATTTTCAAGCAGCAGAGG
AAGATGGAGCAACAGCAGAACAAAAAAGCCTTACATTGGATTATGGTTGTTAACAATTAC
AGCCAAAAGGATATGGATGCCTTTAAGGACAACGCTTGCCTTTTTGCTTACTGGATCTAT
GGTCAAGAAGTCGGTGAATCCGGTACTCCACATTTACAATGCTACATGAAGTGTACCAAA
CAAACAACCATGATGACGCTCAAGAAGGTTTGGAATAGAGCTCATTTCGAAGTTAAGAGT
CGACATTCCTCCGTACTTCAGTGTGTCAATTATTGCCGTAAAGACGGTAAATACACTGAG
AGTGGGGAGCCTCCAGTCGAGCCACATGTTAATGGTAATCTCAAAAATCAAGAGTTATGG
GATCAAACGTTAAGGTTAGCCAAAGAGGGTAACATAAATGATATTAATAGTAAACACCAG
ATTATTTATTATAATACATTGAATAAGATTGCTGATGATTTTTTACCTATTCCAAAACAA
CTTAATTGGATTGATGGTAAAACACCAAATAAATGGTATTGGGGTCCAACTGGAAGTGGA
AAGTCGAGAAAGGCTAGAGGCGAGAATCCAGAAGCTTACATCAAAGATGTGATGAACCAT
TGGTGGACAGGGTATAAAGGCGAATCTGTCGCTATCATTGAGGATATCTCTACATTTCAC
GTTGCTATGGGAGATGCGTTAAAGATTTGGGCTGACAGATATGCCTTTCCTGCTAATAAG
AAGTTTGGTGGGGCAACTATAAGGCCAGAGGTAATCATCGTTACTTCAAACTTCAAGATC
AGTGATATTTGGTCAGATGTTAATACACATGAACCGCTATACAGACGGTTCGAAGAAATT
TACATCGGACCAAGGGATATGTTCGGTGCACCTGATCCTCGCCAAAAATCAAAGAAAAGA
ATCGATCTTAGGAAAGCAATCGTGATCGACAGTGATTCAGAAGATAAGGAGTCAAGATGT
TTAATTTGCAATTATGCTCCTTGTGATTGCGTTCCTAGTGAAGAAGAGGGAGTAAAACCG
AAAAAAACAAAGTTAGTGGGCTGGCCATTAGATGATTTATTCGATGATAATTACATAAAT
AAATTATAG
>2_REF526
ATGCCAGTATCAAGAGTTTCCCATAGAAGAGGTAGTCAATCACATTCTAAAAAGAAAGTA
GCTGTGGCTAGTAACTTTATAAGTTCATCTGGTCCAGCTCGTGCGGCATCTCGATTTTAT
TATGGAGATAGGAACACGACATCAGCAGGAAGAAAAATGCGAAGTTATGGAGGAAAGATA
GGAGAATACGTTTTGCCTGCCATGGGAATACCAAAAGCTTTAGCGAATCCGATAGGGCAT
GGTATTGGTGCTGCATTTTCTCGTATAACCGGTAACGGTGCATATGTAACCCATAATTCA
TTAATGAAGAATGGTTATGCCGCTGATCAAGCTAGTTTCGGTGCTGGTAGTATTCGTATT
CGTCATAGAGAATATATCCAGGATATTACTGGATCTACAGCATTTAATGTTTCTGCTGCA
TATGAGATTAATCCAGGATTACAAGGTACATTTCCATTTTTATCTTTGATAGCATCAAAT
TTTGAGACATATAAAATGCATGGATTAATATTCGAATATCGTTCATCATCTGGTGACGTT
GTTACGGGAGCTAACTCGGCATTAGGTCAAGTAGTTATGGCAGTTCAGTATAATTCGCTT
AATGCTCAATTTTCTTCAAAGCAACAGATGGAAGCTTATGAAGGAGCAGTATCCACTAAA
CCATCATGCAATATGATTTGTGGTGTGGAGTGTGCGAAGAATAAATTGCCATTGGATGAA
CTATATATAAGAACCGGACCATTATCTTCTTTTCAGGATGAGAAGTTTTATGATATGGGA
GATTTTAATCTTGCAACGCAAGGTATGCAGGGAGCATATGATGTTGGGGAATTGTGGGTA
TCTTATGATGTCACACTACATTATCCCAAATTAAATACCGGTTCATTGATTAACTCTGAG
CATTGGGCATCTAATACAGCATCTGGTGCAGGTAGTATTATTCCTGCAAATCTGTTTGTT
GGTAATAGTTTATACTCTTACTCAGGAACAAACGACAATATGATTCTATTGGGTCAAACT
GGTAATGTTATTACGTTTGCTACCACATGTCCTTCTGGAAATTATTGTATATATTACAAT
TTGGTTGGAACATCTGTTACACAAGCAGCATTTACTATAACTCTTTCAGCAGGTGTAACC
TATTTAACGGTGTTAAATAATGATACTTCCGCTAGTATAACGACAGGAAATAAGATATCT
GCGACATTTTCTCTGTGTCTTTTCGTTGGTTTTCAACAAAATGGAACAGGAACACAGACA
ATAACTTTAGGTGGATCACCTAATTTGGTAACTACACCAACATTTATGGATTTCATAATA
ACACAGTTGGATGAATATTTCGCATAA
>2_REF530
ATGCCAGTATCAAGAGTTTCCCATAGAAGAGGTAGTCAATCACATTCTAAAAAGAAAGTA
GCTGTGGCTAGTAACTTTATAAGTTCATCTGGTCCAGCTCGTGCGGCATCTCGATTTTAT
TATGGAGATAGGAACACGACATCAGCAGGAAGAAAAATGCGAAGTTATGGAGGAAAGATA
GGAGAATACGTTTTGCCTGCCATGGGAATACCAAAAGCTTTAGCGAATCCGATAGGGCAT
GGTATTGGTGCTGCATTTTCTCGTATAACCGGTAACGGTGCATATGTAACCCATAATTCA
TTAATGAAGAATGGTTATGCCGCTGATCAAGCTAGTTTCGGTGCTGGTAGTATTCGTATT
CGTCATAGAGAATATATCCAGGATATTACTGGATCTACAGCATTTAATGTTTCTGCTGCA
TATGAGATTAATCCAGGATTACAAGGTACATTTCCATTTTTATCTTTGATAGCATCAAAT
TTTGAGACATATAAAATGCATGGATTAATATTCGAATATCGTTCATCATCTGGTGACGTT
GTTACGGGAGCTAACTCGGCATTAGGTCAAGTAGTTATGGCAGTTCAGTATAATTCGCTT
AATGCTCAATTTTCTTCAAAGCAACAGATGGAAGCTTATGAAGGAGCAGTATCCACTAAA
CCATCATGCAATATGATTTGTGGTGTGGAGTGTGCGAAGAATAAATTGCCATTGGATGAA
CTATATATAAGAACCGGACCATTATCTTCTTTTCAGGATGAGAAGTTTTATGATATGGGA
GATTTTAATCTTGCAACGCAAGGTATGCAGGGAGCATATGATGTTGGGGAATTGTGGGTA
TCTTATGATGTCACACTACATTATCCCAAATTAAATACCGGTTCATTGATTAACTCTGAG
CATTGGGCATCTAATACAGCATCTGGTGCAGGTAGTATTATTCCTGCAAATCTGTTTGTT
GGTAATAGTTTATACTCTTACTCAGGAACAAACGACAATATGATTCTATTGGGTCAAACT
GGTAATGTTATTACGTTTGCTACCACATGTCCTTCTGGAAATTATTGTATATATTACAAT
TTGGTTGGAACATCTGTTACACAAGCAGCATTTACTATAACTCTTTCAGCAGGTGTAACC
TATTTAACGGTGTTAAATAATGATACTTCCGCTAGTATAACGACAGGAAATAAGATATCT
GCGACATTTTCTCTGTGTCTTTTCGTTGGTTTTCAACAAAATGGAACAGGAACACAGACA
ATAACTTTAGGTGGATCACCTAATTTGGTAACTACACCAACATTTATGGATTTCATAATA
ACACAGTTGGATGAATATTTCGCATAA
>2_REF534
ATGCCAGTATCAAGAGTTTCCCATAGAAGAGGTAGTCAATCACATTCTAAAAAGAAAGTA
GCTGTGGCTAGTAACTTTATAAGTTCATCTGGTCCAGCTCGTGCGGCATCTCGATTTTAT
TATGGAGATAGGAACACGACATCAGCAGGAAGAAAAATGCGAAGTTATGGAGGAAAGATA
GGAGAATACGTTTTGCCTGCCATGGGAATACCAAAAGCTTTAGCGAATCCGATAGGGCAT
GGTATTGGTGCTGCATTTTCTCGTATAACCGGTAACGGTGCATATGTAACCCATAATTCA
TTAATGAAGAATGGTTATGCCGCTGATCAAGCTAGTTTCGGTGCTGGTAGTATTCGTATT
CGTCATAGAGAATATATCCAGGATATTACTGGATCTACAGCATTTAATGTTGCTGCTGCA
TATGAGATTAATCCAGGATTACAAGGTACATTTCCATTTTTATCTTTGATAGCATCAAAT
TTTGAGACATATAAAATGCATGGATTAATATTCGAATATCGTTCATCATCTGGTGACGTT
GTTACGGGAGCTAACTCGGCATTAGGTCAAGTAGTTATGGCAGTTCAGTATAATTCGCTT
AATGCTCAATTTTCTTCAAAGCAACAGATGGAAGCTTATGAAGGAGCAGTATCCACTAAA
CCATCATGCAATATGATTTGTGGTGTGGAGTGTGCGAAGAATAAATTGCCATTGGATGAA
CTATATATAAGAACCGGACCATTATCTTCTTTTCAGGATGAGAAGTTTTATGATATGGGA
GATTTTAATCTTGCAACGCAAGGTATGCAGGGAGCATATGATGTTGGGGAATTGTGGGTA
TCTTATGATGTCACACTACATTATCCCAAATTAAATACCGGTTCATTGATTAACTCTGAG
CATTGGGCATCTAATACAGCATCTGGTGCAGGTAGTATTATTCCTGCAAATCTGTTTGTT
GGTAATAGTTTATACTCTTACTCAGGAACAAACGACAATATGATTCTATTGGGTCAAACT
GGTAATGTTATTACGTTTGCTACCACATGTCCTTCTGGAAATTATTGTATATATTACAAT
TTGGTTGGAACATCTGTTACACAAGCAGCATTTACTATAACTCTTTCAGCAGGTGTAACC
TATTTAACGGTGTTAAATAATGATACTTCCGCTAGTATAACGACAGGAAATAAGATATCT
GCGACATTTTCTCTGTGTCTTTTCGTTGGTTTTCAACAAAATGGAACAGGAACACAGACA
ATAACTTTAGGTGGATCACCTAATTTGGTAACTACACCAACATTTATGGATTTCATAATA
ACACAGTTGGATGAATATTTCGCATAA
>2_REF536
ATGCCAGTATCAAGAGTTTCCCATAGAAGAGGTAGTCAATCACATTCTAAAAAGAAAGTA
GCTGTGGCTAGTAACTTTATAAGTTCATCTGGTCCAGCTCGTGCGGCATCTCGATTTTAT
TATGGAGATAGGAACACGACATCAGCAGGAAGAAAAATGCGAAGTTATGGAGGAAAGATA
GGAGAATACGTTTTGCCTGCCATGGGAATACCAAAAGCTTTAGCGAATCCGATAGGGCAT
GGTATTGGTGCTGCATTTTCTCGTATAACCGGTAACGGTGCATATGTAGCCCATAATTCA
TTAATGAAGAATGGTTATGCCGCTGATCAAGCTAGTTTCGGTGCTGGTAGTATTCGTATT
CGTCATAGAGAATATATCCAGGATATTACTGGATCTACAGCATTTAATGTTGCTGCTGCA
TATGAGATTAATCCAGGATTACAAGGTACATTTCCATTTTTATCTTTGATAGCATCAAAT
TTTGAGACATATAAAATGCATGGATTAATATTCGAATATCGTTCATCATCTGGTGACGTT
GTTACGGGAGCTAACTCGGCATTAGGTCAAGTAGTTATGGCAGTTCAGTATAATTCGCTT
AATGCTCAATTTTCTTCAAAGCAACAGATGGAAGCTTATGAAGGAGCAGTATCCACTAAA
CCATCATGCAATATGATTTGTGGTGTGGAGTGTGCGAAGAATAAATTGCCATTGGATGAA
CTATATATAAGAACCGGACCATTATCTTCTTTTCAGGATGAGAAGTTTTATGATATGGGA
GATTTTAATCTTGCAACGCAAGGTATGCAGGGAGCATATGATGTTGGGGAATTGTGGGTA
TCTTATGATGTCACACTACATTATCCCAAATTAAATACCGGTTCATTGATTAACTCTGAG
CATTGGGCATCTAATACAGCATCTGGTGCAGGTAGTATTATTCCTGCAAATCTGTTTGTT
GGTAATAGTTTATACTCTTACTCAGGAACAAACGACAATATGATTCTATTGGGTCAAACT
GGTAATGTTATTACGTTTGCTACCACATGTCCTTCTGGAAATTATTGTATATATTACAAT
TTGGTTGGAACATCTGTTACACAAGCAGCATTTACTATAACTCTTTCAGCAGGTGTAACC
TATTTAACGGTGTTAAATAATGATACTTCCGCTAGTATAACGACAGGAAATAAGATATCT
GCGACATTTTCTCTGTGTCTTTTCGTTGGTTTTCAACAAAATGGAACAGGAACACAGACA
ATAACTTTAGGTGGATCACCTAATTTGGTAACTACACCAACATTTATGGATTTCATAATA
ACACAGTTGGATGAATATTTCGCATAA
>2_REF540
ATGCCAGCAGGAAAAAAGCCAACTAAAAGCAGTCGTAAAACTTATAGATCGGGTAGTAAA
GGAGCTCGTCGAGCAGCACCCGTTCGTAGATATACTCCTAGGATATCTAGTTCTTATATA
GCTTCTAAAAAGTCTCGTGCGGGAGTGCGAGCTATTGGTAAATCAGGCTATGGCGGTAAG
TACGCAACAAAGTACGGAGGCATAGCTGGTGGAGCATTAGGTACTGGTATAGGAGCTATG
TTTGGTAATCCACTTTTAGGAGGAGCTTTGGGAGCAGGTATAGGAAATGTTGCTGGAAGT
TTATTTCATTCTATAACAGGACTTGGTGAATATAAAGTTGCGAAGAATACTTTAATGATG
GATCCTCCTCCTGTTGTTAATCCAGTTGGTAATGGCGGTACCGTAGTTAAGCATAGAGAA
TATTTAGGTGATATTATATCATCTCCAACAGCTAATACTTTTCAATTGCAATCATTTGCT
CTTAATCCCGCACAGGATGGTACCTTTCCATGGCTATCACAAATAGCTGCGAATTATGAG
CAATGGTGTCCAGAGGGGATTATATTTGAATTTCGCTCAATGTCAGCTGATGCGCTTAAT
TCTGTAAATACGGCATTGGGTACAGTTATTATGGCAACGTCTTATAATGCAACCAGTCCC
GTATTTGCTTCTAAATCTGAAATGGAGAATTATGAATATGGTTCTTCATGTAAACCTTCT
TGTTCTATGTTTCATCCAATCGAATGTGCCAGACAAGAAACCGTTTTATCAGATTTATAT
ACTAGGTCTGCTCCTTTAGCATTAGGTCAGGATCTTCGATTTTATGATCTAGGACTATTT
CAAATTGCTACTGCTGGTTTTCAAGGAACCAGTGTTAATTGTGGTGAGCTATGGATAACA
TACGAAGTATCGTTACTTAAACCAAAATTATATTCATCATTGGGTAATGACAGTGCATCT
TATTCTGCTTATTGGCAAACGGGCGGTGTCATTGGTGGATCAGCTCCTACATCAGCCGCA
CCACTTCAATCTATTGGAGGTAATGCTGCTACTAGTTATAATGGTATTGTTTTTACTAAT
ATTCTAGCATCTCCAGTTCAACAAAATTCTGGTCGTCAGTTTTATTTTACTGCAACTACA
TTTTTCTTTCCCGGTTGGTTTGATCAACCCGGATCCTTTCTTATACAACTAGTATGGAAC
GGCTCATCTACATCAGTTGTGGGATTTACATGTACCGGAACTAATTGTATCGTTAATACT
AGTTGGGCTACCGTAGCTAACGTAGGTACAACAACTCAGTTAGTACAGAATATAATGGTC
ATTACTTCTGCCAATAGTTTAGTTCCCCAAATAGTTTTATCTGGTGGAACTATTCCGGCA
ACTTGTACACAAGCTACTATGATTGTTACTCAAATAGCTAATAATATGTTTACTGCAATT
CAGAATGCAACCGCCGTGTCCGCTCCTTAA
>2_REF542
ATGCCAGCAGGAAAAAAGCCAACTAAAAGCAGTCGTAAAACTTATAGATCGGGTAGTAAA
GGAGCTCGTCGAGCAGCACCCGTTCGTAGATATACTCCTAGGATATCTAGTTCTTATATA
GCTTCTAAAAAGTCTCGTGCGGGAGTGCGAGCTATTGGTAAATCAGGCTATGGCGGTAAG
TACGCAACAAAGTACGGAGGCATAGCTGGTGGAGCATTAGGTACTGGTATAGGAGCTATG
TTTGGTAATCCACTTTTAGGAGGAGCTTTGGGAGCAGGTATAGGAAATGTTGCTGGAAGT
TTATTTCATTCTATAACAGGACTTGGTGAATATAAAGTTGCGAAGAATACTTTAATGATG
GATCCTCCTCCTGTTGTTAATCCAGTTGGTAATGGCGGTACCGTAGTTAAGCATAGAGAA
TATTTAGGTGATATTATATCATTTCCAACAGCTAATACTTTTCAATTGCAATCATTTGCT
CTTAATCCCGCACAGGATGGTACCTTTCCATGGCTATCACAAATAGCTGCGAATTATGAG
CAATGGTGTCCAGAGGGGATTATATTTGAATTTCGCTCAATGTCAGCTGATGCGCTTAAT
TCTGTAAATACGGCATTGGGTACAGTTATTATGGCAACGTCTTATAATGCAACCAGTCCC
GTATTTGCTTCTAAATCTGAAATGGAGAATTATGAATATGGTTCTTCATGTAAACCTTCT
TGTTCTATGTTTCATCCAATCGAATGTGCCAGACAAGAAACCGTTTTATCAGATTTATAT
ACTAGGTCTGCTCCTTTAGCATTAGGTCAGGATCTTCGATTTTATGATCTAGGACTATTT
CAAATTGCTACTGCTGGTTTTCAAGGAACCAGTGTTAATTGTGGTGAGCTATGGATAACA
TACGAAGTATCGTTACTTAAACCAAAATTATATTCATCATTGGGTAATGACAGTGCATCT
TATTCTGCTTATTGGCAAACGGGCGGTGTCATTGGTGGATCAGCTCCTACATCAGCCGCA
CCACTTCAATCTATTGGAGGTAATGCTGCTACTAGTTATAATGGTATTGTTTTTACTAAT
ATTCTAGCATCTCCAGTTCAACAAAATTCTGGTCGTCAGTTTTATTTTACTGCAACTACA
TTTTTCTTTCCCGGTTGGTTTGATCAACCCGGATCCTTTCTTATACAACTAGTATGGAAC
GGCTCATCTACATCAGTTGTGGGATTTACATGTACCGGAACTAATTGTATCGTTAATACT
AGTTGGGCTACCGTAGCTAACGTAGGTACAACAACTCAGTTAGTACAGAATATAATGGTC
ATTACTTCTGCCAATAGTTTAGTTCCCCAAATAGTTTTATCTGGTGGAACTATTCCGGCA
ACTTGTACACAAGCTACTATGATTGTTACTCAAATAGCTAATAATATGTTTACTGCAATT
CAGAATGCAACCGCCGTGTCCGCTCCTTAA
>2_REF544
ATGCCAGCAGGAAAAAAGCCAACTAAAAGCAGTCGTAAAACTTATAGATCGGGTAGTAAA
GGAGCTCGTCGAGCAGCACCCGTTCGTAGATATACTCCTAGGATATCTAGTTCTTATATA
GCTTCTAAAAAGTCTCGTGCGGGAGTGCGAGCTATTGGTAAATCAGGCTATGGCGGTAAG
TACGCAACAAAGTACGGAGGCATAGCTGGTGGAGCATTAGGTACTGGTATAGGAGCTATG
TTTGGTAATCCACTTTTAGGAGGAGCTTTGGGAGCAGGTATAGGAAATGTTGCTGGAAGT
TTATTTCATTCTATAACAGGACTTGGTGAATATAAAGTTGCGAAGAATACTTTAATGATG
GATCCTCCTCCTGTTGTTAATCCAGTTGGTAATGGCGGTACCGTAGTTAAGCATAGAGAA
TATTTAGGTGATATTATATCATCTCCAACAGCTAATACTTTTCAATTGCAATCATTTGCT
CTTAATCCCGCACAGGATGGTACCTTTCCATGGCTATCACAAATAGCTGCGAATTATGAG
CAATGGTGTCCAGAGGGGATTATATTTGAATTTCGCTCAATGTCAGCTGATGCGCTTAAT
TCTGTAAATACGGCATTGGGTACAGTTATTATGGCAACGTCTTATAATGCAACCAGTCCC
GTATTTGCTTCTAAATCTGAAATGGAGAATTATGAATATGGTTCTTCATGTAAACCTTCT
TGTTCTATGTTTCATCCAATCGAATGTGCCAGACAAGAAACCGTTTTATCAGATTTATAT
ACTAGGTCTGCTCCTTTAGCATTAGGTCAGGATCTTCGATTTTATGATCTAGGACTATTT
CAAATTGCTACTGCTGGTTTTCAAGGAACCAGTGTTAATTGTGGTGAGCTATGGATAACA
TACGAAGTATCGTTACTTAAACCAAAATTATATTCATCATTGGGTAATGACAGTGCATCT
TATTCTGCTTATTGGCAAACGGGCGGTGTCATTGGTGGATCAGCTCCTACATCAGCCGCA
CCACTTCAATCTATTGGAGGTAATGCTGCTACTAGTTATAATGGTATTGTTTTTACTAAT
ATTCTAGCATCTCCAGTTCAACAAAATTCTGGTCGTCAGTTTTATTTTACTGCAACTACA
TTTTTCTTTCCCGGTTGGTTTGATCAACCCGGATCCTTTCTTATACAACTAGTATGGAAC
GGCTCATCTACATCAGTTGTGGGATTTACATGTACCGGAACTAATTGTATCGTTAATACT
AGTTGGGCTACCGTAGCTAACGTAGGTACAACAACTCAGTTAGTACAGAATATAATGGTC
ATTACTTCTGCCAATAGTTTAGTTCCCCAAATAGTTTTATCTGGTGGAACTATTCCGGCA
ACTTGTACACAAGCTACTATGATTGTTACTCAAATAGCTAATAATATGTTTACTGCAATT
CAGAATGCAACCGCCGTGTCCGCTCCTTAA
>2_REF546
ATGCCAGCAGGAAAAAAGCCAACTAAAAGCAGTCGTAAAACTTATAGATCGGGTAGTAAA
GGAGCTCGTCGAGCAGCACCCGTTCGTAGATATACTCCTAGGATATCTAGTTCTTATATA
GCTTCTAAAAAGTCTCGTGCGGGAGTGCGAGCTATTGGTAAATCAGGCTATGGCGGTAAG
TACGCAACAAAGTACGGAGGCATAGCTGGTGGAGCATTAGGTACTGGTATAGGAGCTATG
TTTGGTAATCCACTTTTAGGAGGAGCTTTGGGAGCAGGTATAGGAAATGTTGCTGGAAGT
TTATTTCATTCTATAACAGGACTTGGTGAATATAAAGTTGCGAAGAATACTTTAATGATG
GATCCTCCTCCTGTTGTTAATCCAGTTGGTAATGGCGGTACCGTAGTTAAGCATAGAGAA
TATTTAGGTGATATTATATCATCTCCAACAGCTAATACTTTTCAATTGCAATCATTTGCT
CTTAATCCCGCACAGGATGGTACCTTTCCATGGCTATCACAAATAGCTGCGAATTATGAG
CAATGGTGTCCAGAGGGGATTATATTTGAATTTCGCTCAATGTCAGCTGATGCGCTTAAT
TCTGTAAATACGGCATTGGGTACAGTTATTATGGCAACGTCTTATAATGCAACCAGTCCC
GTATTTGCTTCTAAATCTGAAATGGAGAATTATGAATATGGTATGTTTCATCCAATCGAA
TGTGCCAGACAAGAAACCGTTTTATCAGATTTATATACTAGGTCTGCTCCTTTAGCATTA
GGTCAGGATCTTCGATTTTATGATCTAGGACTATTTCAAATTGCTACTGCTGGTTTTCAA
GGAACCAGTGTTAATTGTGGTGAGCTATGGATAACATACGAAGTATCGTTACTTAAACCA
AAATTATATTCATCATTGGGTAATGACAGTGCATCTTATTCTGCTTATTGGCAAACGGGC
GGTGTCATTGGTGGATCAGCTCCTACATCAGCCGCACCACTTCAATCTATTGGAGGTAAT
GCTGCTACTAGTTATAATGGTATTGTTTTTACTAATATTCTAGCATCTCCAGTTCAACAA
AATTCTGGTCGTCAGTTTTATTTTACTGCAACTACATTTTTCTTTCCCGGTTGGTTTGAT
CAACCCGGATCCTTTCTTATACAACTAGTATGGAACGGCTCATCTACATCAGTTGTGGGA
TTTACATGTACCGGAACTAATTGTATCGTTAATACTAGTTGGGCTACCGTAGCTAACGTA
GGTACAACAACTCAGTTAGTACAGAATATAATGGTCATTACTTCTGCCAATAGTTTAGTT
CCCCAAATAGTTTTATCTGGTGGAACTATTCCGGCAACTTGTACACAAGCTACTATGATT
GTTACTCAAATAGCTAATAATATGTTTACTGCAATTCAGAATGCAACCGCCGTGTCCGCT
CCTTAA
>2_REF548
ATGCCAGCAGGAAAAAAGTCAACTAAAAGTAGTCGTAAAACTTATAGATCGGGTAGTAAA
GGAGCTCGTCGAGCAGCACCCGTTCGTAGATATACTCCTAGGATATCTAGTTCTTATATA
GCTTCTAAAAAGTCTCGTGCGGGAGTGCGAGCTATTGGTAAATCAGGCTATGGCGGTAAG
TACGCAACAAAGTACGGAGGCATAGCTGGTGGAGCATTAGGTACTGGTATAGGAGCTATG
TTTGGTAATCCACTTTTAGGAGGAGCTTTGGGAGCAGGTATAGGAAATGTTGCTGGAAGT
TTATTTCATTCTATAACAGGACTTGGTGAATATAAAGTTGCGAAGAATACTTTAATGATG
GATCCTCCTCCTGTTGTTAATCCAGTTGGTAATGGCGGTACCGTAGTTAAGCATAGAGAA
TATTTAGGTGATATTATATCATCTCCAACAGCTAATACTTTTCAATTGCAATCATTTGCT
CTTAATCCCGCACAGGATGGTACCTTTCCATGGCTATCACAAATAGCTGCGAATTATGAG
CAATGGTGTCCAGAGGGGATTATATTTGAATTTCGCTCAATGTCAGCTGATGCGCTTAAT
TCTGTAAATACGGCATTGGGTACAGTTATTATGGCAACGTCTTATAATGCAACCAGTCCC
GTATTTGCTTCTAAATCTGAAATGGAGAATTATGAATATGGTTCATCATGTAAACCTTCT
CAGAGTATGTTTCATCCAATCGAATGTGCCAGACAAGAAACCGTTTTATCAGATTTATAT
ACTAGGTCTGCTCCTTTAGCATTAGGTCAGGATCTTCGATTTTATGATCTAGGACTATTT
CAAATTGCTACTGCTGGTTTTCAAGGAACCAGTGTTAATTGTGGTGAGCTATGGATAACA
TACGAAGTATCGTTACTTAAACCAAAATTATATTCATCATTGGGTAATGACAGTGCATCT
TATTCTGCTTATTGGCAAACGGGCGGTGTCATTGGTGGATCAGCTCCTACATCAGCCGCA
CCACTTCAATCTATTGGAGGTAATGCTGCTACTAGTTATAATGGTATTGTTTTTACTAAT
ATTCTAGCATCTCCAGTTCAACAAAATTCTGGTCGTCAGTTTTATTTTACTGCAACTACA
TTTTTCTTTCCCGGTTGGTTTGATCAACCCGGATCCTTTCTTATACAACTAGTATGGAAC
GGCTCATCTACATCAGTTGTGGGATTTACATGTACCGGAACTAATTGTATCGTTAATACT
AGTTGGGCTACCGTAGCTAACGTAGGTACAACAACTCAGTTAGTACAGAATATAATGGTC
ATTACTTCTGCCAATAGTTTAGTTCCCCAAATAGTTTTATCTGGTGGAACTATTCCGGCA
ACTTGTACACAAGCTACTATGATTGTTACTCAAATAGCTAATAATATGTTTACTGCAATT
CAGAATGCAACCGCCGTGTCCGCTCCTTAA
>2_REF550
ATGCCAGCAGGAAAAAAGTCAACTAAAAGTAGTCGTAAAACTTATAGATCGGGTAGTAAA
GGAGCTCGTCGAGCAGCACCCGTTCGTAGATATACTCCTAGGATATCTAGTTCTTATATA
GCTTCTAAAAAGTCTCGTGCGGGAGTGCGAGCTATTGGTAAATCAGGCTATGGCGGTAAG
TACGCAACAAAGTACGGAGGCATAGCTGGTGGAGCATTAGGTACTGGTATAGGAGCTATG
TTTGGTAATCCACTTTTAGGAGGAGCTTTGGGAGCAGGTATAGGAAATGTTGCTGGAAGT
TTATTTCATTCTATAACAGGACTTGGTGAATATAAAGTTGCGAAGAATACTTTAATGATG
GATCCTCCTCCTGTTGTTAATCCAGTTGGTAATGGCGGTACCGTAGTTAAGCATAGAGAA
TATTTAGGTGATATTATATCATCTCCAACAGCTAATACTTTTCAATTGCAATCATTTGCT
CTTAATCCCGCACAGGATGGTACCTTTCCATGGCTATCACAAATAGCTGCGAATTATGAG
CAATGGTGTCCAGAGGGGATTATATTTGAATTTCGCTCAATGTCAGCTGATGCGCTTAAT
TCTGTAAATACGGCATTGGGTACAGTTATTATGGCAACGTCTTATAATGCAACCAGTCCC
GTATTTGCTTCTAAATCTGAAATGGAGAATTATGAATATGGTTCATCATGTAAACCTTCT
CAGAGTATGTTTCATCCAATCGAATGTGCCAGACAAGAAACCGTTTTATCAGATTTATAT
ACTAGGTCTGCTCCTTTAGCATTAGGTCAGGATCTTCGATTTTATGATCTAGGACTATTT
CAAATTGCTACTGCTGGTTTTCAAGGAACCAGTGTTAATTGTGGTGAGCTATGGATAACA
TACGAAGTATCGTTACTTAAACCAAAATTATATTCATCATTGGGTAATGACAGTGCATCT
TATTCTGCTTATTGGCAAACGGGCGGTGTCATTGGTGGATCAGCTCCTACATCAGCCGCA
CCACTTCAATCTATTGGAGGTAATGCTGCTACTAGTTATAATGGTATTGTTTTTACTAAT
ATTCTAGCATCTCCAGTTCAACAAAATTCTGGTCGTCAGTTTTATTTTACTGCAACTACA
TTTTTCTTTCCCGGTTGGTTTGATCAACCCGGATCCTTTCTTATACAACTAGTATGGAAC
GGCTCATCTACATCAGTTGTGGGATTTACATGTACCGGAACTAATTGTATCGTTAATACT
AGTTGGGCTACCGTAGCTAACGTAGGTACAACAACTCAGTTAGTACAGAATATAATGGTC
ATTACTTCTGCCAATAGTTTAGTTCCCCAAATAGTTTTATCTGGTGGAACTATTCCGGCA
ACTTGTACACAAGCTACTATGATTGTTACTCAAATAGCTAATAATATGTTTACTGCAATT
CAGAATGCAACCGCCGTGTCCGCTCCTTAA
>2_REF552
ATGGAACTAGCAGCTCCCCCGCGAAAGAAGAGAGCCAGAGCTGCTTCTACTGCGCCAAAG
GTCTACCAAAAGGGAGCAATCCCGTATCAGGTGAGTGCAGCGAACCGATATTGGCGCATC
AAAAAAGATCTCCCAGCTGACCAATATTGGAAGAAGCGATATTGGAGAAGAAGGATCACC
GGAAAAGGTGATTATGTTATGAACAAGAAGCACAGTTTTGGCCAACGTTGGGGCGGATAT
GCTGGAAGCAGATTCGGCGAGTGGGCTGGAGGAGCCCTACAGCGTCTCGTTGGCCTTGGT
GATTACAAAGTTCGCAAGAACGTCCTTGCTGGGACTTTACCGGAGGTATTCAATATGCCC
ACTGGAGGTGGCACTATTATTCGATTCCAAGAGTTTCTTGGCGATGTTATTACTTCTGCA
ACCCCTGGGTTGTTCAACATCCAACAGTATCTTATCAATGCTGGGAATGCAAACTCCTTC
CCCTTCCTATCACAGATTGCTGCGAATTATGAGCAGTACGAATTCGAAGGGCTAGTTTTC
GAATTTCGATCAACCTCTGCTGATGCTCTCAATTCAGTTAATACGGCCCTTGGGTCCGTC
ATGATGGCCACACAATATGACACCTTTGATACCCCCTTTGCGTCGAAGACCGAACTTCTG
AACTACGAGTATTCAACCTCAGCGAAGCCTAGTTCAAACACCCTTCACATGATCGAATGT
GACCCGCGCCAAACTGCTCAGAATCTTTATTACACCCTCTATAACAATTCTGTCCCTACT
GGCGCGGACCCTCGTCTCTATCATCTAGGTGTCTTCACTATTGGCACCACTGGCTTCCAA
GGAACCAGTGTAAACATTGGAGAGCTTCATGTGACATATCAAGTTCGCTTGTTAAAGCCC
AAACTATATGTCGCACTTGGAGACGAAATTCGCATGTATGCAGCTACAACGACAGTTCAA
TCAGGTGCCTATACCAACCCCTTACCCTTGGGTATTGTACCGCTTATTGGATTTGGGGGT
AACCCCATTCTCAATTCAGCGGGTCTTACAGTCAACCAAACAACCAATGTTATTACATTC
CCAGCTACCAACGCCCTCTTATTCTGGAGAATCGAACTTATCTGGATCGCTACCAACACA
GTTGTTATTGCCATTCCCTCTCTCACTCTTTCAAGTAATATGACCAACGTTTCTCAATTG
ACCATTGGTCAAGGGGCAACCCTTAACGGTGTGTCAGTTTTCTTAGGTTTACAGCAAACA
GGGAATGGATTACCAGCCACCCTCACCTTAGGGAACGCAGGTACCCTACCCAGTGGTACA
GCCCAGCAATTCATTATCCGTGTTTTCAATTCGAATCCGCAGAATGCAGGTTTATAG
>2_REF555
ATGGAACTAGCAGCTCCCCCGCGAAAGAAGAGAGCCAGAGCTGCGTCTACTGCGCCAAAA
GTTTATGCCAAAGGCCCAATCCCGTATCAAGTGAGCGCAGCGAACAGATATTGGCGCATT
AAAAAAGATCTCCCAGCTGACCAATATTGGAAGAAGCGATATTGGAGAAGAAGGATCACC
GGAAAAGGTGATTATGTGATGAATCCCAGAAAGTCATTTGGCCAAAGGTGGGGAGGCTAC
GCAGGTAGCCGAGTTGGCGAATTCTTAGGAGGCGCAGCCTCACGTCTTCTGGGATTAGGT
GACTACAAAGTGAAACGAAATGTCTTAGCAGGCCGACTCCCTGAGGTAACGAATGTGTCC
TCAGGTGGAGGCACTGTCATCCGTTTCCAAGAGTATTTGGGTGATGTCATTACTTCTGCG
ACCGCAGGTCAATTCCTTATCAACACTTATTTGATCAACGCTGCCAATCCAAATACCTTC
CCCTTCCTTTCTCAGATAGCTGCGAATTATGAGCAGTACGAATTCGAAGGATTAGTTTTT
GAATTTCGATCGACCTCTGCTGATGCTCTCAATTCTATCAACACCGCCCTTGGATCTGTC
ATGATGGCAACACAATATGACACCTTCGACACCCCTTTTGCATCGAAAACTGAGATGCTC
AATTATGAATATTCCACTTCAGCGAAGCCAAGTTGTAATACCCTCCACATGGTCGAATGT
GAACCGCGCCAAACCGCTCAGCCTCTCTATTACACTCTGTTTAATTCTGCTGTACCTACC
GGCGCGGATCCTCGATTATATCATCTGGGTGTCTTCACTATTGGCACAACTGGTTTCCAA
GGGACAAGTGTCAACATTGGAGAGCTTCACGTTACTTACCAAGTGAGGTTACTCAAACCG
AAACTTTACATGGCATTGGGCGATGAAATTCGTACCTACAACGCCGTAACTCCTATTCAA
ACTGGTGCATACAATAATACAAATCCTTTAGGACTTGTTCCTCTTCAAGGTCCTTTTGCA
GGTTCGTTACCCGTTAATACCGCAGGTATTATTGTTAATCAAACGAACATGACTATCACC
TTCCCTGCCACCAACGCTTTGCTTTACTGGCGTGTAGAAATGATTTGGCAAGCGGCAAAT
GCAGTTGCAGTTGCACTTCCTGCCATCACCACAACTACCAATTTAACCCTAGTTTCACCA
CTTAATTTGGCTGGAGCGACGACAGTTGTTCAATGTGGTTACTTATTGGGTTATTCTCAA
ACAGGTAACGGGTTACCCGCTGTACTCACTCTTGGAACTCTTGGTACACTCCCATCTGGG
GCCACCCAGCAATTTCTTATCCGTATCTTTAATGCGAATCCGGCGACAGCTGGTCTTTAA

>2_REF559
ATGCCGAGAGTGAGACGTTATGTTAAGCGAAGAACTTACACTAGAAAACCAAGAAGTCTT
AAAGGTTACGGAGCATATTCCTATGCTAAACGTAAACCTGCAAAACGTCGGAAGACTACT
TATGCGCCGAAAAGGAGAGCGGTCTTTACGCGTGGACGAAAACCTGTTCATGGATACGGA
AGTTATAGAACAGGAGGTTCGCATTTTGGTAAAGGAAGTGGAACAAGTCCACCATCTGTT
AGAAACACGAAATGTGGATTTATTGTTTCACATAGAGAGTATATACAGGACCTCTCTAGT
AGCATCGCATTCACTGGAATCGCTGATTACATCAATCCAGGAAATGCAGCGTTGTTTCCT
TGGTTATCACAAGTTGCCGCTCAGTTTGAACAATGGAAACCAAGAGGTATTAATTTTTTT
AATTTTAATTTAAAAATAGGAATTGTCTTCGAGTTTAAATCAACCTCGACAGATTTAGCT
GGTGCTGTTAATGGTAATCCAGCATTAGGAACTGTTATTATGGCTACAGAATATAATGTT
TACAATGGAACTTTTGATTCGAAACAACAAATGGAAAATTATGAATTTGCTAATTCTTGT
AAACCTTCGGTCAACATGTATCATCAAGTTGAATGCGCGAAAAAAGAAACTGCGACAATG
GGAGGAGTTCTTTATGTTTCACCTGTTAATGGTGTTCCTACTCAATCTCCTCAGAGCGCA
ATTACTGGGCAAGCTGGTGATTTGCGCTTGTATTATTTGGGCCTTTTTCAAGCTGCTACT
GTTGGAATGCAAAGCAATGGCTCAAATATTGGAGAATTATGGGTAAGTTACGAAATTGAA
TTTTTAAAACCAAAAATAGTAGTAGGCGCTCCTAATAATGGAGCTGCTGGTGGTTCAATG
GATCATTTCGCATGGTCTGCACTTACCACTAATAATATTGGACAAGTGGCTACTACTGGA
ATCCTCCAAACTGCACCGTTTGGAAGTGGTACAGTTGTCCAAAAACCTACCTACTATTCG
AATTTAGGAGGAATAGTTACTGCTACTGCCATTGCAAATGCTGTGCCTGCCTTGAATGGG
CAGGGAGTTGCAACTGGAGCACTTGCTACTTCTAATGCAAATGCTTATTATTTCAATCCT
GGTATTTCAAGAGGATTGTATATGATACAGTATAATGCAGTTTATGGTACACCTGCTGGT
GCTGCTGGTAATTTTCAAGCAGTGTTAACTAATTGTGCAATGTTTGACTTAACACAAGAT
AATACGCTACCTGCTAATCAAGTGCAAACTCAAACTAATCTTGCTGGTACTACTACGTTA
AGTAGTAATGTAACCATGTTTATTCAAGTGACTGCTGCTAATGCAAGTTTCACTTTAACT
GGAACAGCTGGTTCTACTGTTCCTACTTATGCTGATCTTTATGTCATGCAAATGCCTTTT
GAAATGAATTAA
>2_REF564
ATGCCGAGAGTGAGACGTTATGTTAAGCGAAGAACTTACACTAGAAAACCAAGAAGTCTT
AAAGGTTACGGAGCATATTCCTATGCTAAACGTAAACCTGCAAAACGTCGGAAGACTACT
TATGCGCCGAAAAGGAGAGCGGTCTTTACGCGTGGACGAAAACCTGTTCATGGATACGGA
AGTTATAGAACAGGAGGTTCGCATTTTGGTAAAGGAAGTGGAACAAGTCCACCATCTGTT
AGAAACACGAAATGTGGATTTATTGTTTCACATAGAGAGTATATACAGGACCTCTCTAGT
AGCATCGCATTCACTGGAATCGCTGATTACATCAATCCAGGAAATGCAGCGTTGTTTCCT
TGGTTATCACAAGTTGCCGCTCAGTTTGAACAATGGAAACCAAGAGGTATTAATTTTTTT
AATTTTAATTTAAAAATAGGAATTGTCTTCGAGTTTAAATCAACCTCGACAGATTTAGCT
GGTGCTGTTAATGGTAATCCAGCATTAGGAACTGTTATTATGGCTACAGAATATAATGTT
TACAATGGAACTTTTGATTCGAAACAACAAATGGAAAATTATGAATTTGCTAATTCTTGT
AAACCTTCGGTCAACATGTATCATCAAGTTGAATGCGCGAAAAAAGAAACTGCGACAATG
GGAGGAGTTCTTTATGTTTCACCTGTTAATGGTGTTCCTACTCAATCTCCTCAGAGCGCA
ATTACTGGGCAAGCTGGTGATTTGCGCTTGTATTATTTGGGCCTTTTTCAAGCTGCTACT
GTTGGAATGCAAAGCAATGGCTCAAATATTGGAGAATTATGGGTAAGTTACGAAATTGAA
TTTTTAAAACCAAAAATAGTAGTAGGCGCTCCTAATAATGGAGCTGCTGGTGGTTCAATG
GATCATTTCGCATGGTCTGCACTTACCACTAATAATATTGGACAAGTGGCTACTACTGGA
ATCCTCCAAACTGCACCGTTTGGAAGTGGTACAGTTGTCCAAAAACCTACCTACTATTCG
AATTTAGGAGGAATAGTTACTGCTACTGCCATTGCAAATGCTGTGCCTGCCTTGAATGGG
CAGGGAGTTGCAACTGGAGCACTTGCTACTTCTAATGCAAATGCTTATTATTTCAATCCT
GGTATTTCAAGAGGATTGTATATGATACAGTATAATGCAGTTTATGGTACACCTGCTGGT
GCTGCTGGTAATTTTCAAGCAGTGTTAACTAATTGTGCAATGTTTGACTTAACACAAGAT
AATACGCTACCTGCTAATCAAGTGCAAACTCAAACTAATCTTGCTGGTACTACTACGTTA
AGTAGTAATGTAACCATGTTTATTCAAGTGACTGCTGCTAATGCAAGTTTCACTTTAACT
GGAACAGCTGGTTCTACTGTTCCTACTTATGCTGATCTTTATGTCATGCAAATGCCTTTT
GAAATGAATTAA
>2_REF568
ATGGTTGATATGGAATGGGTAGGCGACGATTCTAAGTATGAGCCCACATCTCTTGTTGTT
AGTGGGCAGCGTGGTCTTAAGAGGAGCCGGGGTCGTATGGGCACTATGGGTATGCCTGGC
GTCTCTATTCCGCGATCGGGGGGCCCGCGCCGGAGCTTTTTTGAGAGTTTCTTTCGAGCT
CCTAAGGTTAGGGCTGGATTCTATAAACGGCAGGCTATAAAGAATCCTAGTAAAGCGGAC
TATTGGAATAGGAGGGCTGAGTTGGTTGCCCAAGGCTTGGGTGCCTATCGTAAGGGGGCT
ATATGTCGTGGAAGGGGAGGATTTTTTGGAGATGTATTTTCCTCCATAAAGAGTGCTATT
CCCAAAGGCTCATTTCAGAAACTTGGAAGTATGGTTGGTAACAAGTTTGGAGGTGGTTTT
GGGGACAAGATTGGGTCTTATCTTGGAGGGCAAGCTGCTCGTAAATTTGGATTCGGGGCC
TATTCAAGTAGCGGAGGTGACGGAGGTGCTATGGTAGGCTCCGGATCCCTCCCCGAGATG
GTTAATACTGCGGAAGGGACTATTATTCGTCATAGGGAGTATATTGGCGATGTTTACACC
GGCACTAATGTCGCAGGAACGACCGGAGGCCCCTCGCAGTTTAATATCACCACGTTTGCT
GTGAACCCTGGTTTGCAAGCGACATTTCCGTGGGGTGCTGGAGTAGCGATAAACTATCAA
GAGTGGGAACCGAGAGGTATTATCTTTGAATTTAAGACGACCTCCAGTGACTCTAATAAT
GTTTCCTCTTCTTCTATTAATCTGGGTTCAGTAATTATGGCTAATGACTATAATGTGTTG
AATCCAGTTTTTACTAATAAGCAGGAAATGGAGAATACTGAAGCCGCGGGCTCTTGTAAG
CCCTCCCAAAGTATGACATGCGAGTTGGAATGTGATCCTAAGTATAATCCAATGGGCAAA
TACTTTGTCAGGAACGGTTTAGTGAACGTTTCTGATTTGCGCTTCAATGATTTATGTAAT
TTTTCTATAGCGACGGTCAATATTCCCACAGGGGCGTCGGGGATTTCTATTGCCATTGGG
GAGCTTTGGATGACCTATGAAATTAAATTGTTGAAGCCCATTCAGCCATCTGTTACAGGT
ACTAACTTGGTCTCTTCTCATTTAGCCGTTTCAGGAAGTATTTCAAGCGCCAATGGTACT
CCTGTTCCTCTGGCTGGCACTGGATCAGCTCAATATATTGTACCTGCAATTGTTCCGGCT
CTTTTTTTATCTCTTACTGGTGAGGTAATGAATAATGTTGGTTTTTATGCTCCTGTTAAT
GGAGGTGCGGCAGCTAATGGTTTGCCATCTATAGGGAGTATAACAGCGGGTAGCTTGTTT
CAATTTCCCAATGTTCCGCAAGGTAAGAAATATCAGGGTACGTTTGTATTTAGTACTTGG
GAAGCCAAAAATGATACTATTATTGTGCCGGGTGTTTCAACTTTTAGTGGTTGGAGTAAT
AGTGCAGCTAGTACGATCATATCTGCCGGGGTAAGTTTAACTGGGGCTCCTTTAATTGAC
CAGGCCTATGCATCTAATATTCAGCAAACGGCGACAACTAATTCTTTGGGGACGGCAGGA
CCTAACTATCACACCCTAACATTTTTTATGGATACCTTGTCTAATGGTGCTCCTGTGACA
GGTTCTTTTGTTTTGGGGAAAGGAACTTTGGGAAGTAGTTCCTCTGCTTGGTGTTGTACT
GACTTTTATTTGACTGAATTGAATACCAACATTTCTTCGTAA
>2_REF570
TCGGCTATCCCTATGGATTCTTTGCCTAAGTTCACTACTGAATCTGTAGGTGTAAGAATC
GTTCATAGAGAGTATTTAAATGACATTGTTTCTGGTAATCCTGGGAGCACTTTTAAAGTT
CAAAAGTTTGCTCTCCAGCCCGCTTATTCGTTCCCGTGGTTGTCCACTGTTGCTCAGCAG
TTTCAGCAGTATAGAATAAACGGTATGGTGTTTGAGTTTAAGACTACATCTTCAGATTCT
CTTAATTCTACGAACACTGCTCTGGGCGAGGTCATTATGGCTACGCAGTATAATGTTCTG
ACGCCTGATCCAGTTAATACTGGTCAGATGTATCAGTTGGAGTTCGTTACCACTGCTAAA
CCTTCGGAATCTGTTCTTCATCCTATTGAATGTGCACGTGGTGAAACTCCTGTTGTTGTT
CTTGATACTCGTAATAACAGTCTTGTTGCTACTGGGACTGGTGATCTCCGACTGTATGAT
CTGGCGAATTTTTATATTGCCACAGCTGGTATGCAAGGTAACAGCGTTAATCTTGGTCAG
TTGTGGGTTAGTTATGATGTCACTCTTTTTAAGCCCTGGTTGGGGGCGTCTGTTGATGTT
GGTGATCATTACAGTATACCATTTAATCCGCCGACTGGTGGTGTCCAGACGATTACTACT
AGTTATCCGTTTGGTACTGCTCCAATTAGTGGTAGCTATTCTTCTTGGTTGAGTCCAAGC
TCTGATTTTGGTACCACATTGCAAATGATCCAGCCTGGTGGAATTGCTCTGTTCTCTATT
CCTGCCTATTACACTGGGAATGTATTGTTTCAGGTTATATATACCCAGTTGCCAGGTAGT
GCTGTGGCTATGACCCCTGTCCCTCTGATTACTCTTACTGGTCGGGTAACTACACTTCCT
GTTATTAGATTCGGGAATGGTGCAGTTGCCGCTACTTTCTATGCTTCTACTGATTCTACT
ACTGCACCTTCTGGTGGTTCCAGTTATGTTTTTAATGCTTTGTTTTCTGTTGTGGGGGCC
ACAAATAATAGTATCGCATTTAGTTGGCCATCAGGGCCACTTAGTTCTGCTGGCTTCAGC
AGCGCTGATGTCTTTATTGTGTCGTGGCCTTCTACTCTTAACACTTAA
>2_REF573
GTTGGTCGTAAACGAAAGCGTGTTACGCGTTCTAGAAAACGAAGGGTTGTCAGACGAAGA
GTTGGCGGGGTTGGCCGACGTCGTAGAGTACGCCGGGTGGCTGTGGGGAAAACTCCTCAA
GCTCAAGCTAGTTCACGGTCTTCTGGGGTTCTCCCTGCTATTACAGCATCTGCTGGGGGA
TTGTTTGGTGGCCCTGCGGGAGCTTTAGCTGGGGAGTTATTGGGACAAGGAGGCAATGCC
TTGTTGAAGTATATTTCTGGTCATGGTGACTATAAAATAACTTCTAATTCTCTTATGGGT
GCTTCGGCTATCCCTATGGATTCTTTGCCTAAGTTCACTACTGAATCTGTAGGTGTAAGA
ATCGTTCATAGAGAGTATTTAAATGACATTGTTTCTGGTAATCCTGGGAGCACTTTTAAA
GTTCAAAAGTTTGCTCTCCAGCCCGCTTATTCGTTCCCGTGGTTGTCCACTGTTGCTCAG
CAGTTTCAGCAGTATAGAATAAACGGTATGGTGTTTGAGTTTAAGACTACATCTTCAGAT
TCTCTTAATTCTACGAACACTGCTCTGGGCGAGGTCATTATGGCTACGCAGTATAATGTT
CTGACGCCTGATCCAGTTAATACTGGTCAGATGTATCAGTTGGAGTTCGTTACCACTGCT
AAACCTTCGGAATCTGTTCTTCATCCTATTGAATGTGCACGTGGTGAAACTCCTGTTGTT
GTTCTTGATACTCGTAATAACAGTCTTGTTGCTACTGGGACTGGTGATCTCCGACTGTAT
GATCTGGCGAATTTTTATATTGCCACAGCTGGTATGCAAGGTAACAGCGTTAATCTTGGT
CAGTTGTGGGTTAGTTATGATGTCACTCTTTTTAAGCCCTGGTTGGGGGCGTCTGTTGAT
GTTGGTGATCATTACAGTATACCATTTAATCCGCCGACTGGTGGTGTCCAGACGATTACT
ACTAGTTATCCGTTTGGTACTGCTCCAATTAGTGGTAGCTATTCTTCTTGGTTGAGTCCA
AGCTCTGATTTTGGTACCACATTGCAAATGATCCAGCCTGGTGGAATTGCTCTGTTCTCT
ATTCCTGCCTATTACACTGGGAATGTATTGTTTCAGGTTATATATACCCAGTTGCCAGGT
AGTGCTGTGGCTATGACCCCTGTCCCTCTGATTACTCTTACTGGTCGGGTAACTACACTT
CCTGTTATTAGATTCGGGAATGGTGCAGTTGCCGCTACTTTCTATGCTTCTACTGATTCT
ACTACTGCACCTTCTGGTGGTTCCAGTTATGTTTTTAATGCTTTGTTTTCTGTTGTGGGG
GCCACAAATAATAGTATCGCATTTAGTTGGCCGTCAGGGCCACTTAGTTCTGCTGGCTTC
AGCAGCGCTGATGTCTTTATTGTGTCGTGGCCTTCTACTCTTAACACTTAA
>2_REF577
ATGGGTGCTTCGGCTATCCCTATGGATTCTTTGCCTAAGTTCACTACTGAATCTGTAGGT
GTAAGAATCGTTCATAGAGAGTATTTAAATGATATTGTTTCTGGTAATCCTGGGAGCACT
TTTAAAGTTCAAAAGTTTGCTCTCCAGCCTGCTTATTCGTTCCCGTGGTTGTCCACTGTT
GCTCAGCAGTTTCAGCAGTATAGAATAAACGGTATGGTGTTTGAGTTTAAGACTACATCT
TCAGATTCTCTTAATTCTACGAACACTGCTCTGGGCGAGGTCATTATGGCTACGCAGTAT
AATGTTCTGACGCCTGATCCAGTTAATACTGGTCAGATGTATCAGTTGGAGTTCGTTACC
ACTGCTAAACCTTCGGAATCTGTTCTTCATCCTATTGAATGTGCACGTGGTGAAACTCCT
GTTGTTGTTCTTGATACTCGTAATAACAGTCTTGTTGCTACTGGGACTGGTGATCTCCGA
CTGTATGATCTGGCGAATTTTTATATTGCCACAGCTGGTATGCAAGGTAACAGTGTTAAC
CTTGGTCAGTTGTGGGTTAGTTATGATGTTACTCTTTTTAAGCCCTGGTTGGGGGCGTCT
GTTGATGTTGGTGATCATTACAGTATACCATTTAATCCGCCGACTGGTGGTGTCCAGACG
ATTACTACTAGTTATCCGTTTGGTACTGCTCCAATTAGTGGTAGCTATTCTTCTTGGTTG
AGTCCAAGCTCTGATTTTGGTACCACATTGCAAATGATTCAGCCTGGTGGAATTGCTCTG
TTCTCTATTCCTGCCTATTACACTGGGAATGTATTGTTTCAGGTTATATATACCCAGTTG
CCAGGTAGTTCTGTGGCTATGACCCCTGTCCCCCTGATTACTCTTACTGGTCGGGTAACT
ACACTTCCTGTTATTAGATTTGGGAATGGTGCAGTTGCCGCTACTTTCTATGCTTCTACT
GATTCTACTACTTCACCTTCTGGTGGTTCCACTTATGTTTTTAATGCTTTGTTTTCTGTT
GTGGGGGCCACAAATAATAGTATAGCATTTAGTTGGCCATCAGGGCCACTTAGTTCTGCT
GGCTTTACCAGCGCTGATGTCTTTATTGTGTCGTGGCCCTCTACTCTTAACACTTAA
>2_REF580
ATGCCTCGAAAAGCCAGTGGCCCAGCGCCACGAAGAAAAGTTACCAGCAGATCCTACAAA
CCTACAGCTGCCTCAGGAATGGTTAGAAGCTATGGAAGTCTTCGAGGCCATGGCGCATAC
ACATATGCTAAACCTGGACCCTGGGGCCGATATGGCCGTGCTATTGGCAGCTCTGTCGGA
GGAGTTTTTGGAGGAGGAATCGCTGGTCCCGTTGGAAGAGCGCTTGGTTCAGTGGCCGGA
GGAAAACTAGGCTCCTACGCCCACTACATTGGAAAAATCTTTGGATCCGGTGACTATGTC
ACTAGCCCTAACCAAGTCAAGTACAACGTACTTGTTAACGAATCGCAAATTCCACAATTC
AGCTCAAACAGCAGCAAAAACACTGTAAGAATTCGCCACCGAGAATTCCTCGGAGATATT
ATTTCTTCAGGAACCGCTGGCGCGTTTCAAATCCAAAGCTACTCTTTGAACCCAGGACTC
GCAAGCTTCGTACCATGGCTATCACAAGTATGCGGTAGCACCTTTCAACAATACCGCAAC
AACGGTGTCGTGTTTGAATTTCGCTCAATGTCTGGCGACGCACTCACCTCAGCAAACACT
GCCCTCGGCTCTGTCGTTATTGCAACAGACTACGACTCTGCGGATAATGCTTTTACATCA
AAAAGCCAAATGGAGAACACTGAATTCGGAGTCTCGTGTAAACCATCAAGCTGCATGATA
CACGCTATTGAATGCGCTCGAAGCCAAACAACCGCTACAGAACTCTACGTTCGTGCTGGA
AACAACCCCGCGAATACAGATATTCGCTTGTATGATTGGGGCAAAACTTATGTCGCAACC
GTAGGATTCCAAGGCACGAGCGTCAACTGCGGAGAACTATGGGTTAGCTATGATATTACA
CTCTTCAAAGCAATTCAGCAACCTCCCGGCTATCTTATTCCAAGCTTTCACATGAACTTG
GCAGGAACCAACGCGGCAACGCCGCTGCTTCCTGACACGTCTGTCAACGCAACACAACCC
GTGTTTGACACAATCGGGATTGTGTCAAAATCAAACACATCTATTGTGCTACCGCTAAAC
ATTCCAGTTAACTCAAACTGGATGGTTTTGCTTGCTGTAAGAGGAGCAAGCACTGCTTCT
GTTGTTGCACCCATTATTTCCAGCAGTAACGGACTCGTTACTGGATGGGGTGTTGGAGGA
AATAAGGGGTTTATTAACAATGGAAGCTCCGAATTTGATGCACCCCACACTGCTGCAACA
AGCACAACGTGTATATACACGTACATCTTCACATACAATGGTAATGGTACTCCTGCTGCA
CTCCCTACACTCTCGTTCGGAGTTGCTGGCACCTACCCGGGTACCCCACAAGGCGGAGAC
CTTGTTATTACTATGGTAAATGGCAATATTGCGTGA
>2_REF582
ATGCCTCGAGTAGCATCGGCAGGTATGGTTGCAAGAAAACCATATAAGAAAGCAAAAAAA
GTGTATGCGAAAGCTTACCCCAAAAGTGGATACGTAGCACGAGCACCAAGACCTATGAGC
ACATCAAAGATTGTGAAAAGTTTAGGTCACAGGGCCGTTGATTTTGGGATTGATAAGCTG
AGTAAATTTTTTGGTTCTGTTTTAGGTAGTGGTGATTATGTTCAACCTTCTTATTCTGTG
AAAAAGAATGTTTTAACTAATCTCTCACAACAAGTTCCAGAAGTTAAGAGCGAACAAAAT
TCGAGCTCTGTTAAATTTCGTCATCGTGAATATCTTGGAGATATTATATCATCATCTGTA
GCGGGAAATTTTAAGATACAATCTTTTAATATTAATCCGGGAAATCGACAGACATTTCCG
TGGTTAGCTGATTCAGTTCAAACAAATTTTCAAAAATGGTCACCGAAAGGGATTGTTTTT
GAATATCGGACCATGTCCGCTGATGCTTTGAACTCAACTAATACAGCTCTTGGTACTGTC
ATTATGGCAACTAATTATAGTTCTGTAGACGCTGCGTATACGTCAAAGCAACAGATGGAA
AATACAGAATTTTCCGCAAGTTGCAAACCGTCGCAAAGTATGTTACACCCTATCGAATGC
GACCCTCGACAATTGCCACTTCAAGATATGTATATTTTGAATGGTTCTGAATCAGGAACA
TTTGATCCAAGGTTTGATAATCTTGGAACTTTTTATATTGCGACTCAAGGTATGCAAGGC
ACGAGCGTAAATTGTGGTGAATTATGGGCTTCATATGATATTGATGTATTAACACCAATT
CAAAATAAGCCTTTATCAAATGGTCAAGCTTATCAAGTTGTTATAGATTTTGCCAATGTT
ACGAATTCAGTATTATTGGGCACATCTGCGAGAAAAGAGATAATCAATAATATGGGAGTT
ACTATATCGGGTAATGTTTTAACTATTCCCGCTGGCCAATTGATAAATAGAGCTTGTTAT
ACATTGCTCTATTATATGATTGGTGCCAGTACTCCTTTTGTTACAGCCCCATCCATAATC
ATAACTGGTGGGGGTGTTGCTGGTTTAGGAGTTTTACAAAATCAAACTTCGGGAAGCACA
AGCGCCCCATATACCAGTCCTGCAACATCAGGTTTAGCTTTATTCATTCAATACTTTGAA
TGTTCTGACCCTACAAAAGCTGTCACAATGACATTTTCAAGCTCTGTCATCCCAACTTCT
TTAGTTGGTGTTGATCTTAATATTTTCCAAATATCAGGAGCTTTGGCAGCGTCTTAA
>2_REF583
ATGCCGTCTTACAAATTTAATCCGCTCATTGCAGCAAAAATGAAAAAAATGTTTCCTAAA
AAGAAAAAGGCTGTTAAAAAGAATTACATTTATAGAACTAAAAGATCTAAAATTTATGAT
AATATTCCTGTGGAAAATGTTCCAGCATTAATACCTTCCAAACGAGAAGCATTAATTAAC
GCTATGGAATCTGGTGGAAAATATGTAGGCAAATTCTTACCTTACGGTGAGAGTTATATG
CCTTATGTTGGAAAATTCCTTGGAGGTGGAATTAGTGCTATTGCAGGACATGGTGATTAT
AAAATAAAACATAACACCTTACTCCCTTCTGGAGATGCTCCACCTCAATTTGGTACAGGT
ATTAATGCCAGAGAAGTTAGAGTAAGACATAGAGAATATATAACTGATATCTTTTCTAGT
ACAGGATTTAATATTACTGGATTCTCTATTAATCCTGGACTTCTAGCTACATTCCCTTGG
CTTTCAAACGTTGCTGAAAACTTTGAATGTTATAGATTAAATGGTATGGTATTCCATTTT
AAATCTATGAGTTCTGATGTAATAGCATCAAATACAACTAATAATACTTTAGGTCAAGTA
ATTATGAGTACTCAATATAATGCATTTAATCCTCCTTTTGTTAATAAATTACAAATGGAA
CAATATGAATTTACTAATAGTAGTAAACCATCTTGTGATTTCTATCACTATATTGAATGC
GCTAGATCAGCTAATCCTCTATCTGAATTATATATTAGAACTGCTACCTTACCTACAGGA
CAAGATCCTCAATTCTATGATATTGGACAATTTTTTATTGCAACTAACGGTATGCAAGCA
TCCAATATCAACTTAGGAGAATTATGGGTAACTTATGATATTACTTTAATGAAACAAAAA
CTTATTGCTGGTGAGATTGGTGATGAAATATTATATTTCCATCAAGCTGCAGCTTTACCA
GCTACAGTAACTACCAGCAAATATTTTGGTTCAAGTAATGGCGTTATCACTCCCGCTTCT
AACTTACCTTTAATATTGAATAATACTACTATTACCTTTCCTTCATACATTACAGGAGGT
AATTATTTATTACAATATTTCGTTGCAGGTACAGGAGGATCCCCAGTTACACCAAACATA
GCTCTAACTTCCGGATGTGCTCCACTAAATATATTCTACAATGATACGCAAAACTTCACT
TTCGGAACTACATCAACAACATTGAGTGTTTCTGTAGCTTTTACTATAACTTCAGGTAAT
GCAATTATAACCTTCTCCAGCGGTACAATTCCAACCGGACAAACTGGTGAAGACTTACTT
GTAACACAAATTAATGGACTTGCTAATTAA
>2_REF586
ATGCCTGTCAGAAAATACACCAAACGTTTCAACAACTTCAAAAAAAGCTCCAAAAGAGCT
AGTAGCTCTAAAAGATCTTACAGTAAGATGAGAAGACCTTATAGTAGTTATAAAACACCT
TATAAGGCCATACCATTTGGTATGGGTAACCAAATGCTACCAGGGGAATTTAAAGCTAAT
GCCTTCACAAAAGGTATGGATAGCTTAGCAAAGGCAGCAGGTATACCTGCTGTATTTGGC
CATGGTGATTACACCATTAATATGGGTGGCAAATTAGCTTCAGGAACTAGCCCTCCTCAA
TTCGGTTCTAGTAAAGGTAGTAAAAGTGTTAGGGTACAACATAGAGAATATATACAAGAT
GTAGTATCTTCTCCGACAGCGGGAGCTTTTTTAATTCAAGGATTTGGTATAAATCCTGGA
AATCCTGCTTTGATGCCATGGTTGTCATCAGTAGCTAGTAACTTCGAAGTATATAGATTA
CATGGAATGATATTTGAATTCAAAACAATGTCGGCTGACGCTCTAAGCAGTGTCCAAACT
GCCCTAGGTACAGTTATAATGGCTACTAGCTACAATTCGGCAAACCCGACTTTCTTTAGC
AAACAACAAATGGAAAATTATGAGTTTGCTCAATCTGCCAAACCCTCTGAAAGTATGTGC
CATTATGTAGAATGTAGTAAAAATGGTATTCCTCTGGGTGAACTATATACGAGGGATAAT
GCTGTCCCTACAGGACAACCATCACAATTCTACGATGTAGGTACTTTCAATATAGCTACC
GTTGGTCTACCTGGTACCAATGTTTTAGTAGGTGAATTGTGGGTAACATATGATGTAGAA
CTATTCAAACCAAAATTATATATAGGAGGTGCCACTAGTGGTGGAACTGCATTCTTTCAT
GCAAGTTTCACTGCTCCGGTAGGTACTAATTTATTCAGTGGAACTCAAACTACTAAATAT
AACAGTTTCCCAAGCGGTTTGACATTAGGTACAACACCTAATGGTAGTACGTCTATACAA
TTCAACTCTCCAGTAGCGCCTGTAGGTTCAACTTACATAGTAAACATTCAAGTAAATGGA
AGCGGAGCTGCTACTACAGTTGCACCGTCAGCTGTAACATATGCTAACGCACAAGGAGTA
AACATTTTTGGTAATTCAACACAAGCTACTTTTGGTAGTTCACAAACAACTACCAACTGG
AGCTGGGAAGCAGCTTTTGTTATAACCTCTCAGGTAGGAGCCAATAATGGTTTAGCAAAC
ATTACAGGATATACAAACCCAACGACTGTAACTAGCATTGATTTGTTTATAACACAGGTA
CCCAACGGGATTAGCTAA
>2_REF587
ATGTCTTATGGAAATACTGCCGGCAGGCCTAGTTTATCCTTTATTCTTACTGAATTTGAG
CCTCGGTTTGCTACTGAGGCATCATGGCAAACTTTCCCTCAACTATTTGTTGATTCGGGG
AAAGTCCGATACATATGTTCTCAACTTGAACTATGTCCTGATACTCTTCGACTTCATGTC
CAAACCTTTGTCAAGTTTATTAGTAAACAGAGGTATACTTGTATCCAGAAAATCTCTGGA
ACTAAACTTCATTGTACTCCGGTTACGGTTGAAGGTGCCTCTGCTATTAACTACGGGTGT
AAGGAGGAGACAAGAATTGCCGGACCTTTCGAATTTGGTGAGAAACCTCTTCCTTCCGAT
AGGACTTCTAAGGGAGGTTCCCGTACGAAAGAACAATGGGAAGAGGTCCGTAAAGTTATT
CTTACAGGTGATCGACAGGCTGTTCCTGTGGATTTGGTTATTAAGCATAATTTGGACTCA
CGATTTGATAAGCTTCGTTCTTTTTGGACTCCAGATCAACTTAAGAACGATATTCCACAG
TTTATTCCTAATACTTGGAATAAAACTCTTGAAGTTTTAGATAATACCCAGAAGAAAAGG
CATTACTGGATATTTTCTAGAGCCAGTAATTTCGGAAAAACTACATTTGCTAAAAAACTT
CAATCCGATTATGTAGTTTACATTAAAGCTGGAGATTATACTTATTGGGACTTTCCCCGT
GGAAAGTTAGCTTTTTTGATATTAGAGGATTATAATGAGGCTGGTGTCAAATTTCATATT
TTAAATCTTATTTGTGATGGTACATATGAATTTAGGATATTTCAAGGTGGTGTACGTAAG
GTAGACCACCCTTTTACTGTGATTGTTTTAAGTAATTACCCTTTAAGGGAAATATATCCT
CATAGGTTTGATACTTTATATGCTCGCTTCAATGAAGTAGAGCTTATATGA
>2_REF590
ATGTCAACCGTTGCAAAACGAACTTATAGAAGGAGGAAACCTGTAGCAAAACCATCAGTT
AGGAGAGCGGCTCCAAGGCGTACTTATCGCAGGAGAGCGGTAAGAGGCAGAGGTGCGTAT
GAGTGGGCACCTGCCGTATTAGGCGCCGTAGGAAACGCTCTAGTTCCTGGTGTTGGTGGA
GCGATAGGTACTGCATTAGGTGGTGCTATTAGTGGAAAGGGATTATATAAAGTTAAACAT
AATGTTTTAATGGAGTCAAATGATCCGCCAATAGTAGTAAATAAATCTGGAAAACACGGA
GTTACTTTTAGGCATCGTGAATATTTGCGCGATATTTTGTCATCTGGTATTGATGTTAAT
GGTGGTGTTGGAACACCAAGTTCGCAGTTTAATTTAAGTGCTTTACCTATAAATCCAGGA
CAGGTAATTACTTTTCCATGGTTTGCTTCAGTAGCGTCAAATTTTGAGGAGTATTCAATA
GAAGGAATGATTTTTGAGTACAGATCAATGAGCGGTGATGCAATAACAGGTACTAATACT
TCTTTAGGATCTGTTATAATGGCTGTTCAATATAATGTAACTAATCCCCTTTTCGGTAGT
AAGACAGAAATGGAAAATTATGAGTTTGCATCTAGTTGTAGGCCATCTTCAAATATGATT
TGTCCAGTGGAGTGTAGTAAATTTCAGACTCCAATGAATGAGCTTTATGTGAGATTTGGT
AATCAATCTGCAAATACTGATTTGAGATTATATGATTTAGGTATATTTGAAATAGCTACT
GTTGGATGTCAAGGTTTATCAACAAATTTAGGAGAATTATGGTGTAGTTATCAAATTTGT
TGTTATAAACCCAAATTATTTTCCGGTTTAGGTTATTCTAATTTATTTACTCATTTATAT
GCGAATGATTATACAAATGCCTTTCCATTTGGTGTAGCTACATATTCTCCAGTTTTACCT
ACTCCTATATCAAATTATGTAACTTATGATAATATAGGATTTTATAATTATAATTCTGTG
AATGGTGCGCCAAGAAAACCGTTTCCAGCTCCTGGAAGGTCTAATATTGCAGTAGATGTT
GTTACATCTACTATAGCTTTTGCACCTAGTGGTTTTAATATAAAATGGAAAATAACGATG
ATTTGGTCGTCTAATGGAGCGGGAGCTTGTGTATATGGTTTGAACAATTTAGTTTTTGTA
AATTGTACTGCACAACAGGATTCTTTTGGAGATGCAATATCTGAAGTGGCTGCTCCACAA
CAGACTTTAGCTGGTACCGAAACTGCAATGCTTACATTTGTAATTTCAAACACGAATGCA
GGTTTATTTTATTCAGTACAATTACCTGGAGGTGCTGGTACTGTGGTACCTGGAGGTGCT
GGTGGTCAGAAGTTGTTTGATCTTTTAATTGAACAAGTACCATTTGATTTTAATTAA
>2_REF592
ATGCAGGACGCGCAAAATATGTTAAAAAAATATGGAGAATCGGTTGGGACACAAAAATAC
AGGATTAAAAAAAGACAAGGAAAATTTGACAGCCCAGAGGCATACAAATCAAAAAGAACA
GCTGCAAAAGCAAGCGGAACTTATGCACCTAACGGAACTGGCGAAGCAATTGGGAACGCA
ATTGGTGGTGGTTTGGGATCTATGTTTGGACCATTAGGAACAAAAATTGGATCATTTTTA
GGTGGAAAACTAGGACACTTAGGTGCTGCAATAACAGGTTTCGGAGATTATGAACTAAAC
AGTAACTCAATTATGACGGGTGGATTAAACCCCGCACAAGTAATTAACACAGTTAACAAA
GGAGGAATTGTAATTAGACATAGAGAATATTTAGGAGATCTTAATGCTACAACAGCATTT
ACTATACAATCTTATCCCTTAAACCCTGGATTACCGGGAACATTTCCATGGCTATCTCAA
GTTGCGATAGCTTACGAACAATACAAATGGCGAGGTATCTTATTTGAATTTAAATCAATG
TCTTCGGACTCAATTCTATCATCCTCAACAAGTTCAGCATTAGGTACAGTCATGATGGCG
ACGCAATATAATGCATTGCTACCAGCATTCACAGATAAAAGAACTATGGACAATTATGAA
TATGCAAATTCAACAAAACCATCGTGTGATATGATTCATCCGGTAGAGTGTAAACCGGAT
GTAACTCCGATCCCTCAACTATTCGTAAGACAAGGAGTCCCAGCGACTGGTGATCTACGT
TTATATGATATTGGTAATTTTTACATTGCAACTCAAGGTATGCAAGCCGCATCGGGTGTT
TGCGGAGAAATTTGGTGTACATACGAAATTGAATTCTATAAACCAAGATTTACAATTGAT
GCGGACGATATCGCTGATCATTGGAACCTACAAGGAGCTACGAATACGGCTCCACTAGGA
GCATTACCTCCAGTTATATCATCTGGGAGCAATATAGGAGGAACATGGTCGGGTGGAAAT
ACTTATTCATTTCCAACAAATATAGTCGATGGAGTATATTTAATAACTTGGCACTTTTCA
GGATCAAGTGCCGTAACGGTATCATATGGTTCAACAAATATGTCTCCGACATTAACAAAT
TGTATAGGAACTTTATCTTATAATACTGGTGCTAATAGCGTCATATGTGGACCTAATAAC
GCAGCAACAGCAGTGACTGTTGTAAATTTTCAAATGGTCATTAGAGTCACAGGTCCAGAA
GCGACGATGGTTTGGCCAAATGCAGGTAATAATCTTCCAACAGGAACTATACAAGGAGAT
TTAATGTTTCAGCAATGCCTAACGCATTCACTTAAGAAAAATAAGATAAAAAACAATAAT
TTTTTTGAGTATTAA
>2_REF593
TTGATAAACGAAACTACCGAAAAAGAAATCGCAGAGATAATAGATGAATACGATCCAAAA
AAACAAGGAAGATGCTGGATCTTTACAGTTAATAATTATTTACCACAAGAGATGGAATTA
TTACTGGAGAGTGATAAATTCGACTACGTATGTTTTGGAGAAGAAATAGGAGAAAAATGT
GGGACGCCCCACTTACAAGGATTTTTCGAATTATCATGTCCGTTACAATGGAAAACGGTT
ATAAATAGAGTGGCTGGAGTACTCGGGAGAGAACAGGCCTCTATAAGACCAATGGCCAAA
GGATCAAACAGATGGTGCTGTATAAGTTACTGTAAAAAAGGTGAACAACTAAAAACAGAA
TGGGATTTATTAAAAACAAATGGTCCAAACTATGGAAAAAATGTAAAATTTCATGAAAAA
CAGAAAGGTAAACCACACTGTAATCAAGGTAAAAGAACTGATTGGATAAGAGTTCGGGAC
TCCCTCAATCTTGAACCTGACTATGGTAAGTTTTGCCAAACTGACCCAGAAAATGCAATA
AAATTTCATAACGGAATTAAAGCTTTCATTCAAGCGAGAGAAGAAATAAAAATGAAAGAA
GATCTAGAAAAAGAATACGAAAATGTAAATCTTTTAGAATGGCAACAACAGTTGGCTAAT
GAAATAAAATATAGTCCAATCAACCAAAGATTAGTAACATGGTACTACGACAAACGAGGA
AACTCAGGTAAAAGTTGGATGGCCAAATACATGGTTTCACGAGGTGACTGTGCTTATTTT
AACAATGGCAGCACATCAGATATTGTATATGCATACAAAAATGAAAGAACCGTAGTTTTT
GACTTTTCAAGAAAAACAGAGGGTACGATGAACTATGGAGTCATAGAAAGAATCAAGGAC
GGGATGATGTTTTCTGCAAAATATCAATCCACAAGAAAATGTTGTGCTCGACCCAGGGTC
ATTTGTTTTGCAAACTTCATGCCCGATCTCACATCAATGTCCTTAGATAGATGGGACATA
CGCGTTTTAGACAATATAGAGGTCCCAACAGACACCGAAAAGGTTTGTAGCCTCCCGGCG
TCCTGCGGACTTGGGACAAAACCCGACGTTGTGTCGATCGATTCCGATAAGGATCATGGG
GTGAGCGGTAATACTATGTGCTCACCCCCAGATGATGAAAAAATTACCAAATTAATAGAA
GAAATACTCTGA
>2_REF595
ATGTCGAACAAAAGGGCTGGTACAATATCAGGTTCAGGCGCTTATAAGAAAAACGTTCGG
AAAGTTGTTGTCCGACGTAGGAAGGCGCCGCTTTATCGTAATATGCAGTCATCTGCATCT
AAACCGATGATAACAGGACGGGGTAAGTATAATTTTAGTAACGCGGGTGCCGATGTTGGC
AGAGCATTAGGTTACGGGTTAGATTATATCTTGGGACGTGGTGACTATGAAGTTCGTGCG
AATAGTATAATGGGCGGTGTTTATGATCCGCCAGAGTTGCATAATCGTTCTGATAAGACG
GTGTGTATGCGACATAGGGAGTATATCTGTGATATATTTGCTTCTTCTGCGTTTTCCCTT
CAATCTTTTGAGATTAATCCGGGATTAGTGACTTCTTTCCCTTGGTTGAGTCAAGTAGCA
GAGGCATTTGAGGAATATCGTTTTACAGGTGTAGTTTTTGAGTATAAGACTTTGTCGGCT
GATTATACGGTTGCTAGTTCAGCAGCACTTGGATATGTTATTATGGCTACTCAATATAAT
GTTTTGAATCCTGATTTTCCTGATAAGATAACTATGGAGAATTATGAATATGCTAATTCT
GGTAAGCCGTCATCGACTTTCATTCATCCTGTTGAGTGTAAGCGTTCTCTTAATCCAGTT
TCTGAGTTATTTGTTCGAACTGGTGGAGTTACTACTGGAGATCTTCGATTGTATGATCAT
GGTAATTTTCAGATTGCTACTGGTGGCAATACGGGAGACGGAGTTCTTGGTGAACTTTGG
TGTACATTTGAGATAGAATTCTATAAGCCTAAGTTGTCAGGCGCTATTGGTTCTCAGTTG
TTGAGCGATAAATGGCATATAGATGCAGCGGCTCCGACTATTCCGTTTGGGACTACTCAG
TCTTTAGTTCCAGGTAGTAATTTGGGAACTCAGATATTATTTGGGAATACTATATTGTTT
CCTTTTGAAATACAGGATGGTAAGTATCTTATTTATTATAGTGTGAATGGCGGTGCTATT
GCTGGCAGTGCGCTTCCTCCTGTTCCTCCAACTACTAATGCGTTTTGTTCATTTGATCCG
ATTTTGTCGGATGGAGGTGGTGGATGGACTCAACCTTATCAAGCTTTGACGGATACTATG
ACGTCAGTTTATGTTATGGGAATTGTTGTAATTACTGGGGCTAGTGCGCAGGTTATTTTC
CCTAATACTGGTGTTTATCCATTGACTAATAATGGTGATCTGATTATTACGCAGATTAAT
GGAAATATAGCTTCCTAA
>2_REF596
ATGTCCAAAGTTGTCATTGTCAAAAAGCCGCGCAAGCGAACACATAGACCAGTTGCTCCT
CGTCGAGCTGCTTATACTGGTTATGGTGATTATAAGAAGCGTACGCCTCGTCGTGCACGC
GCTCCTCGTGCTGCTCCTGCAAGTTCTTCTGCAAGTATCGGCAGCACTATTGGTGGTCAT
ATTGGGTCTTTTCTTGGGAATGGTATTCAACAAGTTATTAAAAGCCTTACCGGTTTCGGA
GATTACGAGATTAGTTGTAACTCTTTTATGCCTGATAAGCTTTCAGGCGATCCACCTGTT
ATTATGAATTCCCCGCATAATGCGGGTCATATCGTTCGGCATCGCGAGTATATTGGCGAT
GTGTATGCCTCTACAGCTTTTGCTCTTACCAGTTATCCTATTAATCCGGGTCTTATTGGA
ACATTTCCATGGCTTTCGCAGTCTGCTGACTCTTATGAGCAGTACAAGATGCGTGGACTC
GTTTTTGAGTTCAAGTCCATGAGTTCTGATGCAGTTCTTTCGACTGCTAGTTCATCTGCT
TTAGGTACTGTTATTTTCTCTACGCAATACAATGCCTTAGATACTCCATTCACTGATAAG
CGAACTATGGAGAATTATGAATTTGCAACTTCTTGTAAACCTAGTGTTTCTATGTTGCAT
CCTGTCGAGTGTAAAGCGAGTCAAACTGCTAATGTTGATTATTATATTCGTAATGCACCA
GCTTCTGGTGATCAAAGGCTTTATGATTTAGGAGTTTTCTCAGTCGCCGTGCAGGGTATG
CAAGGCGCTGCATCGAATCAAGTTATTGGTGAGTTGTGGGCTACTTTTGAAGTTGAACTT
CTTAAGCCTAAACTTCTCATTGGAGGGGGTATGTTGCTTACTGATCATTTTACATCAGTT
GCTGGTTCTACTTTTAATCTTGCCAATCCTTTTGGCACTACGGCTAATAACCTTCTTTTG
ACATCTGGTAGTAATATCGGATGTGTTTTGTATCCTCAAACGCTTGGTAGTATACCTGCT
GGATCTATTGAGTTTCCATCATTTGTTGTTGATGGATTTTATAAGGTTGATTATTATCTG
GTATGTTCTGTTGCTACTGCTAATTCGCCTTCTTATACAGCTCTCGGTCAAACTGTCAAT
ATTGACGTTGTGAGTTCTGCTGTTAATATTTTGGGTAATAAACTCGTTTCTTATGAGTGT
ATTCCTCCTGCTACTTCTACTTGTACCGGTTTTCATATTACTCAAATATGTAAGATTATT
CAAACTGCTCCCGGTACTAAACCAAGGCTTCAGTTGCTTTTTAATGCAGGTCTTTTTCCA
ACTGGTACACAGATATGTGATTTGATGATTACTCAAATGTCGCCAACCATTAATTAA
>2_REF597
ATGGATGCGCCAAAAATTGACGAACCAAAGAACGAAATTGTTTACAAATACGACCGAGCA
CGTCGATGGGCTTTCACATTTCACAATTACACAGATGAAAATGTTGAATATTTAAAAAAT
ATACCAGCCGACAAAGCAGACTTCATTATCTTTGGGTTTGAACTAACCAAAGAAGGTATA
CCTCATTTACAAGGATATGTTGAATTCGGAACAGCTTTAGTACGAAATACCGTAAAAGCT
AGACTTGACCCTTTTTCTAAAAAAAAGAGCCCGATCAATGTGTCAAATGCACAGAAGACA
CGAGAAGCAAACATAAATTATTGCTCAAAGATCGAATCAAAAGACGAAGTTGCGATTGCA
AAATACGAGTGTTCATTTATAACGAAGACGAATAAAGAACGACACCAAGGTGAACGAACT
GACTGGCATTTAGTCAAAGACCTAGCCTATGAAAAGCAAGACATCTCAGAAATCGATGAG
GCATTTCCTGAATACGCTATAAAATATCGATTCGCAATCAAAGATATGATTGAAACTGCT
AAAGCAAAACAAGTTCGAGCCGATTTTGAAGAACAATACGAATCAGCAGAATTGCGACCA
TGGCAATCTAAACTAGTGGATGAATTAAAATATCCACCTAATGATCGTAAAATAATATGG
ATTTGGGAAAATCAGGGAAATATAGGCAAATCATGGCTATCTTGCTATCTAGTAGCAAAA
CATGGCGCCATACGATTTGAAAATGCAGCAACTAAGGATATTGCGCATGCCTATAACGGA
GAGGGTATTGTCGTATTCGACTTTAGCCGAACGACAGAAGAACGTTTGAACTATCAAATT
CTTGAATCCATTAAAAATAAAGTACTTTTCTCTCCGAAATACAATTCATGCTCTAAATAC
TTTAAGAGCCCTCATGTCATATGCTTAGCAAATTGGCCGCCAAATAGAGCGACAATGTCC
CAAGATCGTTGGGATGTAAGACATATGAAGGACACTATCGTAGGGTTAACCAATAGTGAA
CCCTGTAAAACGATAGATGAACTACCGTCCTGTAATACTGAATTAGTGCCTAATTCTAAG
GGGGACGGTCAGATCATAGAACAACTTGAAGATGAGATCATAATGTATTCTGAACAACTC
AGTACATTACAAGATGAAGAACCACAAAATTCTGTCAAAATTGATGAGATAGAATCAAAA
TTGGAATGTTTGGTATTCCAACTCGAAGCGTTGGAAATAAAACTCGCTATCCGTAATACG
GAGAGCGAAGATAACATCATGAACGATGAACCAATGATCTTAGAGATCTAA
>2_REF599
ATGTATACTAGAACAACGGTTAGAAGACGCCGTGCGCCGGCTAGACGAGCTCCGGCGAGA
CGTCGCGCGACTGGAATCCGCGGAAGCGGTTCGTATAGCGTCGGAAACGCCTTCCGTGCA
ATAGCAGCGGGGGCGCGTAAAGTGCGGTCATGGCTCCCAGAAAATGGGTTAGTACCCGGA
ACGGGTATGGCTATGGGTCGTGCTTTAGGTGGATACTTGGGACCTGCAGGAGCCATCATA
GGTGGTGATCTTGGTAACAAGTTCGGCAAATGGAGCGGTATGGGAGATTATAAGCTCAGT
GGAGCAGGTAATTTGCAGCCGTCTCCTCCATCATTTGCAAATACTAAAGGGGCAGGCGTG
CGAATTCGTCATCGCGAATACATCCAGGATGTAGCAAGTTCGATCCTCTTTAATAATCAA
TTCGCAATGCCGATAAATCCGGCGTTGTACGAATCCTTTCCATGGTTATCTGGAATTGCT
TCCAATTTCACACAGTATAAATTTCATGGACTCATTTATGAGTATAAACCTACTTCAGGT
TCTGCGATTGCATCGACCAACAACGCCTTGGGTGTTGTCATTATGGCTACTAACTATAAT
GCTGGTGATACGACATTCAGTAATAAACAGCAGATGGAAAATGAAGAGTTTTCTTCATCC
ACTATGCCTTCTGAGTGTGCTGTTCACGCAGTGGAGTGCAAATCTTCACAAACTTCTGTG
GATAAATTGTACACGAGATCCGCAGCGGTTCCCGCTGGTCAGGATGTTCGTTTGTATGAT
CTTGGTTTGTTTCAACTTGCTACGCAGGGTATGCAGGTTGGTACGGGCCAGGGCGGTTCA
ACTTCAGTGGATGTTGGAGAGCTATGGGCCACGTACGATGTTGAATTCTTCAAACCACAG
TTGGATGAGTACGAAGGAATCACCAATCTTGGCACACATATTCAGCTACCAGCAACAACG
ACTACCGTGTCGGCTCCTTTGGGGTCTGTAGCTGCAACATTAATCAAATATGATTCTATT
GGGGTAGTGATAACTCCCACAACTTTGACTATGCCCCCCGGGTATATAGGCAATTACTTG
CTATTCTATACTGTCGTAGGTAGTGCAACGTCAACATTGGTTCCACCAATAATAACGGGT
ACGAATACGGCAGGGTTGAAACTGTTTACAGGTGAGACAGCAAACCAGTTATATATTCCG
GCTGGAGGTACGGATAACTCGACCAATTTGACTACTATTTGGTCTTTTAGTGTGGTAAAC
CCAACACTACCAACTGTGTTAACATGGGGTGTTGCGGGTACTTTCCCCACATCTATTACA
TCAGGTGATGTCATCTTGACTCAACTGCCTTTCTACATGACTGTATAA
>2_REF601
ATGGCTATGATTCCGAAGGCGCAGTATATGAAGTTGAGCAAGAAAGCTAAGCTTCGAGTG
AAGGCGGCCCTTGCCCGGACCGGTTACGGTTCTCGGGTTTCTCCTGCTAAGATGTTCGGT
AAATTGGGTGGCAAGGGCGATTATTGGCGACTCGGCGGAAAGTCCGGCGCTCATAAGGTG
AAGGATTCTTCACGCGGCGCAGGGTCGCAAATTGGCCGAGGTATCGGCAGTTGGATCCAC
AAGGATCTTGGTGATTTGGGTTCGGCTGCTGGTGGCTGGGCCCATTCTTTGTTCAAGCAG
TTGACTGGATTTGGTGATTACAAAATCAAGAAGAATACCATTGCTATGGGTACTGATCCT
CCGACTTTTGGCGGGGTCGGTCGTGGTACGAATGTTCGACATCGCGAGTTTTTGGGTGAC
GTATACACGTCGTCCACTCCTGGTTCTTTCAGTGAGCAGTCTTTTCCGATTAATCCGGCT
CTGCCTGATTCGTTTCCTTGGCTGTCTCAGACAGCCTGCTGTTTCGAACAGTACGTTATT
AACGGTATGGTGTATGAGTTTAAGTCTACGAGTAGTGATGCTCTAAACTCTACGAATACC
GCTCTCGGAACGGTAATAATGGCAACGCAGTATAATGTTTTACTCCCGTTGTTTACTTCA
AAAGGTCAGATGGAGAATCATGAATATGCGACATCTGCAAAACCGTCTGTGAATCTTCTT
CATCCTTTGGAGTGTGATACGTCGATGACTCCGACTAGGTGTTTTTATACTCGGCAGGGT
AGTATAGCGACGGGTGACCTTCGTTTGTACGATATGGGAACGTTTCAGATCGCAACTACG
GGATTTCAGGCTCCTAGCGTGAATATCGGGGAATTATGGTGCACCTATGACGTTACTTTT
CTAAAAGCGCAGATTAAGTCGAATGGATCTCAGGGCGGTCCCTTTGCTGATCATTTTATT
CTGCCTGCCGCTACCATCTCTCCGGCTAGTCCTTTGAGTATTGGGTCTGTTCTTCAGCCT
GGTTCGAACAACGGCTGTACCATTAATGCCGGTGGTACGGTTTTGACTTTTCCTCAGTCA
GAATTTGATTGTTCTTATATGTTGTATTATGCTGTTTACGGCACTGCGGCAACCATTACT
GGTATTGTGTCGCAGACTTTGGGGTCGAATGTGTTTGTTAAGAATTTGCTTATCAATTCG
ACTACTTACAATCGTAAGATTGATGCTGGCAGTATTAGTGATTGGCAGGGCATGATTCTT
ACTTGCACTGTTAAGGCTTCTCCGAGTACGACCAACAATACGATTACTTTTAACAACACT
ATTAGTTTTCCTACTGCTATTACTGGAGGTGATTTGATTGTGACGTATCTGCCTGACAAT
ATCGTCACAGGCGAGAAGCCTATTCGCGGACCTGTTGTGTTCCGTGATGGCGAGCGCCCT
TATTGTGAGGATTCCAAGGAAGATGATGAAGATTCCGAGGATGATGATTTCGATTACGAG
GCGGCTTTGCGTATGATGCTCAAGCGCAAAACGAAGGCGAAAGTTTCGAAGCCTGAGGGA
AAGTCCGAGAAAAAAGAGGATGACGAGGATGATGAAGATTACTCCTTGTCTCCTCTAAAG
CTCGCGCGAGAATCGACGCGAGTTGACACCGGGGGGCCGGGCTTTGCCCTATCGGATTCC
GCGGGCGTTCCCGTGCGCAGCTCCCCCTCCTCCCCTTCCCCCCCTTACCCTTCTCCGCCG
GTGTCTTCGAAGAGGTCTTCGAATAAGTAA
>2_REF603
ATGTATAAACGAGCATCAGCAAGCGTTCAATTAGCGAGAATGAGAAAGGCTTTAGCCGCT
AAGAAGCGAGGAGTAGGCCGAATTAAGGGCCGCGGTGATTATGTCACTACTGGTGGTAAG
AATATCACTTGGCCTGTACAAGATGATTTTTCAGGTCCTGTTTATGGTCCTCCTAATAGG
AAAGGAGCAACGGGTTCTTATTATGCAGGACCTGATCAAGGGCGTACTGATAATCTTTTT
AAAGGAGTCGGTGCCCGTATTGGTGGTTCCTTATTAGGAACGCCTGGTAAGTTCTTGGGT
GCTGGTGCTCATTATCTTTTCAAGAAGCTTACAGGTTTTGGCGATTATAAAGTTCGCTCA
AATACATTAACATCTGGTGCATCTCCACCAATGTTTGCTGGTAAGGGTCGAGGTACTATT
ATTCGTCACCGAGAGTTTATAACCGATATTCAAGGTTCTATTGCCTTTACCATTCAGTCT
TATAATATTAATGCAGGTCTTCCAGCAACATTTCCATGGTTAGCTCAAGTTGCTGGAAAT
TATGAGCAGTATTGCATTCGAGGTTGTGTATTTGAGTTCAAATCAACTTCTTCCGATTCG
TTAAATTCAACGAATACTGCATTAGGTACTGTTATTATGGCTACGGAGTATAACTCCCTT
AATCCTAATTTTACTTCAAAGGCTCAGATGGAGAATCATGAGTTTTGTACTGCTATTAAG
CCATCTATGTCTATGATACATCCAATCGAGTGTGCTCGTGGTGAGACACCAATTAGTTGT
CTTTACACACGAACAGGTTCTGTTCCTGCAAATGCTGATCAACGTATGTATGATTTGGGT
AAATTCCAAATTGCAACCGTAGGTATGCAAGCAGCTGCAGTAATTGGTGAATTGTGGGTT
ACTTATGATATTGAGTTACTCAAGCCACAATTGTATAATGCACTAGGTAGTGCATGTGCA
TGTGATCATTATCAGTTGAATGTCACTGGCATTTCTAATGCCGCTTGGTTTGGAACGACT
TTAGTTAGTCCTACTTCTGGTTCCAATCTAGGTACAAGCTTATCTAATAGCTTGTCTACT
TCTGGAAGTATTATTTTTCCTTTAAGTAGCACTGTCCAATATTATTGGATCACTTATGCT
CAGGTTGGTACAACCGGTACGATTACTACTGCTATGAGTACTACTGGAGGTGGTCAAGGT
CCAACATTGACTAATGTTCTGATGTTCGTTACTGATACTCAGAATGCTACTCAGACAGCT
GGAGCTACAAATGTCTTTAACAATTGGTTTCATGGTCTTATTCGCGTACCTGCTGTTGCT
GCAGGTCAAGCTCAAGCTGCAATTGCGTTTTCAGCAGCAGGTACTTGTTTGGGAGGTGTT
ACTGCTGCTGATTTGTTTATCTGTCAGTCTAATCCTTTATTGATAACTGCTATGTTGCAA
GCTCGAGGCAAATCAGGGCCTGATTTAACAATCGCCAAGCGTATGCTTAAGATTAATGCC
GAGGATGATGATGTTGACGATGAGAAGGCTGTAGGCCATCCTCATCGTACTGAGGAGGAT
ACTAAGGAGGAGGAAGATTTTCTCGAGTTTATCGAGTTTCAGAAGAAAAAGAAAGCTGCT
GATGCAGCAAAATCTTCCACTTCCACCTTAGGAGGAGAAGAGACGAAGAAGAAGGCGACA
TCGATCAAGTGA
>2_REF605
ATGTCATCTCGTGTGTACAAACGTAGGACATATGTCCGTCGAGCTGCCCCCTCTAGTTCG
CGAAGATTCGCAAATCCGGCAACTACTGCGGCCATGCTTCGTAATCTTATACAGGGCGCT
GGAGCTTATAAAAAGCGTGTTTATAAGCGTCGTGCGCCAGTTAAACCACGTGCTTCAAAG
ATGGGCTTAGGTGAGTCTATGGGCCGTTCTATTGGCGCTGGTCTTGGTAAAATATTTGGT
AAAGTTACCGGTCTTGGAGATTATCAAATTAATCGAAATTCCTTGCTTCAGCATGGATCA
TCTTCTGATCAAGTTCCTTTTATGCATTCATCGAAGGATGGTGTTCGAATTCGCCATCGT
GAGTATATTCAAGATGTTTCTTCATCTATCTTGTTTACAAATAACACTTTTTCGTTAAAT
CCTGGTGTTTCTGCCACCTTTCCTTGGTTGTCGGCTATTGCTCAAAACTTTGAACAATAC
CGTATGGAAGGCTTTATTTGCGAGTTTAAATCTACATCCGCAGATGCTCTGAATTCTACG
AATACGGCACTCGGAACTGTAGTTATCGCTGCCGAATATAATACAACTGCTCCAGCTTAT
GTTAATAAGCAACAAATGGAGAATTCCATGTGGTGTGTTTCTGGAAAACCCTCTGTTGAT
ATTTGCATGCCTGTGGAGTGTTCTCCATCATTAAATCCTCTGTCAAATTTGTATATTCGT
ACAGGAGCTGTTCCATCTGGTCAAGATCAGCGTTTGTACGATCTTTGTAATATTCAGGTT
GCAACTGTTGGTTCGCAAGCTGCTGCGGTCATTGGAGAGCTTTGGGTTTCTTATGATGTT
ATTCTTCTCAAACCACAGCTATTTTCATCTGCTGGTGAGGATCTTAAATCTGCTCATTAT
TCGCTTGTTGCTCCTGCGGTTACTACCGCTTATTTTGGAACTTCTGCGACCGCTGTCGGA
ACTGATTCTATCGGATTGGTTCTAACTGGTACAGTTTGTACGCTTCCTATAGGTTTGTCT
GGATTTTTCCAGCTTACGTATAGCGCTAATGGTGCATCAACTGCGATCACTTCACCTACT
TTTACATTTGCTAATTCTTCTCTTGTAACTGGTCAATTTAATAATCTAACATCGAATTCG
TTTGGTTCTACATCTGGTGAGACAACTGTCTCATATTCTAAAACTTTGTGGTTTAAGATC
TCTGATCCATCATTGGCGGCCACAATTACGCTTAGTGGTGGAACGCTTCCAGGTACTCCA
ACTTATGGAGATTTGATTATTAATCAACTAAATTATTCAACTGCTTAA
>2_REF607
ATGTCATCTCGTGTGTACAAACGTAGGACATATGTCCGTCGAGCTGCCCCCTCTAGTTCG
CGAAGATTCGCAAATCCGGCAACTACTGCGGCCATGCTTCGTAATCTTATACAGGGCGCT
GGAGCTTATAAAAAGCGTGTTTATAAGCGTCGTGCGCCAGTTAAACCACGTGCTTCAAAG
ATGGGCTTAGGTGAGTCTATGGGCCGTTCTATTGGCGCTGGTCTTGGTAAAATATTTGGT
AAAGTTACCGGTCTTGGAGATTATCAAATTAATCGAAATTCCTTGCTTCAGCATGGATCA
TCTTCTGATCAAGTTCCTTTTATGCATTCATCGAAGGATGGTGTTCGAATTCGCCATCGT
GAGTATATTCAAGATGTTTCTTCATCTATCTTGTTTACAAATAACACTTTTTCGTTAAAT
CCTGGTGTTTCTGCCACCTTTCCTTGGTTGTCGGCTATTGCTCAAAACTTTGAACAATAC
CGTATGGAAGGCTTTATTTGCGAGTTTAAATCTACATCCGCAGATGCTCTGAATTCTACG
AATACGGCACTCGGAACTGTAGTTATCGCTGCCGAATATAATACAACTGCTCCAGCTTAT
GTTAATAAGCAACAAATGGAGAATTCCATGTGGTGTGTTTCTGGAAAACCCTCTGTTGAT
ATTTGCATGCCTGTGGAGTGTTCTCCATCATTAAATCCTCTGTCAAATTTGTATATTCGT
ACAGGAGCTGTTCCATCTGGTCAAGATCAGCGTTTGTACGATCTTTGTAATATTCAGGTT
GCAACTGTTGGTTCGCAAGCTGCTGCGGTCATTGGAGAGCTTTGGGTTTCTTATGATGTT
ATTCTTCTCAAACCACAGCTATTTTCATCTGCTGGTGAGGATCTTAAATCTGCTCATTAT
TCGCTTGTTGCTCCTGCGGTTACTACCGCTTATTTTGGAACTTCTGCGACCGCTGTCGGA
ACTGATTCTATCGGATTGGTTCTAACTGGTACAGTTTGTACGCTTCCTATAGGTTTGTCT
GGATTTTTCCAGCTTACGTATAGCGCTAATGGTGCATCAACTGCGATCACTTCACCTACT
TTTACATTTGCTAATTCTTCTCTTGTAACTGGTCAATTTAATAATCTAACATCGAATTCG
TTTGGTTCTACATCTGGTGAGACAACTGTCTCATATTCTAAAACTTTGTGGTTTAAGATC
TCTGATCCATCATTGGCGGCCACAATTACGCTTAGTGGTGGAACGCTTCCAGGTACTCCA
ACTTATGGAGATTTGATTATTAATCAACTAAATTATTCAACTGCTTAA
>2_REF610
ATGTCATCTCGTGTGTACAAACGTAGGACATATGTCCGTCGAGCTGCCCCCTCTAGTTCG
CGAAGATTCGCAAATCCGGCAACTACTGCGGCCATGCTTCGTAATCTTATACAGGGCGCT
GGAGCTTATAAAAAGCGTGTTTATAAGCGTCGTGCGCCAGTTAAACCACGTGCTTCAAAG
ATGGGCTTAGGTGAGTCTATGGGCCGTTCTATTGGCGCTGGTCTTGGTAAAATATTTGGT
AAAGTTACCGGTCTTGGAGATTATCAAATTAATCGAAATTCCTTGCTTCAGCATGGATCA
TCTTCTGATCAAGTTCCTTTTATGCATTCATCGAAGGATGGTGTTCGAATTCGCCATCGT
GAGTATATTCAAGATGTTTCTTCATCTATCTTGTTTACAAATAACACTTTTTCGTTAAAT
CCTGGTGTTTCTGCCACCTTTCCTTGGTTGTCGGCTATTGCTCAAAACTTTGAACAATAC
CGTATGGAAGGCTTTATTTGCGAGTTTAAATCTACATCCGCAGATGCTCTGAATTCTACG
AATACGGCACTCGGAACTGTAGTTATCGCTGCCGAATATAATACAACTGCTCCAGCTTAT
GTTAATAAGCAACAAATGGAGAATTCCATGTGGTGTGTTTCTGGAAAACCCTCTGTTGAT
ATTTGCATGCCTGTGGAGTGTTCTCCATCATTAAATCCTCTGTCAAATTTGTATATTCGT
ACAGGAGCTGTTCCATCTGGTCAAGATCAGCGTTTGTACGATCTTTGTAATATTCAGGTT
GCAACTGTTGGTTCGCAAGCTGCTGCGGTCATTGGAGAGCTTTGGGTTTCTTATGATGTT
ATTCTTCTCAAACCACAGCTATTTTCATCTGTTGGTGAGGATCTTAAATCTGCTCATTAT
TCGCTTGTTGCTCCTGCGGTTACTACCGCTTATTTTGGAACTTCTGCGACCGCTGTCGGA
ACTGATTCTATCGGATTGGTTCTAACTGGTACAGTTTGTACGCTTCCTATAGGTTTGTCT
GGATTTTTCCAGCTTACGTATAGCGCTAATGGTGCATCAACTGCGATCACTTCACCTACT
TTTACATTTGCTAATTCTTCTCTTGTAACTGGTCAATTTAATAATCTAACATCGAATTCG
TTTGGTTCTACATCTGGTGAGACAACTGTCTCATATTCTAAAACTTTGTGGTTTAAGATC
TCTGATCCATCATTGGCGGCCACAATTACGCTTAGTGGTGGAACGCTTCCAGGTACTCCA
ACTTATGGAGATTTGATTATTAATCAACTAAATTATTCAACTGCTTAA
>2_REF612
ATGTCATCTCGTGTGTACAAACGTAGGACATATGTCCGTCGAGCTGCCCCCTCTAGTTCG
CGAAGATTCGCAAATCCGGCAACTACTGCGGCCATGCTTCGTAATCTTATACAGGGCGCT
GGAGCTTATAAAAAGCGTGTTTATAAGCGTCGTGCGCCAGTTAAACCACGTGCTTCAAAG
ATGGGCTTAGGTGAGTCTATGGGCCGTTCTATTGGCGCTGGTCTTGGTAAAATATTTGGT
AAAGTTACCGGTCTTGGAGATTATCAAATTAATCGAAATTCCTTGCTTCAGCATGGATCA
TCTTCTGATCAAGTTCCTTTTATGCATTCATCGAAGGATGGTGTTCGAATTCGCCATCGT
GAGTATATTCAAGATGTTTCTTCATCTATCTTGTTTACAAATAACACTTTTTCGTTAAAT
CCTGGTGTTTCTGCCACCTTTCCTTGGTTGTCGGCTATTGCTCAAAACTTTGAACAATAC
CGTATGGAAGGCTTTATTTGCGAGTTTAAATCTACATCCGCAGATGCTCTGAATTCTACG
AATACGGCACTCGGAACTGTAGTTATCGCTGCCGAATATAATACAACTGCTCCAGCTTAT
GTTAATAAGCAACAAATGGAGAATTCCATGTGGTGTGTTTCTGGAAAACCCTCTGTTGAT
ATTTGCATGCCTGTGGAGTGTTCTCCATCATTAAATCCTCTGTCAAATTTGTATATTCGT
ACAGGAGCTGTTCCATCTGGTCAAGATCAGCGTTTGTACGATCTTTGTAATATTCAGGTT
GCAACTGTTGGTTCGCAAGCTGCTGCGGTCATTGGAGAGCTTTGGGTTTCTTATGATGTT
ATTCTTCTCAAACCACAGCTATTTTCATCTGTTGGTGAGGATCTTAAATCTGCTCATTAT
TCGCTTGTTGCTCCTGCGGTTACTACCGCTTATTTTGGAACTTCTGCGACCGCTGTCGGA
ACTGATTCTATCGGATTGGTTCTAACTGGTACAGTTTGTACGCTTCCTATAGGTTTGTCT
GGATTTTTCCAGCTTACGTATAGCGCTAATGGTGCATCAACTGCGATCACTTCACCTACT
TTTACATTTGCTAATTCTTCTCTTGTAACTGGTCAATTTAATAATCTAACATCGAATTCG
TTTGGTTCTACATCTGGTGAGACAACTGTCTCATATTCTAAAACTTTGTGGTTTAAGATC
TCTGATCCATCATTGGCGGCCACAATTACGCTTAGTGGTGGAACGCTTCCAGGTACTCCA
ACTTATGGAGATTTGATTATTAATCAACTAAATTATTCAACTGCTTAA
>2_REF616
ATGCCATCCAGTCGATATTCACTTGCTGCTCGGAAACGTCGCAAAGTAGCCCCAAGGCGC
GCCCCAGCCAGACGGATTAAACGTCGTCGAGCACCATACCGCTCCTCTCGTGGAGGATGG
ATGTCATCCATTGGTCGTGGTATTGGTCATGTTGCTGGTAGTCTTGCTGGTGGTGTCGCA
AGAGGTATTGGATACAATTATGGAATTGGTAAGTCAGTCTTACCATCTTCCGTTACCGAT
ATTGCATCTAGTGCATATAATTACGGATCCCGTATTTTAGGTATGGGTGACTATAAATTG
GCCCGTAATTCGTTGATGACCAGTAAAGGACAAGTTCCCTTTATGCATTCGTCAAAGGAT
GGAGTTCGAGTTCGCCATCGAGAATTCCTTCAAGATGTATCATCCTCTGTTACATTTGTT
AACACAGTTTATGATGTTAACCCTGGTTTATCCAGTTGTTTTCCATGGTTGTCTGCTCTT
GCTCAAAATTTTGAAGAATACCGTTTGGAAGGAATGGTATTTGAGTTCAAAAGCACGGCA
GCGAATCTTGTTTCTGGTACAAACAATGCATTGGGCACGGTTATTATGGCTGCTGATTAT
AATTCAGCGGCTCCCAATTTTGTTAATAAGGCCCAAATGGAAAACGCAATGTGGTCTAAC
AGTACATCCACAATTGAAGGTATGTGCATGCCAATCGAGTGTGCCCCATCACTCAATCCC
CTTTCAAATATGTATATTCGTACTGGCGCAGTTCCATCCGGCCAGGATCAACGAATGTAT
GATTTGTGTAACCTTCAAATTGCCACCGTTGGATCACAAGCAGCCGCAGTTATCGGTGAA
TTGTGGGTTACTTATGATGTGGTGTTGTTGAAACCAGTACTTGATTCTGGTCTTGCTTTA
GCATCACAATCATCACATTTCAGTTTAACAGCCCCTGCTGTAACCACTGCATATTTTGGC
ACAAGTCGTGTCAATTTATATGATTCCATCGGTATATTGCTTTCAGGTACTGTTCTCACG
TTCCCATTGGGATCCAATGGAACTTATCAGATTGTTTATGCTGCATATGGTGCATCAACA
TCGGTTAGTGCTCCAACTCATACATTAGTAAATTGTACCAATGTTGCTGATACATTCGAT
AACGCATCATTGACGGTATTGAATAATTCTGGAGCCACTGACACAAAATACTGTGAGGTA
TTTTATGTTAACATTTCAGATCCCACATTACAAGCAACTGTAACATACTCAGTCGGAACC
CTTTGTGGAACCCCCACATATGGAGATTTATACATTCAACAAGTGAATGATAATATTCGT
CTCAATGTATTTGCTTAA
>2_REF619
ATGCCACGTCGATCTTATGTCCGTAGAAAACGTACCTCTGGGAGACCTCAATATGGTCGA
GTTAGAGGTCGCGGAGCCTATTCTTTAGCAGGTGCAAAAAAGTTTATTCAAAGGTATGTT
AGACCTTATACTAAGGGATATTTGGGTAAACTAGGCGGTCGTGTAGGTGCCTATATTGGG
CGCCAAGTACAAGGCGGACGTGCTGGGGGTTTAGCAGGGGGTCTCGCCGGTAAAAAGGTA
GGTGACTGGTTGGGTAAAATCACTGGTTTGGGTGATTATAAACTCCAACGTAATTCATTA
GTATCTAATGGACAAGTCCCTTTTATGCATTCATCTCGTGATGGTGTCAGGATCCGACAC
CGTGAATTCATACAAGACCTTTCAGGTTCTGTCGCATATACTAATACTTCATTTAGTATT
AATCCAGGGCTTACATCTTCATTTCCCTGGTTAAGTGCCATATCTCAAAACTTCGAGGAA
TATCGTGTTGAAGGTTTGGTATTTGATTTTGTTTCAACATCTGCTGATGCTTTAAATAGT
ACAAATACAGCATTGGGAACCGTTATTATGGCTGCAGAATATAATACTGCTCAGCCTTCT
TACATCAACAAACAACAGATGGAAAATTCCATGTGGGCATTATCTACTAAGCCTTCTGAG
AATGCTTGTATGCCTGTTGAGTGTGCCCCTAGTTTAAATCCCCTTTCGAATCTTTATATT
CGTGTAGGTGCAGTTCCTGCTGGAACAGATCAACGTCTTTTTGATCTCTGCAATATTCAG
GTTGCAACTGTCGGTATGCAAGCCGCTGCCGTTATCGGTGAATTATGGATGTCTTATGAT
GTAGTTCTAATGAAACCTCAATTAGACTCCGGATTGGCTTTATCTGCCAAATCTGCTCAT
TATAAGTTAACTGCTCCAGTTGTTACGACTGCCTATTTTGGCACTGCCCAAACAAAGACA
TTTGATTCAATAGGCTTATCATTATCAGGTACTGTTATAACCTTTCCAATAGGTTCTAAT
GGTGTTTATCTGATGAATTATTTAGTCGTAGGTGATTCAACTGCTGTAACTTCTCCAACT
TTTACATTTGCAAACTGTTCAGCAGCGCCAAATCTTTATATTGGAAGTTCAGTTGCTGGA
TATAGTGATACTTCTAGTACTGTCACCAGATATATTAATAATACTGTTATTACTATATCT
GATCCAGGTCAAATTGCTACAATTACCGCTTCTGTCGGTACATTGCCTGCTAATCCCACT
TCCGGTGATCTACTCATTACTCAATTAAATGGTAGTATCGCTTAG
>2_REF622
ATGTATCCATCTGCATATGGAAAAGGAGATTACAAGGTAAGATCTGTAGTCGCTAGTAAA
CCAAGAAGACCTTGGAACTTGGGTGGAATAGGTGCTGGATTAGGAACAATTGCAGGTGCA
ATTTTCGGTGGACCTGGAGGCGCAGCCCTTGGGGGTTCCATAGGATCCCAAGCAGGTTCA
CTACTTGGTAAAATAACAGGTTTAGGAGATTATAAAATTAAATATAATACATTAGCGAAA
AATTCAACAAAATTATTGTCTGGAGATTCAGTTCCAGCAGTTCAGAACACTCATACAGGA
GTGCGTATCTGTCATCGTGAGTATATAACAGATATAAATTCATCCGTTAATTTTATTAAT
TCACAATATAACATCAACCCTGGTTTATCATCTACATTTCCTTGGTTATCAGGTGTTGCA
CAAAATTTTCAACAATACAAATTACATGGAATGATATTTACATTTGTATCAACGTCAGCA
GATGCGCTTAACTCTACTAACACTGCGTTAGGAACAGTAATTATGTCAACAAATTACAAT
GCATCTCAAGCTCCATTTTTGAACAAATCACAAATGGAGAATAATGAATTTACTACTTCA
TCGAAGCCGTCTAATAATATTATGCATATGATTGAATGTGATCCAAAGCAGACAATTCAA
GAAGGTAAATTTTATATAAGAACTGGTTCTTTACCAGCTAATCAAGACATCAAGACTTAT
GATGTTGGTTTATTTCAACTTGGAACAGTAGGTTCTCAAGCTGTAGCGACTGTTGGAGAG
CTTCATGTATCTTATGATATTGAGTTCATGAAGCCGATAGATCTTTCCCTTGTAGGTACA
CAAAATAAGTGTGCTCACTATTTTGCAAATGCAGGTGTAACTACATCTAATTACTTTGGA
ACTGCACAAGTCCAAAGATTTGATACTATAGGAATTACTCTTAGTGCAAATACTATAACT
TTTAATCCACAATTCGCGTTACCTGGCGATCAATTTTTATTATATATTTATTGGATAGGA
ACAGCAGTCTCGACTGTGTCTCCTAATTTTGGACCATCTAATTGTTCTTTGGTATATGAT
TGGGGTCCTTCACAATCACAATCGATTGTATCTGCACCAAATGCTGCTAGTATGACTTTT
GTTTCTACAGCGTTTTTAATATCTATTGCATCGTCAGCATCATTGACAAATCCAGCTACG
ATTACATTATCATCTGGAACTCTTCCGACTACCGCATATATGGATTTGGTCATTTCTCAA
ATGCCACCAGCATATGCTTAA
>2_REF624
ATGCCACGAAGAATTAGAAAAACCAGAAAAGTTTTTCGCCCGAGGGTAAGGGGCCGAGGA
GCTTATACCTTACCGGGACCTAGAGCAGTACGTCGCCGGTTCAAAGGTCGTGGTGGATAT
TGGTCTGACTTGTGGTCAGGAGTAAAGAAAGCCTATAATTATGTTGCACCTTGGTCAAGG
GAACATCTCAAACCATTTGAGAGACTTGGTAACAAATTCGGCATGGGCGATCTTGGTTCT
GCCCTGGGGAAGATTACAGGGCTAGGTGATTACAAAGTAAAGAAGAATACTTTGATGACG
GATAATCAGGTCCCAGTCGTGGGAAATCACAACAACCGTGTTTTGATTCAGCACCGTGAA
TTTATTCAGGATGTACTTTCGACAACGGAATTTCAGAACTTGACATTCCGTATCAATCCG
GGAGACATTGATACCTTTCCATGGTTGTCTAGGATCGCTCAAAATTTTGAACAGTACCAA
CTTCATGGAATGTTGTTCGAGTACAAAACAACTTCGTCAGATGCTCTTAACACAACGAAC
ACTGCACTTGGTACTGTAGTTGCTTCTACGGATTATAATGCGGCAGCAGTTCCTTTTGTT
AATAAGCAACAGATGGAGAATGCAGAGTATGCAACATCGACAAAACCATCTTGTTCGATG
CTCCATCCCATTGAGTGTGCACCGTCACAATCAACACTTACCAAGTTGTACGTACGTAGC
AATCTTGGACAACAAATTCCAAATCCTCAGATGTATGATCTTGGAATTTTCCAGCTAGGT
ACTGTTGGGATGCAACAGGCTGGTGTTGTTATTGGAGAATTATGGGTTACCTACGAAGTA
GAATTCTACAAACCCCAGTTGTCAGTCTCTGAAGAGAATGCTTTTGTTGCACTTTCACCT
ACACCGGTGAATCAATGGCAACCATTCAATTGGGGTCAAGGTAATATTGTGGGATCAAAT
CCTATTAAGTTAGGCTATGGCCTGGAGATACTTAATACAATGGATGTAACCCTTACTTGT
CAGGCAGAAGGGGCTTCAGGTCCTAATCAGGGGTTAGGTTACATTACAGTACCTTTCCAG
TATCCCAATGCTGGATTTCAGGTCACTTATTCTTATGCGAATGTGACAGGTACTACAGGT
TCTACTGGTCAGTGGATCGATTATGCGATAGTCGATTCAAATACTGCCCCTCTTACTTCT
TTTTATAATGGTGATTCTTCTACTGGTCAGTTTACTCAGTCACCATTTGGGGCGGTGTTG
AATACAGCACCGTCTTCTAATAACTGTACGTCTTTTTCATTTTACTTTGTTCAGTCACCA
ACACAGGTTTCAGCACCTACAGTTATTTCTTTGCAATGGTATGGGAATACTGTTGCTTCG
GGTACCACCGCGAGTACGGGGGTAACTGTTTCTGTGATATCTATGCCGGATGTATATGTT
CGTGCGATGCAGGCATATTATACTTCGGTTCAATAA
>2_REF629
ATGTCGAAACGAGCCAGACATACATATTTTGATGATGCAGGGCAGCCTACTTTTGATCGC
AAGAAGTGGTTGGCTCGCAAGATTTCGATTGCGACTTCAAAGAAATTTCCTTATAAGGAT
TTTGGGACTGCTCACTATCAGCGTGGTACTGCTGATAATATTGCGCGTTTTGGTGCAACG
TACAAGAGCGCCGATGCAGAGCAGAAAGCTCTTAGGAAAGCCGTAGGATATAGTGGCAAG
GGATTATACATGGGTCACGGTGGATTTTTTAGCGGTGCTAAGAGACTATGGAGGAGTATT
CCTAAACCTTTAAGAGCCATCGGCGTTGGAGCAGCAAGACAAGTGGCGAGTCATTATTTA
GGTAGCGGAGCATATAATAATTCAAATAATTTAATGGTAGGCGGAGCTATTCAAGATCAT
TTATCTAACAGTATTCCTCAAATGGAATCATCTGGTGACGAGACTGGGTCAGTTAGAATT
GTTCATCGTGAATATGTCTCTGACGTTTATGCTCCTGGTACACAAGGTGGTTCAGCTGTA
GCTTTTCAGAATACGACTTATCCTTTAAATCCAGGATTACAAAGCACGTTTTTATTCCTG
TCGCAAATTGCACAGAATTTTGACGAGTATGAATTTGATCAACTTATTTGGCATTTTAGA
TCGACTACCACTGATATTGGAAACAGTACAACTGGACAATGTGGTACGATTATAATGTCT
ACTAACTATAACGCTGCATCGCAGCCTTTTGTAGACAAACAAGCTATGCTTGAATATGCC
CATTCACATAGTTGCAAAGTTACTGAGCATATGAGTCATGGTGTTGAATGCGACAAAAAT
AAAATTGCTTTGGCCAATACTTTGTTTACAAGATCTAATCCTGTTGTAACAAATCAGGAT
TTAAAAACATATGATCACGGTTTATTTCAGTTAGCGATTGCAAATTGTCCATCAGCTTAT
AATGGTTTACCTATTGGTGAGCTGTGGGTTGAGTATCGCGTAACTTTAAGGAAACCGAAA
TTATTTACATCGCGTGGTTTGGAAATTGACAGCGATATATTTACTGTAAGTAATAATGGT
CTCGTAGGCACTACAACGCAGGATGCTCCACTTGGAAAGAATAGTCTTGGTATTTTGAAG
GGACAGCAAAATAACATAGGTACTTTAGTTACTACAGATGCAAACGGTGTCATTACAGTT
TTATTGCCAGCTTCATATACTGGTCCTTTGAAAGTTAAATTGGTTTGGGCCACTAATTCT
ACCTCTACTGCTGTTGCTGCTGGTTTAATGAGTGTTGTCTTAACCGGAAGGTTGGCTCAG
ATTAATGATATTTACACAGGCACAGCTTTTCAAGGTAGTGAACCCCTGTGGTATGCGTAT
GCACCTTTGGGTTCTGGTACTTTAGCAGTGGCCGCGAAATTTTCTTACTTTCATGAGTTT
CATGTATATGCGAGACCAGCTGCGTTTGGCGTTGATAACAAGTTTACTATGACATTTGCA
GGTGCTGTAGGAACTAATTTAGGTCAAGCGACATTATCAATTGAACAGTATCAAGCATTT
GGTGTTGACAATGTTAATATAACAGCACCTACGTTTATTAATTCAAGTGGAACTGTCACG
CTACCATAA
>2_REF633
ATGAGTACACGAAGATATGTCAAAAAATCAAAAGCCCCTGCACCCAAGATTGTTTATGTT
GCGGCACCACCTGTCGCAAAGAGGAGTTATACCCGTAAATCGTCAACCGCAGGTGGACTC
CGAGGACATGGAGATTATACCTATGATAAACCAGGCCCCTGGGGCAATTTCGGAAGATCT
GTTGGAAAACAAGCCGGAGCAATGTTGGGTTCTAATTACGGACTCGGAAAAGCAGGAGGA
GCTATCGGAAGTAAGCTCGGAGGATACCTCCATTATATTGGAAAAATCTTTGGAAGTGGA
GACTATGTAACTTCCTCTAGCCAGGTCAGAAATAATATTTTGGTCAACCAATCTCAGGTA
CCTCAATTTCAAGATGGTAAGAACACTGTTCGCATCGCTCATAGGGAATATTTAGGTGAT
ATAATTACTTCTAGTACTCCAGGTGCTTTTAGTATAGAATCTTATCCTATAAACCCGGGA
GTATCTGGATCTTTCCCCTGGCTAGCAAATGTTGTAGGTGCTAGTTTTCAACAGTACCGT
ATTAACGGAATGGTCTTTGAGTTTAGAAGTATGTCAGCAGACGCTCTAACTTCAACCAAT
ACAGCTTTAGGCACAGTCGCTATGGCTACTGATTATGATAGTAAAGATACAGCTTTTACT
TCTAAGCAGCAAATGGAGAACACAGAGTTCGGAGTGTCATGTAAGCCATCATCTTGTATG
ATTCACGGTATCGAGTGCGCGAGATCTCAGACTTCAGTATCTGAGTTGTATGTGCGTGCC
TTTGCTGTACCCTCTGGAGCAGATCCTAGGCTCTATGACATGGGTAATTTTTATATAGCT
ACTCAAGGAATGCAAGGAGCTAGTGTAAATGTTGGCGAGTTATGGGTAAGTTACGATATT
ACCTTCTTCAAAGCCATCGAACAGGTACCAGGCTTTATTATGCCTCTGGCTAATTATACT
CCTGTTACTGCCTCTGGTACAGCTCCCCTTGGGGTTACCAGAGGTATAAGTCAACCTCGA
GGTGTTGATCAAATTGGTTTGACATTTACTGAGAATCGTATTATATTTCCATATAATATC
CCTATCGGAAGTACTTATCAGTGGACTTATACCATATCTACAGCTTCTTCAGCATTGACT
TTGCCTGTAGTTACTTACGTCAATGGTTTTACTGATTTAGCTACTTATAAAGCACCGAGT
AACGGAGAGGTTGCTACAAAAGGTCTAATCTCAGGGATGATGCGTTTAACATCTCCTGGT
ACTCCTTCAACCCCACCTTATGTTAATCTTGCAGATTTTACCGTAGGAGCAATATCTTTC
ATTGCGCTTGATGTTGCACAGATAAGTGGTTTTCCTGCTGAACCATAG
>2_REF634
ATGGACGGAAACGGGGATGTACCAGAGGGATGGACCGACCCCATCACTATGGCCGAAATT
CGAAAGTACATCAAAAACTCTGACTACGACAAGACAAAAGCCAGAGCAATCAGATCACTC
GTCAGCCGAAGACCTCGTCGATCTTATAGACGACGTAGGTCGAACCGTCGAGGATCTCGT
CGAAGAGGCTATAGAGGCTATGGAGCTTATAGCCGACGCGGTAGTGCATCTGGGTCAATT
GGACAACGACTCGGTGGCTACCTGGGAACAATGCTTGGAGGAGCAGCTCAAAACCTTCTT
AAGACTTATACCGGTCTCGGTGCATATCAAGTTAAGGGAAACGCCCTTATGCCAGGTGCT
GTAATCTCGAACCCTAATCCACACGGTGGACAGGTGTTTCGAGGTTCAGATTACCTTGGT
GACATTTTCTCTTCGCCTGTCGCAGGACAATTCACCAACCAATCATTCCCAATCAATGCA
GCGTTGGAACAAACCTTTCCAAAACTCGCCCAATTTCTTCAAAACTTCGACCAGTATGTT
ATTGAAGGATTGATATTTGAATTCAGATCGATGTCATGTGACTCACTGAATTCAACAAAC
ACAGCCCTTGGATCAATAATAGCCGCATGTAATTACAACGTATTACAAGCGCCTTTTGCA
TCTAAGGCAGCTATGGAAGAATACGAAGGAGGGGTTTCTCAACGCCCTTCTTCGAATATG
CAATTCTTTGTAGAATGTGCCAGAGCACAGTCCCCCATGGACGTGCTATATACTCGTACA
GGGGCTATCCCAGCTAATGCGGATCTCCGCATGTACGACTTAGGCAACTTTCAGATTGCC
TCACAAGGCCTACAAGGCACTTCTGTAAACATGGGGGAATTATGGGTCCACTACCAAGTA
GCTGGACTCAAAGAGAAGATATATGCCGGTTTCGGTAACTATAACTCCGCTTATAGAGCC
GTAGGTTCCGGCGGAAATAACAGCAACCCTTTAGGAAATACTCGTACAGATACGTATAAT
TCCGGAGGTTTCTCTCTTCCCACATCAACCACAATCCAATTCCCAAATTCCCCTTTTGTC
CAAACCTATCTAATGGAGCTCGTTTGGACAGGTGGGGCAGTAGCAACACTACTCCCCACC
TTTACCGCTACCAATGCGGTCTTTGGACAGGCCTTTTATGGACCACCGTCCATCACAACA
ACGGCAGTCCAAGTGATCACTCTTGTTGTACAAACAACTCCAAATACCGTACCTGTAGTC
ACGTTGTCGACAACCCTTGTCACACTTCCTACAGTACCAACAGTCAATATTCAGATTACG
CAGCAGCCTAATCTTATTACTGGTGTATAA
>2_REF637
ATGAAGAGACAAAGAAGTGCTTACGAAATCGAAAATCGAAAACAGGCAGCTCGTGCAAAA
AGACGTGCTCTCGTTGCCGCTAGAGCCGCACCTATGAGAGCATATGCCAATAGTCAAGTA
CCACTAAGATCAGGTGGATACCGATTCGGATCTACAGAAAAGAAAGTTTTCGATTTAGAT
ACAGGAACTACAAACATCAATACAACAGGATCCGTACTAGCACTATTCGTACCTACACTT
GGTACAGATATGACTAATAGGATAGGTCGTAAAGCAATAATAAAATCATTTTATTTGCGA
GGATACGTAAGATGTGAAAATTCTTTGACACCTACTTCACCTCAAGCAGGAAGTTCACAA
CAACTTAGAATTATCGTATTAATAGATATGCAACCTAACGGTGCACTACCAGCTATAACA
GATATTCTTAAAGAACAATTCCCCTCATCACAATTAAACATCAATAATAGAGATCGTTTC
AAAATACTCAAAGACAAAACATACGCATTAGATACCTTCATCTACAACACTACCGCTACA
CAAGCGGTAGGTGTCGCAGGAAGAACATTACAAAACTTTAAATGCTATAAAAAAATGAAT
TTAGAAGTTATTTTTAACTCTGGTAACGCAGGAACAATAGCGGACACTCAAACTGGAGCT
TTATTAATAGCTACCATTGGTTCCACAGCTAGTGGAACAGCAGATGGTAACTTAGTTATG
AGTTCAAGAATAAGATTTCTAGATCCATAA
>2_REF639
ATGTCGACGAAGAAGAGAACTGCAGTTCCAGCAAGGAAGACAGTCGCTGCACCGAAGAGG
ACTTACGCCAAGAGGACTTACACTGCGAGAGCGCCTGCCGCTACTCGCTATCGAGGGACT
GGTGACTATGTCAAGGCACCTCGAGCTATCCGACCATCTAAGTCGACGACCAAGTCACTA
GGGGGTACCATTGGTGCACACTTGGGACACGGTCTTCAGACTGTGATCAAGGCTCTTACA
GGGTTCGGGGATTACGAAGTCGAGTCTAACTCGCTTATGCCCGGAACCTTAGGAGGTGAT
CCTCCTATCATTCAGAACTCCAGGAATAACTCTCATGTTGTTCATCACAGAGAGTACATC
GGAGATGTCTATGCGTCTACTGCGTTCTCGATCCAGACGTATCCCCTCAATCCTGGTCTG
CTCTCTTCCTTCCCTTGGGTCTCTCAGCAAGCAGATTCCTATGAACAGTACAAGTTCAGA
GGTGCGGTCTTCGAGTTCAAGAGCATGTCGTCTGACGCAGTTCTCTCATCTGCTGCTTCT
TCCTCCTTAGGTACCGTCATCATGTCAACGCAGTATAATGCGTTGGAAGCGCCCTTCAGT
GATAAGAGGACCATGGAGAATTATGAGTATGCGAATTCAGCTAAGCCTAGCTGCAGCATG
CTTCATCCTATCGAGTGTAAGATGTCACAGACAACTGTAAGCGAACTGTACGTTAGAACA
GGAGTCGTCAGTCAAGGTGATCTTCGTCTCTTCGATCTCGGTAACTTCAGTATCGCAGTT
CAAGGTAAGCAGAACGTAGGTGCTAATCAAGTTATCGGTGAGCTGGGGGTCTAA
>2_REF640
ATGTCGATGAAGTACTTGGGCAAGCGCAAACCTACGACCTGGAAGCCTCGCAGCAATCCT
TTGACGATGATGAGAGCGAAGGCCCGTACAAGCGCATTTCGTATGACTCCTCGTGCTCCT
CTCAGTACTAGAGGCTGGCGCCCATTCATCAGCACCAATCATGAACTGAAGGTGCAAGAC
CTGGCTTCCGCCACCTACCAGGTCAACACTACCGGGTCCATCACCCTACTGGCCGTACCC
ATCACTGGAGCAGACTACAACGCTCGCATTGGACGCAAGGTCACCTTGAAGAGCTGCTTC
ATTCGCGGCTACTTGCGCATTGAGCCAGGAGCGGCTACTGTGGGTGTAGCACAAGCACAA
CAGTGTCGCTTTATGTTGGTTCTCGACCTGCAGCCCAATGGTGCTGTATTTGCCATCACG
GACCTTCTGAACACGGCAGACCCTACCTCTCAGTTGAACCTGAACAACCGTGACCGGTTT
CGCGTACTCCAAGACCAGGAGATTGCCTTTGATCACTTTAACTACGTGACCACGGCTACG
CAGACGTCCGAGGCATTTGGTCGTACTATCCAGTCCTTCAAGAAGTACAAGCGCCTGAAC
TGCGAGATGATCTTCAACGCGGTGAACGGAGGCACGATTGCGGACATTGCCTCTGGAGCT
CTCTACATGGTCTGGATCGGCTCTAACGCCGCTGGAGCAAACACGGATGCCAACGCTGTC
CTCTCTACCCGAGTTCGATACTCTGACTCCTAA
>2_REF643
ATGCGTGGACCTACAAAAAGAAACTACAAAGGATCCTCTAGAAAGATTGCAGCGGCTAGA
GCGGCTGTGGGAAGAGCAAATGCAGTCCTTGCAAGTAGAAGTTCAATGTCTTCGGGAAGC
TATGGACCACCTGCTTCAAGAGGATTCTACGGACAATACTCTCTCCGAGGACGAGCAGAA
CTGAAGTTCGTGGATGCAACGTCCACAAATGCAGCCGTAACAACCACTTGGCAAGGTGCT
TTAATCAACGGTATAGCACAAGGTGCAGACTTCAACCAAAGAATTGGTAGAAAAGCTCAA
ATGAAATCAGTACTCTTCAACGGAAACTTCTTCCCAGGAACAACAGCGGCTGAAAATGCT
TCGCAAGGTGTATACTTACGTGTAGTGATAGTCTACGACTCTCAACCAAACTCTGGAACA
TTCCCAGGGGGAACAGACTTTTTGGGTGCAAACGATCCAAACACTCCTTTGAATTTAAAC
AATAGAGATAGGTTCTCAATATTAATAGACGTTCGTAAACAAATAGGGTCCTACCTATTC
AATGGAACCCCAGCTTTAACAGCTGGTTCTCCACAAAACGCTTACTGGAACAAATACAAG
AAGTGCAACAAAGAAACAATATTTTCTGGAACTGCAGCAACCTTAGGTTCAATCTCCACA
GGAGCTATGTACATATTCTTCGTAGGTGACTTCAATGGTGTGGGTATGATAGACTTCTAC
ACACGTGTACGTTACACTGACATGTAA
>2_REF646
ATGAGCAGACAAGTTGGTCAAAAGTGGAAAGCACCAAAACAATTACAAGCACCAAGAAAT
GCGTTTACAAACAACAACAGAAATCCGAAAGCTAATGGCCGCAGTGCGCCACTTGCAACC
AGAGGATTCGGTGATATGGGAATACTAAAGAACAGAGAGAAGAAGTTCTTCGATCGATCA
ACATTAGGTGCACCAACGGGAGTGTCAACCACACCTGTAGCATATTTACTCCACAATCCT
GCACAAGGTGCTGACTATAACCAAAGAATTGGAAGAAAGACAGTTGTCAAATCTATTTAC
ATCAGAGGACGGATGTTTGTTGAACCCGTGGGTTTAACTCCACTACCTGCAGACCAATGG
TGCCCTGGTCAACAAGCAAGACTTATTGTTTTCATTGATTATCAACCAAATGGAGCAACC
CCCGCTTTAACTGATTTACTGAACTCTGCGGATCCTGCTTCTCAACTGAACGCAGACAAC
AGAGATAGATTTAAAGTGGTTAAAGATAAAGTCTTTACATTTGGACCCGTTTGTGTGTCT
AATAGTGACCTCGTTTCATCAGAAAGGAGCTATCAAGACTTTAAGTTCTTCAAAAAGCTC
AATCTTGAATGTATTAACAACAGCACATCAACGAACGCCATTGCAGATATCCAATCAGGA
GCATTATTCGCTTATTTCATTGGAACGAATGTTGCTGGATCAACAGACTTGGTCAGTGTG
TGGACATCAAGAACAAGATATGAAGATATGTGA
>2_REF648
ATGCCTAGAGCCAAGAGAGTACGTAATCAAGAGGGAGAGGTCGAGGATCCCGTCGCTAAG
GGACGCCGTAAGGGTATGTGGGCTTCCATGAAGTTATCGAAGGCGCAGCCCTGGGATACT
TATGGAGCCAGGCGTGTCCAGCGCGGGACTCCTGAGAACCTCGAACTGTTTGGTCCCACG
TGGAAAGAAGCCGACGAGATGCAGCGCTCCGCGCGCAAAGAGTTCGGTTATTCTGGCAGA
GGATTGTATGGCCCGCTAGCCTACGCTGCTGGCGCTGGCATCGATTATGCTGTCAAGAAT
CCACGTGCGACACGCTCCTTTTTTTCTAAGGCATTCAAAGGTCGAGGAATGTATACCGGT
CGTGGTATGTATACCGGACGCGGAGAATATACTGCGAGTAATGAGCTTATGGCCGGAAGC
ACCTCTAGCCCCCCAATGTTTCAGAGCGCGGGCGATGAAGCAGGAGCACTTATGGTGTCT
CACAGAGAGTATGTTGGAGACATTTTTGCACCAGCTGCTGCTGATGTCTCCAAATTTACC
GTCCAGTCGTTCCCTCTAAATCCTGGTTTGGAGCAAACCTTTCCTTGGCTATCTCAGATT
GCACAGAATTACGAAGAATATGAACTTAAGCAGTGCGTATTCGAGTTTGTCTCCACAGTC
CAGGACATCAATAGTACGAACGGTCAAGTGGGTACTATCATCACTGCTACGCAGTATAAC
CCCTCCGAGGGCGACTTTACAGATAAGCCGGCTATGGCCGCATATGCCCACTCCGTGTCT
GGTAAGTCCACTGATAACCAGACACATGGAGTTGAATGCGACCCCGCTAAGCTGTCAGGC
GCCGAAGGAAAGTACGTTCGTGCTAATCCTGTCATGACTGGCGAGGATTTAAAGACGTAC
GACCATGGACGTTTCCAATTGGCTACCCATAACATTCCTGCTGCCATGGCCTCTGGAACT
TTGGGTGAGCTTTATGTCGCTTATACCGTCTGTCTCCGTAAACCTAAGTTCTTTGTAGGG
CGAGGACTCGGATTAACAAGATATTGTGAGGTGTGGGACGCCACAGCCTCAGGCTCCACT
ACGGATGGTGATCATCCCTATGGAGCTGATGGCGAGCAATTTCTTGGCAAGCAGAATAAC
ATCGCTATCAAGACGGTGAAAACTACCGACACGCTCGAAATCGTTTTCCCGGCTTATTAT
GGTGGTAACCTGGAAATAAAACTGGCAAATGAAGGCACCTTATCCTCTGGCACGTTTTGT
GGAGAATTAGTTGCCAGCATGGCGGTTGAGGGTAATTGCGTGCTTGTAAAGGATCTTTAC
GCGTCCGGTCCTTCTAATACTGATAGTCCGGCTGCTTCAAGATCTGCTGGGGATGCAAAC
AACTCACACGCAATTATTCACGTTCGCGTGTCGCCCTCTACTAATGCTGTGGATAACAAA
CTTATCATAACATCGGGTCAGGGTAGTGTCTTCAATGTCAACCAATCTATGATTGATGTG
ACTGAGTACAATACATATGGCCAGGATACCCTCGAACTTGTCAATTCTGCTGGTACTTCC
GTAGTCATCGCTTAA
>2_REF650
ATGCCGAAGAAGACATCAACTCGTAAGAATGGCAGACGCACAGCCAAACGACGCCCTACA
GTTAAGCGTGTTATGCGCATGGTTAAGCAACTTAAACCCGAGGTTAAAGAAATTACTTAT
GCTTTTAACGCCTTGCCTACTGCTAGCCTTGCTAGTGTATCCTTTGGTTCAGGCGCCGCA
ATGTCTACACTCGCCTCCGGAATTACCCAGGGTACCGGTAGGAGTCAGCGAGTAGGTAAC
ATGGTGAGAGTTATTGGCATACAAATTAGATTAGCTATTAGCGGCGCAGATTCTACTAAT
AATTTTAGGATTATGTTAGTTAAACCAAAATCATCTCCATTTAATACTGGTTCAGCATTA
ATACAGAATATTCTAAGTGGAACACCTTCTGGTACAACACAGTGGTTAGCACCTATTGAT
ACAGATAGATACCATGTACTATTTGATAAGATGAAGTTTTTCCGCACTATGCCTCTAGAT
GGCAACAGTTCTAGTACAACATTACCAGTATGGATATTCAAAAAATTTATCAAAACACGT
AGTACGATTCAATGGGATGCAGAGAATAATCCTGATCCGAGAGACTGGATATTGGCTGCT
ATCAGTGATAGTAATTTAGTTCCTAATCCTGGAGCTATTGCAGGACATGTCAAACTGTAC
TATACGGATGCATAA
>2_REF652
ATGATGCGTCCCGCTAAGAGAGCCCGTGGCGCCGATGGTGCTAAGGGTAAGAGTACTGCT
GCACAGCGTGGGCAATGGGCTCAGATGAAGTTTAGCAAGGTGAAACCTTGGGCTGACTGG
GGAGCTATGCGAGTAAAACGTGGCACCCCTGAAAATATTGATATTTTTGGCGCCACTTGG
AAGGAAGCTAATGAATTGCAGCGTGGAATGCGTAAAGAGCATGGGTATACAGGGCGCGGA
ATGTATACCGGTCGAGGTATGTATTTTGCCCCTGCTGCAGCATATGCTGCTACTAAAGCC
ATTGATTATGCTGTCGCTAACCCTAGAGCTACTCGCAAATTTTTTGGAAATGTAGGTCGT
AAATTAAGTGGTCGTGGTGAATATACCATGAGCAATGAACTGATGTCGTCATCGACCAGT
TCCCCTCCAATGTTTTCTAGCGCAGGGGATGAGGCAGGTGCTTTAACTGTTAGTCATCGT
GAATACGTTGGCGATATTTTTGCACCACCTACAGCTACTGTTAGCGAATTTACTGTGCAG
GGTTTTCCATTAAATCCTGGTCTGGAACAGACCTTCCCATGGTTGTCTCAGATTGCACAG
AATTATGAGGAATATGAGATGAAACAGTGCGTTTTCGAGTTCGTATCGACCGTTCAGGAT
ATTAATTCTTCCAATGGTCAGGTGGGAACCATTATATCTGCAACTCAGTATAATGCATCT
AAACCCGACTTTTCAGACAAGCCCGCTATGGCGGCATATGCCCACAGTGTCTCTGGAAAG
AGTACTGACAACCAAACTCACGGAGTTGAGTGCGATCCCTCGAAATTGAGTGGAAGCGAA
GGTAAATATGTGAGAGCTAATCCAGTTATGACTGGTGAAGACTTGAAAACATATGACCAT
GGACGCTTTCAGATCGCTACTCATAATATTCCTTCTGCTATGGCTAGTGGAACCCTAGGT
GAGTTGTATGTTAACTACACTGTGTGCTTGCGGAAGCCGAAGTTTTTCGTAGGAAGAGGT
TTAGGCCTTACTAGGTATTCTGAAGTTTGGGATAAAACTACTAGTGGTCATACCACAACT
GGAGCCTTACCATTTGGTGCTGACGGCGAGAACTACTCGGGTAAGCAAAACAATATTGCT
ATTAAGACCGAGAAGTCTACTAACACGTTGAAGCTTACGTTCCCTGCTTATTATGGTGGA
AATTTGGAGATTAAACTGTCGGTAGAACAGGATGGATCTGTATCGGGAGGCATTGGCAGC
GTTGTCGCAGGTACTGCTTTTGGTGGCAATGTGTCTGGTATTAGTGATTTGTATGCGAGT
GGTGGCGCTACTTCAGATTCTCCTAGTTTCTTTGGCGCAGCTGACGACGAGTATAGAGCT
CGTGGTATAATTCACGTCAAAGTAAGTCCATCTACGAATGCTGTCGATAACACACTTACA
GTTACCACTGCTGTAGGCAGTAGTATTGATATTGAGCAATCTATGATTGATGTTACTGAA
TACAATACGTTTGGTTCAGATTCGTTGGATCTTGTTGACGCTGCTGGAACAGCAGTTATA
ATCACTTAA
>2_REF654
ATGTCTCAGAATAAACCATTGCCTTACAATGTTTATAAAGCTCTTTCAAAAGCAGAACAA
GAAGCTTTAAAAGCTTCTTTGGGCTATAAAAAGAAGAAGAAGTCTTCAAAATCTTCTTCA
AAATCTTCTTCAAAATATAAAGCCATGACTTCTTCGGTTAGAGGCAAGGGTGATTATTTT
AAGAAAGATTACGGATCACGGTTGGGATCGGTAGTTGGCGAAGGAATACAATCTTTGTTT
AAAGCCATGGGATTTGGTGACTATAAAGTCAAGGCAAATTCTTTAATTCAAGGATTAGAA
GGAAATGATCCACCTTTGATGGTCAATACTGATAATCGTGTGCAGATTATTCGGCACAGA
GAATATATCAAAGATATTATTACTGCGCCAACTGCTGAATTTAATATAGAAAGTTTTCCG
ATCCAACCTGGTATCGTAACAACCTTTCCATGGTTATCATCAATTGCTGGTAATTTTGAA
CAATACCGACTACGAGGTATGATATTTGAGTTCAAATCTACTTCAGCTGATGCTCTTAAT
TCTACTAATACTGCTCTTGGCACAATCATTATGGCAACAGAATATGATTCGACAAGACCT
ACTTTCCAGAACAAGCAACAAATGGAGAATCACGAATTTTGTACTTCTGGAAAGCAATCA
CAATCGTTGCTTCATGCAATAGAATGTGCACCAGGGTTGACTCCTGTGTCTCAATTGTAT
GTTCGTACAGGAGCCTCAAACGCAAACGAAGATTTGCGTTTGTACGACTGGGGAATATTT
CAAATTGCAACACAGGGTCAACAAGGTGCTAGTGTTAATATTGGGGAGTTATGGGTTACA
TATGAAATAGAATTTTTCAAACCCCAGTTATTAACAGGATTGGGATTGCAACTTTTGTCA
GAACATATTAAAGCTCCAAATAATGTAAGCACTAGTGCTTACTTTGGCACTGCGCCAGTA
GTGCAGTCAGGATCAAATATTGGTTTGGATCTTACAAACAATACAATTGTATTTCCTAGT
TTTGTACAAGCAGGAAATTATCAACTCACGTATTTTGTGTTGGGAGCATCAACATCTAAT
GTTGGGGGACCAACTGTGGCTGTCACGAATTGTGATTTAGTAGGACTATGGGCAACTTCG
GGACAGGCAGCATTTCAATCAGCTATAGCTGGTGAAGGAACAATTACATCATTCGTTGGA
ACTTTTATCATAAAAGTTCTTGCTGCAGGAGCATCAATACAATTTAGTGGAGGTACTTTA
CCTACATCAGCCTCTATGGATCTTTGGGTAACACAGGTCAATGGAGGAATTTTAGCGTAA

>2_REF656
ATGCCTAAGAAGTCAGCTTCTCAATCGACTAAACGCACTTATAAGTCTCGTGCTTATACT
AAATCAGCAGCTCCTCGTCGTTATGCCGTCAAGGGTCGAGGAGGTTATTGGGATAACCTC
AAGAAACGATGGTCAGAAGGAGGAGGAAAGATGAAGGGAGCCTTTGAGGCTGCCGGTGAT
ATTTTAGGTGGCCCTGTGGGCAAACAGCTTGGTGGTCTGTTTAACCGTGCGCTTTATGCG
GTTACTGGTTTTGGAGATTATAGCGTTAAGCGTAATGTACTTTTGGAGACTAATGGACCT
CCACAAGTAGTCAACAATGGTAAGGATTTTATAATCCGTCATAGGGAGTATATTACGGAT
CTGTACTCTGCTGCTGGTTCAGCTAATACACCTTCACCATTTTTGAATCAGGTATTTTCT
ATAAATCCTGGTCAAGGAAACACTTTTCCTTGGTTGGCATCGGTTGCATCAAAATTCGAG
CAATATCGCATTGACGGTATGCTATTTGAATTTAAATCTTTGTATTCTGATGCAGTTGTA
ACTCAGAACGGATCTATTGGATCTGTTATTTTGGCAACTGAGTACAATGCTGGTTCTGCT
CCGTTTATTAGTAAACAGCAGATGGAGAACTATGAGTTCGCCCAATCATGCAAGCCTTCA
CATAGTGTTTTACATCCTATTGAATGCGCTAGGTCTCAGACCGTGTTGAGTGAACTTTAT
GTTCGTCCTTCTACTACACCAACTGGAGAGGATGTTAAGACATACGATTTGGGAGACTTC
CAGTTTGCATCACAGGGTATTCCCTTGGGAGCAGGTGGTGCCCCTGTGAATCTCGGAGAA
CTTTGGGTTACTTATCAGATTACTCTGCTTAAGCCCAAGATTCCAGCTGTTGCTCCGACC
TCATATTCCGACTCTGGTTATGCTCATTTTAGCACTAACCAACTTCCTGCAGGAACGATT
ACGTCGGCTTTGCCTTTGGGAACGCTTACTCCTATTACTAATTTGTTCCCATCTCCTGCG
AATAATATTCCAGGTATATCGTTCACATCAACCTCATTTAGTATCGCTCTTCAGACTATA
CCAATGAGATATAAAGTCGATTTTCTGTGGAACGGAGCAACAGCTGCAAGCTGGAATGCT
CCATCTACCGGTACTATTGTTAACGGCCAGTTGATAAACAGTAGTGTGTATACAGGATTG
TTCTTGATGCCAAATATTGGATCTGCATCAAATACAAATGGTTGCTGGGCAACTTACTTC
ATTGAAGTGCCAGCGATCCAGGGATCTATTAATACTTGTACCGTTCCTTTCCAGACTAGC
GGTACTTTTTCTGTTACTGGTAATCAGAATCTTAATGTGTTTATTAATGCTGTACCTTTT
GGAGTTATCTAA
>2_REF658
ATGTCCGAACATAGAATTCCTTATTCTGAATACAAAAAACTTAGCCCTGCTCAAAAAGAA
GCCTTAAAAGCTGGTTCTGGAAAGTACCACTTAGGCCGCTCTTTAAAACATTTTGGTAAA
AACTTAGCCAAAACCACAAGCCGTGCCGCTAAAAGATACGCTAGAGCCGAATTAGACGCC
GCCACGGGTGGAATGGGTTCAATGGCAATTAAGGCCGCTCAAGGAAGGGGAGCTTATACT
ATGGGCCGTGGAGCCTACACAATGGGACGCGGAGCTTATGAGACTAATGCCTTAGTGAAT
GGAGATTCCAATAACCAAGTCCCTAAATATTCTAAAACTTTAGATGAGAACGGCGCCATT
ATGCTACATAAGCGCGAATTTGTAACTTCTGTTAATTCTACCGGTTCTGCTGAATTCTCA
GCTCAAAGCTTTTCCGTGAATCCTGCCTTAAAAAGCGTATTTCCTTGGCTTTCACAAACT
GCCACAAATTTTGATGAATATGAGATGGTTCAATGTATTTTTGAATATGAGCCCGTTGTT
TCTGAGATGTCCGTCTCTTCTGTCGGCTCCCTAGGCACCGTTGTATTAGCCGCCAATTAT
AATGCTGGTGCTGCTAAATTTGGCTCATTCCCTGCAATGATTGAATATAGCGGCGCAGTC
CGTGGCCGTATTAGTGACAATATTAAATGTGGTGTTGAATGTGACCCCCTAAAGTTGGCT
AATGATGCCGCACTCTATACCCGTTCGGGGGCTGTCCCAGATAATCAAGATATTAAGACT
TATGATCTCGCTAAATTTCAACTTGGCCTATATGGCGTGCCAGGAGCCGGAGCATATGTA
GCCGGCACCCAGCTCGGTTTATTGTTCGTAACATATACTATTAAACTATCAAAACCTAAA
TTATATGATTCTTTGGGTAAATCTATTAATACTGATACTTTTTATGGTGATGGGTCTTCT
GTCACTTCTACTTTGCCTTTTGGCTTGACTCCTGTTCGCCACAATAATAACTCTATTGGC
GGATCTCTAACAAAAGCCACTAATTCCGATTACACTTTCCCCGATAATTTTGTTGGTACT
GTTTCTATATTGTTTTCAAGTGGAGGAACTGCAACCGGCGCCACTTCTTTAGCAATTTCC
ATTAATGGTAATATTACCGATGTTGATTATTACGGCGAACAAGGAGCGGACAATAATGCC
ATCGCTTCAGGTGGTACTTCTTCTCGCGAAACAATAACAAGGGTTTTTTATGTTGATTTG
CCAAACACTCCTAACGCCAATTATATTAGGCTTTCAGCTGGCGGAGTTGCTGGCACTGCT
CCTAATTCTATGTTAGTTATTACAGAAGTTAACCCTGATAACGAATTTATTATAGCTAAT
TCTTCCCCTGTTTAA
>2_REF660
ATGTCTAAACATTATTTAGATAAAGGTATTTCTCAACTTACACAAAGTCAAGACAGTTAT
TATAACAACTTAGCAAAACGAGCAAGAATGGCATCCAATATGGACGTAGATGGACAACAT
GGTCCTCAATACCCATGGGATGGTAGATCCGCGTGGACACCTAGTAGTGCTTTAGCACCT
AGTGGGTTCTCAATGATGAGACCTCCTAGATTTCCAGGTAAATACTTTGGTTACAGAGCC
GTACCAAGATCACATAAAACTTTTGAAATGTACGGTCCTAGCTGGAAATATGCTTCACCT
GCTCAACGTGAAAATCGTTGGAATAACTCATATGTAGGACAAGGTCGTTACAAACGTAGA
TACCGTGGACGTGGTTTATATACCGGGGCAGGCTCATACTTTTCTAGGATGATGGGCAGA
CAAATGAATCGCACTTTGGCTGGTAAGACCCCTTTAGGTAATGCTTTTAAACAAGTAGGT
AGAGCTGCTTTACAACGTGGAACTAATATGGCAATGAGTGCTATTGGACAAGGTTCCTAT
AAAGTTGCAGGTACTAAAGGTAACCATTTAATTGATGGTATGGGTTCTGGTACACCTTCA
TTCCAGTCTGCTGGTGATGAAACTGGTGCTTTAACTGTACAACATACTGAATATATTAAA
GACATATATGGAAGTGCATCAATGGATTCTTCAATTGTTGTTATCAATCCTGGATTAGCA
GAATCATTCCCTTGGTTATCACAAGTTGCTGCTAATTATGAAGAATTTGAATTAAAACAA
TGTATGTTCTGTTATAAATCTAAAGTATCTGATAACTTAACTTCATCAGATGGCCAAATT
GGTTCTGTTTTAATGTTTACTGAATATAATGCTAATGATCCTATGAAAAAAACTAAACAA
CAATTGATCCAAGCATATGGAACTACAAATGCTCTTATTTCTACTAGTGATGTATTACAC
GGTGTTGAATGTGATGTATCTAAATTAAAAGGTGATGGACATAAATACATTAGAACTGAA
AACTTATCTGCAAACGTTGATAAGTCTGATTATGATCACGCAAAAATGCAATTAGCTATT
GTAGATGCACCTTCACAATTAGTAAACCAAGTTGTTGGTGAATTATACGTATCATACACT
GTTATATTACGTAAGCCAAGATTATTTAGCACATTGGCTCTTAATTTACAAGAAGATCAA
TTTTTAATGAATTACACAACTGCAGGAATAGAATCAGGCGCTGCTGAAATCAATAGTATT
GGTGCAAAAATAGTACCTACTTTAAGTGCTGGTACTGGTGGATTAAATTGCATAGTAACT
TTACCTGCATCATTCTCAGGTGATTTAGAAGTTATTGCATCTTGCGATTGTGACCAAACA
AATGTTGTGTTGTATCCTGTATTTAACCAACTAACAGGAAATATAGAAAGAATTGACAAC
ATAGCTGTATCCGAAGGAAACACTGATCCTACTAATGTTATTAACCAAAACTTCGTAACA
AGTGGAGCAGGCATGTCCATGAGCCACTTAAGAGTTGCACAAGCTTCAAGTGGTGTTGAT
AATAAGTGGAATATGCTTATTGGTGGTATTGGTACTGGTGGTAGTGGACAAGTATGGCTT
ACATTACGCAGATATAATGGCCATGAAACTGACGCTGCTCCTACTTTCAAAAAACTACTT
ACAGATGGTAAAAAAGATCCACAAGATATTACGCTAGCAATTACCAATTGA
>2_REF662
ATGAACAAGAGGTCACGAAGTGAATTTTCCCGCCCCGCTTTAAGAGCAGCTGCAATAGGT
GCGGCCTATAATCGTAAGTATCCTTACACTAAATATGGCCGTGCCTATCTGCGTCGTGGT
TCTCCTGCCAACATTGATAAATTTGGAGAAACACGTGCTTCTGCTGATTCTGACCAACTT
GCTAATCGTAATGCTGTAGGCTATGCTGGAAGAGGTCTCTATTCCGGTAGAGGTGGGTAC
AATTTTGGTAAGGCTTCAAGACGCTGGAGGAAGTCCAAAACCGGTAGGGGTTTGGCCAGG
GTCGGGAAGATGGCTGCCATGGATGCTTTGGCCCATGTCAGTCCTGAAGCTGCAGAGATG
ATTCGTTATAAGGAAGGTTATGACGGATCAGGTATGTATTCTGGCCGCGGACTTTATAGC
GGTCGTGGTTTGTATTCCGGTCGAGGAACTTACAATACTAATTCACTTATTGCGGGGGGG
AAGCCATCTATGGAATCTTTTGGTACTGGTGATAACCAGAGTATGGTCATTACACATCGT
GAATACCTTCAGGATGTGTATGGTGCTTCCGGACCCCAGTTTAGTAATAATTCTTTAGAT
ATTAATCCTGGGTTGTCCGAAAATTTTCCATGGCTGTCTCAAATTGCTGCTAATTATGAG
GAATATGAAATTCAACAACTTGTTTATGAATTTCATTCCACTGTTGATCCGTCTGCCACC
AGCAACGTGAATGGTGCTACTGGTACTATTGTAATGGCTACCAATTACAATCCTGATGCT
CCCGCCTTTAACACGAAAGAGGTTATGATGCAATATCACGGTGCTGTGTCCGGTCGTTTA
ACGGATGATATTAAACATGGTGTTGAGTGTGATCCTGCTAAGAATGCTGGTTCTGCTTCT
AAGTATATTAGATGTGCTAAGCCTATTGGCCAATCTTTGAAAGATTTTGATCTTGGAAAG
TTCCAGTGGGCCTCTGTGAATATTCCTACAGGTTTTGAAGACCAACAATTAGGTGAATTG
TGGATGTACTATACTGTAAGAGTTTCAAAACCTAGATTGTTTAGTAATGTTTATCGTAAT
ATTGCCTATGATATGTGGATGACACAGGAGGGTTCTAATAATGCCATTTCCGCTCCACTT
GGCAATAATACTACTGATGTGTTTGTTGGTACTCAAAATTCCCTTGGTGTTCTTATTGGT
CAATCCAATGCAAGTGCTAATAAGTTTGGGTTAACTTTTACGTTTCCTGATTTTATGACT
GCTACTCTTAAAATTGACGTTGGTATTCGCTATGCTCAGGGTCAGAATTGGCCTATTGCT
GTACCTGTGATGACCTTTGCTGGTGGTGTTTCTGCTTTGTACAATATGTGGGGTTCTGGT
TTTGGCAATCCTGCGGACACAGCTGGTGATTCAGGTGGTCCTCGTAGTCAAATGGGTGGT
ACTGCATTTGATTCTTCATTGACTATTGCTCCATGGGTGAACAGTCAGACTATTGTTAAT
ACTTTTGAGGTTAATGTTGTTCCAGCTACTGCTGGTGTTGATTCTGTATTTTCTTATACT
CAAAATATGTCTTCTGTTGGTAGTGGTAAAATTATGAGTATTTATATTATGATTACCCCC
ATCAATGGTACTTACACTGCTTTAAGTAATAGTGTTGGCCAGTTGGTTTACGTGGCACCA
ACTCTGGGTACATAA
>2_REF664
ATGTCTAAACATTATTTAGATCAAGGTATTTCTCAACTTACACAAAGTCAAGACAGTTAT
TATAACAACTTAGCAAAACGAGCAAGAATGGCATCCAATATGGACGTAGATGGACAACAT
GGTCCTCAATACCCATGGGATGGTAGATCCGCGTGGACACCTGGTAGTGCTTTAGCACCT
AGTGGGTTCTCAATGATGAGACCTCCTAGATTTCCAGGTAAATACTTTGGTTACAGAGCC
GTACCAAGATCACATAAAACTTTTGAAATGTACGGTCCTAGCTGGAAATATGCTTCACCT
GCTCAACGTGAAAATCGTTGGAATAACTCATATGTAGGACAAGGTCGTTACAAACGTAGA
TACCGTGGTCGCGGTTTATATACCGGGGCAGGCTCATACTTTTCTAGGATGATGGGCAGA
CAATTAAATCGTACATTGGCTGGTAAGACCCCTTTAGGACAAGCAGCAAAACAAGTAGGT
AGGGCTGCTTTAACACGTGGAACTAATATGGCATTATCTGCTATTGGACAAGGTTCCTAT
AAAGTTGCAGGTACTAAAGGTAACCATTTAATTGAAGGTCTGGGTTCTGGTACACCTTCA
TTCCAGTCTGCTGGTGATGAAACTGGTGCTTTAACTGTACAACATACTGAATATATTAAA
GACATATATGGAAGTGCATCAATGGATTCTTCAATTGTTGTTATCAATCCTGGATTAGCA
GAATCATTCCCTTGGTTATCACAAGTTGCTGCTAATTATGAAGAATTTGAATTAAAACAA
TGTATGTTCTGTTATAAATCTAAAGTATCTGATAACTTAACTTCATCAGATGGCCAAATT
GGTTCTGTTTTAATGTTTACTGAATATAATGCTAATGATCCTATGAAAAAAACTAAACAA
CAATTGATCCAAGCATATGGAACTACAAATGCTCTTATTTCTACTAGTGATGTATTACAC
GGTGTTGAATGTGATGTATCTAAATTAAAAGGTGATGGACATAAGTACATTAGAACTGAA
AACTTATCTGCAAACGTTGATAAGTCTGATTATGATCACGCAAAAATGCAATTAGCTATT
GTAGATGCACCTTCACAATTAGTAAACCAAGTTGTTGGTGAATTATACGTATCATACACT
GTTATATTACGTAAGCCAAGATTATTTAGCACATTGGCTCTTAATTTACAAGAAGATCAA
TTTTTAATGAATTACACAACTGCAGGAATAGAATCAGGCGCTGCTGAAATCAATAGTATT
GGTGCAAAAATAGTACCTACTTTAAGTGCTGGTACTGGTGGATTAAATTGCATAGTAACT
TTACCTGCATCATTCTCAGGTGATTTAGAAGTTATTGCATCTTGCGATTGTGACCAAACA
AATGTTGTGTTGTATCCTGTATTTAACCAACTAACAGGAAATATAGAAAGAATTGACAAC
ATAGCTGTATCCGAAGGAAACACTGATCCTACTAATGTTATTAACCAAAACTTCGTAACA
AGTGGAGCAGGCATGTCCATGAGCCACTTAAGAGTTGCACAAGCTTCAAGTGGTGTTGAT
AATAAGTGGAATATGCTTATTGGTGGTGTTGGTACTGGTGGTAGTGGACAAGTATGGCTT
ACATTACGCAGATATAATGGCCATGAAACTGACGCTGCTCCTACTTTCAAAAAACTACTT
ACAGATGGTAAAAAAGATCCACAAGATATTACGCTAGCAATTACCAATTGA
>2_REF666
ATGTTACCCAAAAAAGTTTACATGAAATTGTCCAAAAAGGACAAAGCAAAGGTTAAGGCT
GGACTTGTGAGAGGATCAGGCGCCTATATGTTCGATAGGAAAAAGAACCCATATGGACAC
TATGGTGAGAAGATAGGCAAATTCGTAGGATCAGCTTTTAACATACCATTTGCGCGTCAA
TTGGGCGCGTATGGTGGTCATGCTATTGGTAAGATGTTTGGTTCAGGCGCATATTACAGC
TCAAAAGGGAAGTATATTCCATCGTATAAAGGCGCACATAAGATCATTAGAGGATCAGGC
GCATATTACGATGCCCCTAAAGGAGTTGCAACAAATGCGACATCACCTCCATCATTTGGT
AGCAATAGGACAATAGTTCGTCATCGCGAATTTATAGGAAATATCCAAGGATCAACAGGA
TTTGAGATTAACACTTGGAACGTTAACCCAGGTGACGAGGCTACATTTCCATGGTTATCA
ACCTTAGCACAAAATTATGAGAAGTATCGTCCAATTGGGATTATTTTCGAGTTCAAATCG
ACTTCAGCCAATGCCTTGGCAAGTACGAATACAGCTCTGGGTACGGTTATGATGGCCCCC
AGATATAACGCAATAGCATCAAGTACTCCTCAATCAAAGATGGAAATGTTGCAAATAGAG
AATTGTGTATCAGTATGTCCAGCTGAATCAGCAATGTGCGGAATTGAATGCGCACGAAAT
TACAATCCACTTGGTGTATTGTACATAAGAAACGGAGCGACGAACGTTACATCAAACGAA
CAGATGTTTGATTTTTGTGATTTTTATCTTGCAACTGATGGAATGCAAGCGCAAGCGGTG
ATAGGAGAGTTATGGGTGACTTATGAAGTTGAATTATTAACTCCGATACTAAACGGTGGT
CAAGTTGGAAATAATATTAATTATTACAACGCAACAGGAAGAACCGGAATATCAACTTCG
AATTATTTGGGTACTGACTTAGTACCAAACTTAAGCTCAAACATGTTAATGTTTTGGGAT
ACAGGCGTGAATCAATTATTTTTCCCAAAGAGCATAATAGACGGTCAGTATTTAGTGACA
TTCACATGGGGCGGTAGTGCGAACTCCGCAACATTACCAACTCCATTAGCAACATATGCT
ACCATAAGTAATATATGGTCAGGAATAACATCAGGATCTGCGAATGCATCTGTACCCAAT
CCAGGACTAGGCGCATCGACTTCATTACGTGCAGCGATGTCATTTGTAGTGAAAATTTCG
AACACGGCAGCGACATCTCCAGATGGGGCAATAGTTTATTTAACAGGTGGAACATTGCCA
TTGAATCCAACCCTAGCACAAGTCGTCGTAACTCAATTACCCGACGACGCATTTTAA
>2_REF668
ATGTCTTCCCGACCTGTTCGAAATCGTGCCCCTCGTAGGGTTCCCCGTGCTGTTGCTGTT
GCTCCTGCTCCTGCTCCTGCTCCTAAAAAGAAAAAGGGACTTTTTAAAAAATTAGGTTCA
TCGTTAATGAAACTAGCCCGCCCCGTTGCTGATGCGGGCATAAAACGCCTGCAAGATATG
GCGATAGCTAAAATAACCGGTTCTGGCGATTATGTCATATCTGAGGGTGTAGGCTCGATA
GAGCACAATAGTATTATAAACCCTTCACACGGTGATAATATCCCTAAATTCTCTCAAAGT
GGTAATGCGTTTCGTATTACACATAGAGAGTATATAGGGGATTTATTCAGTTCTACTGAT
TTCGTAAATACTACGTATACAATAAACCCTGCTAATGCTCAATGTTTCCCGTGGCTATCT
CAAATATGTACGGGTAATTTTCAAGAATATAGATTTAATGGGTTATGTTTTGAATATAAG
ACCGGCTCTTCTGATGCTCTCAATTCAACCAATACGGCTCTTGGTTATGTTGTAATGAGT
AGCCAATATAACACACTATCACAGCCTTTCACTTCTAAACAAAGCGCTGAAAATACTGAA
TACGCGGTATCTACTAAACCAAGCAAAAGTATGCTTCACGCAATAGAATGTAAAGGCAAT
AGCAATGAGCATTTATATGTCCAACTTGAAGGCTCGCAAGAATTAAGCGCCGGAGATGCT
CGATTATATAATTTATGCACGCTTAATGTCATAACTACTGGTATGCAACAAGCTGGCACA
AATTTAGGCGAATTATGGGTATCATATGATATTTTATTATATAGACCCATTTTACAAAAT
CAGTTAGGGTTTAGAATACCAACCGCTAGAATTACTTTATCTAATGCTGATTCTAGACAA
TATCCCTTAGGTAATCAAGATAGTAGGACAATTCCATTTGATACAATAGGCGTAATAGTT
CAAGATGAATTGCCTGTGCCTACTTCTACAAACGACCAACGGAGCAACACTGTATTATTT
CCAAGAGGACTTGCTGGGGTATATTTATTCGTTTTACAGATAAATAATATCCCTGAGGCT
TATGGTTCGTATGCTGGTTATGGGCTTAATAATGGCAATCCTGAATTATTACCACAATTA
ACAAACGGTACCTTTTACAATCCTTATAATATGGCTTCGTCTAGCATAGGTTATATGGTG
CAATGTCCTGACGGCACCGGTAATGGCATTCAAGCTATGACCTTTTCATTTTATGTTAAA
ATTACGGATGTCAATTATGCTTTATCTGTCAAATTTCCATTTGAAACGGCACAAGTATTA
TTGCCACCTAGTCCACTGCGCGGCTCATACGTTCAACAAGGTAATTTAACAATTACTCAA
GTCAATGGTAGATTTGTTTAA
>2_REF670
GTGGAAGTTGTTGATGAAATGAGTAAGAGGCAGAGAAGTAGTGGTGGTAGTAGAAGTGGT
TATAATGCTGGAGCTTTAAGTGCTTCTTTGGCTAGGAGGTACCCTTATGCGGATTACGGT
CGTCAGGTTCATAAACGTGGTGGTGATATGGTTAGTAGATATGGAAGTACGCTTGCTGAA
GCGAATGCTGAGCAGCGTGCTGCGAGGAAAGCTGAAGGTTGGATTGGTCGGGGTAAGTAT
AATTTTGCTCGAGCTTTTTTGAGGAAGGGATCTAATGCGTTGATGGGTGCTGCGAAGCAG
TATGGTCCGGCTATGGCTCAAATGGCTGCTAGCCGCTATTTAGGGCCACAGGCGGGTCAA
GTTGTTGGTCAAGTTGCTCGTAACATTAGTGGTCAAGGAGCGTATCAAATTGATTCTTTG
ACGCATGATTCTAATAATTTGATTGCTGGTTCGGCTCATCAAATTCCTCAAATTACTGGT
ATGGGTGATGAGAGCGGAGCTATTATTATTAGGCATCGAGAGTACTTAGCTGACGTGTTT
GCGCCGCAGGGGCAAGTTGCGTTTACCAACCATTCTATGCCTTTGAATCCTGGAATTCAG
TCTTCTTTTCCGTGGTTGTCACAAGTCGCTGGTAATTATGATGAATATGTTTTTGAGCAG
TTAGTATACGAATTTAAGAGTACTACTACTGATATTGGTAATACCAGTAATGGTCAATGT
GGAACTTTAATTATGTGTACGAATTATAATTCGTCTACTCCGCCTTTTGCTGATAAGCAG
CAAATGTTGGAATATGCTCATTCCGCTTCTTGTAAAGTTACTGAGCATATGGTTCATGGC
GTTGAGTGTTCACCACCGAAGGTGGCGTTGTCTACTCATTTGTATACTAGATCTGCTCCT
GTTGTTCCTGGGGAAGATTTGAAGACGTATGATCATGGTACGTTTCAATACGCGCTTGCT
AATACTCCTGCAAGTTTGGGTGGTTTGCCAGTTGGCGAATTATGGATTCATTATACCGTT
AGGTTGTTGAAGCCGAAATTGTCAACGACTCGTGGTCTAGACATAGATCGTGATTGTTTT
ATGTCTGTTACCCAAAATACCCTGGGTTTAACCCAAGGTCAGAAGCAAACTGTTCAACCA
TGGAGACCTGCTGGTGTTAATATTCCCAGATTTTTTGGTCAGCAAAACAATATTGGGTGT
CAGCTTGAGTATTTCTACGATGGGCAGCAGGATCCTGGAGGTGGTTCTGTTGCTCATAAA
ATGTGGAATGGTATTTCGACGGCTGTCAATTGTGGTGTTATTTTTATACAGTTTCCTGAT
AATTATTGTGGTCCTATTGCTATAAAAGCATTTTGCAGGGTTTCTGTGCAGCCAGTGAGT
AATTTATTGGCAAGTTTTTTTCTCACTGACTGGTCGTCTGGGAATCCAGGGTCTGTATTT
GATTCTGCTAATTTGTTGAGTGGTAATGTTCAACCTCTTAATGATTTTTATGGTGAGAAT
ACACCAAGTGGAGCAGCTACCACGTTTTGCAAGACTAGTCGTCAAATTGATGGTGGGTAT
CAGGGTCAAATGTTGGCTGAAATGCATGTTCAATTAGGATTGGCGTTGCCTGGTCGCAAA
AATGAAATTGCAGTACCATTTTGTGCTAATAGTACTGTTGTTAATTCAGGCGGATATTTT
AGTTGGTCGATTGAAGTTGTTCAGTATAATCCTGATCAAGTTACGCCCAATGGTGGAGTT
CAGCCTTTGCCTATTTGGATTGATCCAACTAGTAGACAAGTTTATTCAGGCAGTTCCGTT
TAA
>2_REF672
ATGGCCCGCAAACCCAGTCCGAAAGGCCCACCTGCTCCTCGTCGTCGTCGTCGCGCGGCT
GCTTCCCGAGCTGCTGCTCCAAGACGTGCACCTATGTACCGCATGCCTGCACAGCAGCAT
GTTCCACTGAAATCGCTCATACCTCGTCGTGGTGCGATTACAGGTCGCGGTGAGTACACC
GTGAAGGGCAACAGTTTGATGCCCGACTTGCCTCTTATTTATAATAAGAAGTCGTTAGAA
GGTGCGATGATTGTGAGACATACGGAGTATATCGGTGATGTACAAGCATCAACGTTATTT
GACAATCAGTATCAGATTGCCCTCAACCCTGCACTGGCCTCGTCGTTTCCGTGGCTGTCG
CAGATTGCGTCGTCGTTTACGCAGTACCAATGGTTAGGGCTTGTCTTTAGTCTGAAAAGC
ACGTCCGGCAATTATTCGTCAGCGAACCAGGCACTGGGTCAGGTGGCGGTAGCGACGGAT
TACAACGTGCTGGGTCCTGCATTTACGGATCTCCGGCAAGTGTTGATCCAGACTTTTAGC
ACCGTGACTGTTCCTACACAGTCTGCTATTCATCCTATTGAATGTGCACCGAATCAGACT
TCGGTGCCGTTGCTGTATACACGCACCGGGCCAGTCCCGGCGGGTGCTGATGCACGTTTG
TATGATCTTGGTCTTACACAGATTTGTGTGCAGGATTCGCCAAATCCCGGCACAAATATA
ATGCAACTTTGGTGCGACTACGAATGTGCGATGTATAAACCCCAGATTATCCCAGTGGGT
GAAGGTGCCGCTAATAAGGCGGCTCATTGGAGCCTTGCAAATACGGTTAGTTTGACAGCA
GAGGGTGGCGATTGGCCGATTGGTGATAACTATGTTGATTTATCTACTGGCGGAGCTGCT
GAGGTTTTTAACAACACAACTGGTCCCGTATTACTGAATAGGGACGGGCTGGTCTTTGGG
GCCAGTGATGTGGGTACATGGCTTGTGAATCTCAGTGTTGAGGCACCAAGCAGTGTTGGT
TCTACGTTTAGCGTAGCCGGTATGTCTGGTTGGTACATTCCAAGCGGTGCAAATTGGACT
ACCGAGGCGGTGTATTTCAATGGCGATAGAGCTACAACACGTTTAGTTGGTGTCTCAGAG
GGTGCACAGATCTGCCCCGCAGATTTTGCAGGATGCTTTGTGTTGACCGTGACGGGGGCT
TGTGTGATCCCTGTCAAGCAGCTTGTTTCTACGTCTCAAGCTGGTCCAACTACCATTCTT
GGTGGTGATCTGGTACTTACGCTGCTACCTGCAGGGTTTGTTGTTCCAACGTAG
>2_REF674
ATGGGATTCATAAAAGGATTAGGCCGCGCGAGAGATAAATTTATTAGAGGTAGCATCTAT
AAGGATGCTATTAAACCAATGATTATGCAAAATTTATTGGCTGCAGCTAACCCAAGTACA
CCTATGGGTGGAAGTGGTAGATACTACCGTAAGAGAAGAAAATCTTATAAAGGTAGAGGT
ATGTATACAGGAATGGGTATGTACACTGGTCAAGGTGCATACAAATATCCTACATACAAA
GGACGTGGTAGATATACACCTGCTGCAAATGCAATTGTCTCATATGGAGCATCATCTTCT
AGTAAATCTGATCCTAATATAGTTCCAATGTTTAATGCAGTAAACAAAGACACTGTGATG
ATGTCTAGACGTGAATATGTAGCAGAAATTTATGGACCACCTCTAATTCCTGGTACCAAT
GTATGCGAATCATTTGCTTTGCAATCATTCTCAATAAATCCTGGTTTGGAAAAAAGTTTC
AGATGGTTATCACAAATAGCCCAAAATTTTGATGAATATGAAATGGTTCAATGTATTTAC
ACATTTAAATCAACTACGACTGAATCTGGAAATCAATCTAATGGTCAAGTTGGTACAGTA
ATAATGGCTACCAATTACAATGCAGCATCACCTGTTTTCCGTGAGAAAAACACTATGATG
CAGTATGCAGGATCGGTGTCAAGTAGATTGACAGAAACTTGCATTCATGGTGTTGAATGC
GATCCTAAATTACTTTCTGGTGCCAGAGGAGAATATATTAGAACCAACCCAGTTATAACA
AACCAGGATATCAAAACATATGACCATGGTTTATTCCAAATTGCTATTGCTAATTGTGTA
GGCAATTTAGCAAATCAATCTCTTGGAGAATTATGGGTTTCATATACAGTTAAATTAAGA
AAACCAAAATTCTTTACTGCCTTAGGACTAGGTATAACCAAAGATATTTTCAAAAGAAAT
ACCAGTAATCAAGGAGTGGTAACTAGTCAAGGACCATTATTCAATTCTAATTATTTAAAT
GGTCAACAAAACAATTTGGGTTGCAAATTAGAAGATTTAACAAACTTAGCATCACCGTAC
TCAACTAGAATTGCATTGTTAACTGGTCCTAGTATTGGTACACTAAACCCACTCACAGCA
AGTTTGCTAGCTGGACCAGGTTTCAGGTTAACATTCCCTGCATCTTACTCAGGATTTATT
AAAATTCATTTCACTGTTGAAAGTGATCCTGGTGTAGGAAATTTAAATTCAGGTGCTTTT
AGCCCCGTTAGTTTCGCCCCACAACCTTATGGAAATGGGGTGGCATATTTATGGGGAGGA
ACAGGAAATGTTAGATTTGTACCTGATTTATATGGTTGCTATGACGGAAGTAACGAAGAA
GGAAGCAACTTACCTACACCACTATTTAGTACTGGTGTAGTAAGATCTAACTCGTCATCT
GCTACTGCAATTAATGTAGGTTTCATCATAGTCGCCCACGTGAGCATCGATATTGCTACT
AATGGAATAGATAATTCTATTCTACTTTGGTTTGGTCAATCTGCAGCATCAGCTGGAAAT
GCAGTTGCAGATTTTAGTGCTGTGCGTGATGCATATCTAGATGTTGCTGAGTATAATGCT
GGATTCTCTTATACAGCAACAGGTATAGGTAGCAGCGCAGCTCCTGTTTTTGTAGACAGA
AGTGGTGTAATTACTTCTCAATTATAA
>2_REF676
ATGTCTTCTCGTGTTGTGCGTCGTTCTCGTGCTCCCGTTCGTCGGGTTACCCGTTCCACT
CGTCCAGCTCCCCGCGTTTATCGTGGTTATGGAGCTTATTCTTACCGTCCTCGGTATCAG
CCACCTCGTCGTTATGTTCGAGGTCGTGGTGCTTATTACGTCCAAGGAGGTCTCTATGGA
CGAGCACAGTTAGGCTCTTTTAAGGTTGGAGGTTCTGCTAATGCTGGTATCACTAATCTT
CAGGACTTTAAGGGTGTCCCATCTATTCAGGGTTTGGGTGCCTATAACGTTTCTAATATT
CGTCATAATGTTCTTATCAAGCCCGATATCCCTGAGGTGCGTAATTCTGTATACGCAGAG
GGCGGAACTATTATCAGGCACCGGGAGTATCTTGGTGCTATTACTTCTTCTTCTGTCGCA
TCCCAGTTTAAGATCCAAACTTTTCCGTTGAATCCTGCTCAGTCGGTTACTTTTCCTTGG
CTCTCTACCATAGCCCAGAACTTCGAGGAGTATAAGCCTAACGGTTTGTCTTTCGAGTTT
CGGTCTACATCTTCTGATGCTATTGCTTCATCTACTAATCTTGCACTGGGTCAGGTCATG
ATGTGTACTCAGTATGATCCTACGGACCCTGTCTTCACTGATGATATTTCTCTTCTCAAT
TATACCTGGGCTCATTCCGGTAAGGTCTCAGATAATATCTGTCATTATGTTGAGTGTGAC
CCTAAGCAGTCACCTTTGTCCCACTTGTATACTCGTACCGATGCTCCTAGCAACGATTCT
GATCTTCGTTTTAGCGATTTTGGTAATTTTTCTATCGCTACTTCTGGTCTTCAAGGTACT
AACGTCCAGATAGGCCAGTTGTGGGTTACTTATGAGTTCATCATGTATAAGCCTAAGCTT
GATGATGACATACCTGGCGCTGGTGGTTATTGGCATTATATGCAAGATGACGGTTCTGTC
ACTGCTGCCAATTGCATGGGTACTATTGCCTCTGGTAAACTTGATCCTGCTAATAATTTA
GATATTGTTCTTACTGATCCTGCTTCTTATTGTCAGGTTGCACTTCCTACTCTTCCTTAC
GACGCTACATACCAGATTATCGCTTCTTGGGATGGTGATTCTACTGCATCCGTTTCTGTT
CCGTTAACTACTGTCGTGAACTGCACTAAGGTGGATAACTACGGTTCTCCTACTATCTCT
CAGATTTCAGATCCTCCTGTCCCTACAACTATTGCCCGTGCAACGTTTGTCTTGTGGGTT
TCGGTTGTTCGTAATGTCACGAACGCCGCTGTGCAGTTCTCTATGACTACAATCCCTGCG
AATTCTTCTGCTGACTGTTATGTTCAACAGATTCCCTACTTAGATCCTGTTATCTACAAC
GCTCCTTAA
>2_REF678
ATGTCAAAAAATGTTAGACGAGCCCCAGCAAAGAGAGCGGTTGCAAGGAGAGCACCAGCC
AAGAGAGCACCGGCGAAACGAGCACCTAGACGACAAGCAGTCAATCACAGCGTGAACCAA
GTAGTTCCTGAAGGTGATTTTTATGATAGTGCAGGTAGTTTATTAGGTAAAGGACTTGCA
ATTGCAGGCCGTACTGCCGCAAAGTTTTTCGGTTTGGGTGACTATGAGATCAAGAGGAAT
GTCTTAATGTCCGGGAATTTACCTGAGGTATATAATATGCCAAAGGGTGGAGGGACTATC
ATCAGGTACCAAGAGTACTTAGGTGATATCATTACCTCCTCTACCCCAGGAGATTTTAAG
ATCGATGCATATAATATTCAGCCAGGTCTTCCTGCTTCATTTCCTTGGTTGTCACAGATT
GCCGCTAACTATGAACAATACTCTTTAGAAGGTATTGTCTATCAGTTCAAATCTACTTCT
GCAAATGCTCTTAACTCAGTTAATACTGCATTAGGTTCAGTCATGTTAGCTACTAACTAT
GACGTTTCAGACCCTCCATTTGTCTCTAAATCAGAGATGTTAAATTACGAATACTCCTCA
TCTTGTAAACCAAGTGAGTCTGTCCTTCACATGATCGAATGTGATCCAAAACAGAGTGTT
CTCACAGAGTTATATACTCGTACGGGTGAGTTGCCTTCCAATAAGGACTTAAAGTTTTAC
GACCTCGGTAAGTTCCAAATCGCAACAGTTGGATTTCAAGGAACTTCAGTCAACATCGGA
GAATTGCATGTCACCTACCAAGTAAGGTTGTTAAAGCCAAAGCTTTTCTCAACACTTGGA
GAAGATATTGCAAATTACCAGACTGGATGCACTGACTACACCAATGCTTTACCATTGGGT
AGTGGTACATATGTTCCGAATGCTTCGAATAATATGGATTTAGTCGTGACCGGTACATCA
ATGAGATTTCCATTATCGAATGTTCCCGAAACTTTTCTAGTTTACCTTGCTTGGCAAGGT
TCAACACCAGTTGCTTTCGTAGGTTCTCCTATCGTAACTGCTGTACAATGCACGGCTATC
GGAAATACTTTAAATATTGTTCCTCCTGTGGGAACAACTATTCAAGGATGTTGTTATTCT
TTTATTGTTAAAACTCTTGGTCTTGGAACCAATCCAGTACTTAATTTTAGCACTGATAAG
GTTTTACCTGCAGGTAATAATAATGTACAAATAAGAGTTTTCCAAATACCTAACTCAGTC
TCGCAACTGTCCTTTGCACTTTAG
>2_REF680
ATGTCAAAACGAGCAATGGAAGTGGAAGTAGTAGCTCCCAGGAAAAGAAGGAGAACTGAT
AGCTACGTCAAGCCTACCGGAAGAGCATACGCTAAGATCCCATACGAAATTAGTCAACCT
AAACGTTTCTGGAGGATCAAACCAGGGCTTTCCGGCGAGGCTTATTGGAGGAAGAGGTAT
TTTAGGCGGCGAATTACCGGCAGAGGAGATTACAAATGGTCCTCCAAACGAAATACTGGT
TCAAATATTGGAGGATATTTGGGAGCTAAAGCCGGTCAGTTTATAGGTGGCGCCGCTCAC
AACTTATTCACTGCTTTAACAGGGTTGGGAGATTATTCAGTTAAGCGAAATGTCTTAATG
GGCAATAATCTCCCACAAATAGTGAATAACACCGGTCCTGGAGGAACAACTATCCGATTT
CAGGAATACTTAGGTGATGTATACACAGGAGGTACAGATGTTTTTAAGATCGATAGTTAC
CTCATAAATGCTGCAAACCCAAAAACATTCCCATGGCTATCGCAAATTGCAGCGAATTAT
GAGCAATACGATATTGAAGGCATGGTCTTTTCGTTTACAAGTACATCCGCAGACGCTTTA
AATAGCACAAATACCGCCTTAGGGACAGTTATGATGGCTACTCAATATGATGTACTTGAC
GACCCATTTACCTCCAAAACAGAAATGCTCAACTATGAGTTTAGTACGTCATGTAAGCCA
AGCCACAGTAACTTACACATGATCGAGTGTGATCCGAGACAGACAACTATCAATGAACTT
TACTGTCTCTATAATCAGGAGGTACCACCTAACGGGGATCCTAGATTATATCATTTAGGT
AAATTCAGCATAGCCACAACAGGTTTCCAACACGCTTCTCCGACCAATATAGGTCAACTA
CAGGTTACGTATCAAGTAAGGTTGTTAAAACCAAAATTATACACTTCATTAGGTTTAACA
ACAGAAACCTTTAGTGCATACGCAAGAGGAGAGGCAGATACATTTACCAACGTCATCCCG
TTAGGTGACTATAGAACAGATTGGAGGGTCGTATATTCCAATAGCAATATCAGTATTGGA
GCCGAAACTCCCGATGGTCCCTCCAACATAAATTTCCCAGCAAGTAGTGCAAAACTAAGT
TATTTTGTGGAAATATGGTGGAGGGGAAGTACCTTTGTTAACGACACTAGAGTCCCCAAT
CCAATCTTAGGGGCAAGCCACTGCGAAATAATTGGGGTCCCAGAAGAATCAGGTACATTT
ACAACAAGTGACAGAGTAATGATGTCGTTCTATGTACAAACAGATGGTTCAGGTAAAAAA
CCTGAGATAAGTTTGACAAATTCCGGTGCGGTACTTCCAGAGGGAGACGACCGAAGAATT
AAGGTCAATATCGTCGGTGTATCCTCTTCTGTACTTCCATCTGTAAAACAAATAAATGTT
TAA
>2_REF682
ATGAGTTCACGTAATAAAAATTGTAGAATGTCAAAACGCGCAAGAGGAGAAGAGCACTTC
ACGGTTAGGAAAAGGGCCAGGAGTAGCGGTTATGTAGCACCATCGGGGAGAGCATATGCG
AAGATACCATACGAGGTCAGTCAAGCTGGTCGTTTCTGGAGAATTAAAAAGGATCTCCCC
GCTGATCAATACTGGAAAAAGCGCTACTTTAGGCGTCGAATTACCGGCAGAGGAGATTAC
AAGTGGTCCTCCAAGCGAAATACAGGTTCCAATATTGGAGGATACTTGGGTTCCAAAGCA
GGTCAATTTATCGGGGGCGCCGCTCATAATTTATTTTCAGCGTTAACAGGCTTGGGTGAT
TATTCAGTTAAGCGAAATGTCTTAATGGGAAATAATCTCCCACAAATCGTCAACAACACG
GGTCCTGGCGGTACAACTATCCGTTTTCAAGAGTACCTAGGTGATGTGTACACAGGCGGT
ACCGACGTCTTTAAAATCGATAGTTACCTCATAAACGCAGCCAATCCAAAAACATTCCCA
TGGCTATCGCAAATTGCTGCTAATTATGAGCAGTATGATATTGAGGGGATGGTGTTCTCA
TTTACGAGTACATCAGCGGATGCGTTAAACAGCACAAATACTGCCTTAGGGACAGTCATG
ATGGCCACTCAATACGATGTACTCGATGAACCGTTTAACTCGAAAACTGAAATGCTCAAT
TACGAGTTCAGTACATCATGCAAGCCAAGTCATAGTAACTTGCATATGATCGAGTGTGAC
CCAAGACAGACCACTATCAACGAACTTTACTGTCTCTATAATCAAGAAGTACCTCCTAAC
GGGGACCCCAGATTATATCACCTCGGAAAATTCAGCATAGCCACTACCGGTTTCCAACAC
AATCAGCCGACAAATATAGGCCAACTACAGGTAACGTATCAGGTAAGGTTGTTAAAACCA
AAATTATACACATCGCTAGGTTTAACAACGGAAACCTATACAGCCTATGCACAAGGGGCC
GCGGACACCTTCACAGACGTCATCCCGTTAGGAGACTACAGAACTGAGTGGAGGGTCATC
TACTCGAACAGCGATATCAAAGTGGCGGCAGAAACAGAGAATGGTCCCGCAATTATCCAG
CTACCACAAAGCACTGCAAGGTTAACGTATCTTGTGGATATCTGGTGGTACGGGGTGACC
AAAGCTGATGAAACAAGGATACCCAATCCTATAGCAGGAGCAAGCCACTGTGAAGTTATC
GGCCAAATACGTGAAAGCGGCACTCACACTACTAGTGACAGGGTAGCCATGTCTTTCTTT
GTCCAAACGGACGGATCGGGTAAGCAACCAGAAATCAGCTTAACTAATTCTGGCGCCGTA
CTTCCTCTCGGAGACAATCGCCATATGCAAATCAATATCACCGGTGTTTCCTCAGCCGTG
TTACCGTCTGTAAAACAAATAAATTCTATTCCTGGTTAA
>3_REF1
ATGCCTCCTTCAAAGAAATTTCTAATAAATGCCAAGAATTATTTCCTCACATACCCACAC
TGCTCACTCACCAAAGAAGAAGAAGCACTCTCCCAAATATTAAACCTATCAACTCCAACT
AATAAATTAATCATCAGAATCTGCAGGGAACTCCATGAAGATGGGACTCCTCACCTGCAT
CTCCTCATCCAATTCGAAGGAAAATTCAAATGCCAAAATAACCGATTCTTCGATCTCACA
TCCCCAACCAGGTCAGCACATTTCCATCCGAACATTCAGGGAGCTAAAAGCTCAACAGAT
GTTAAAGCATACATGGAAAAAGACGGAGACGTGCTTGATCATGGAATTTTCCAAATCGAT
GGAAGATCGGCTAGAGGAGGTTGCCAATCTGCCAACGACGCATATGCCGAGGCAATCAAT
TCAGGGTCCAAGGCTTCGGCCCTCAATATACTGAGGGAAAAGGCCCCTAAAGATTTTGTT
TTACAATTTCACAATTTAAATTCTAATTTAGATAGGATTTTTACTCCTCCAATAGAGGAA
TATATTTCTCCCTTTTCTTCTTCTTCTTTCAATCAAGTTCCCGAAGAACTTGAAGAGTGG
GCTTGTAATAATGTTCTCAGTCGTGCGCGGCCATTGAGACCAATAACTATAGTCATTGAG
GGTGATAGCAGAACAGGGAAGACGATGTGGGCTAGGTCATTGGGACCACATAATTATCTG
TGTGGCCATTTAGATTTAAGTCCAAAAGTGTATAATAATGATGCGTGGTTCAACGTCATC
GATGACGTCGATCCGCATTATCTAAAACACTTTAAAGAGTTCATGGGGGCCCAAAGGGAC
TGGCAAAGCAACACCAAATACGGCAAACCAGTTCAAATTAAAGGCGGAATTCCCACTATC
TTCCTCTGCAATCCTGGACCAAACTCCAGCTATAAAGAGTACTTGGAAGAGGAAAAGAAC
TCCGCACTTAGAAACTGGGCTATAAAAAATGCGATCTTCGTCACCCTCGAAGGCCCACTG
TACTCAGGTACCTATCAAGGTGCAACACCGAATAGCCAAGAGGACAACCAGACGACGGAG
AGT
>3_REF2
ATGGCTCCTCCTAAAAATTTAAGAATAAATGCGAAAAACTATTTCCTCACATACCCACAT
TGCTCTCTCACTAAAGAAGAAGCACTTTCCCAAATCCAAGCCATAGAAACCCCTACAATT
AAACTATTTATCAGGATTTGCAGGGAATTGCACGAAGATGGGACTCCTCACTTGCATATC
CTCATCCAATTCGAAGGTAAATTCCAATGCAAAAATCCACGATTCTTCGACCTCACATCC
CCAACCAGGTCAGCACATTTCCATCCGAACATTCAGGGAGCTAAAAGCTCAACAGATGTC
AAAGAATATATCGCAAAAAACGGAGACGTTCTTGATCATGGGGTTTTCCAGATCGATGGA
AGATCGGCTCGAGGGGGTTGCCAATCTGCCAACGACGCATATGCCGAGGCACTCAATTCA
GGAACCAAAGCTTCGGCACTCGCAATTTTGAAAGAAGAGGCCCCAAAAGATTATATTTTA
CAATTCCATAATTTAAATAGTAATTTAGATAAGATTTTTAGCCTCCGAATAGAAATGTAC
ATTTCCCCCTTTTTGGTCTCATTTGACCAAGTCCAGAGGAACTTAAATGAATGGGTTGCT
GCAAACGTTGTCAAGCCTGCGCGGCCATTAAGACCGATAAGTATAGTGGTAGAGGGTGAT
AGCAGGACGGGGAAAACAATGTGGGCCAGGTCGTTAGGACCACATAACTATTTATGTGGT
CATTTAGACTTAAGCCCAAAAGTGTACAACAACGACCCTTGGTATAACGTCATTGATGAC
GTCGATCCGCATTACTTAAAGCATTTTAAAGAATTCATGGGGGCCCAAAGAGACTGGCAA
AGCAACACAAAGTACGGAAAGCCAGTTCAAATTAAAGGCGGAATTCCCACTATCTTCCTC
TGCAATCCAGGACCACATTCAAGCTATAAAGAGTTCTTGGAAGAGGAAAAGAACACCGCA
CTTAAAAATTGGGCTCTAAAGAATGCAATCTTCGTCACCATCGAAGGCCCACTCTTCTCA
GGTTCCCATCAAGGTGCGACACAGAATCGCCAAGAAGACAAC
>3_REF3
ATGGAGCTATTTAGAGGGGTGCTTCAAGTTTCTTCTAATGTTCTGGACTGTGCTAACGAT
AACTGGTGGTGCTCTTTACTAGATTTAGACACTTCTGACTGGGAACCACTAACTCATACT
AACAGACTAATGGCAATATACTTAAGCAGTGTGGCTTCTAAGCTTGACCTTACCGGGGGG
CCACTAGCAGGGTGCTTGTACTTTTTTCAAGCAGAATGTAACAAATTTGAAGAAGGCTAT
CATATTCATGTGGTTATTGGGGGGCCAGGGTTAAACCCCAGAAACCTCACAGTGTGTGTA
GAGGGGTTATTTAATAATGTACTTTATCACTTTGTAACTGAAAATGTGAAGCTAAAATTT
TTGCCAGGAATGACTACAAAAGGCAAATACTTTAGAGATGGAGAGCAGTTTATAGAAAAC
TATTTAATGAAAAAAATACCTTTAAATGTTGTATGGTGTGTTACTAATATTGATGGATAT
ATAGATACCTGTATTTCTGCTACTTTTAGAAGGGGAGCTTGCCATGCCAAGAAACCCCGC
ATTACCACAGCCATAAATGATACTAGTAGCGATGCTGGGGAGTCTAGCGGCACAGGGGCA
GAGGTTGTGCCATTTAATGGGAAGGGAACTAAGGCTAGCATAAAGTTTCAAACTATGGTA
AACTGGTTGTGTGAAAACAGAGTGTTTACAGAGGATAAGTGGAAACTAGTTGACTTTAAC
CAGTACACTTTACTAAGCAGTAGTCACAGTGGAAGTTTTCAAATTCAAAGTGCACTAAAA
CTAGCAATTTATAAAGCAACTAATTTAGTGCCTACTAGCACATTTTTATTGCATACAGAC
TTTGAGCAGGTTATGTGTATTAAAGACAATAAAATTGTTAAATTGTTACTTTGTCAAAAC
TATGACCCCCTATTGGTGGGGCAGCATGTGTTAAAGTGGATTGATAAAAAATGTGGCAAG
AAAAATACACTGTGGTTTTATGGGCCGCCAAGTACAGGAAAAACAAACTTGGCAATGGCC
ATTGCTAAAAGTGTTCCAGTATATGGCATGGTTAACTGGAATAATGAAAACTTTCCATTT
AATGATGTAGCAGGAAAAAGCTTGGTGGTCTGGGATGAAGGTATTATTAAGTCTACAATT
GTAGAAGCTGCAAAAGCCATTTTAGGCGGGCAACCCACCAGGGTAGATCAAAAAATGCGT
GGAAGTGTAGCTGTGCCTGGAGTACCTGTGGTTATAACCAGCAATGGTGACATTACTTTT
GTTGTAAGCGGGAACACTACAACAACTGTACATGCTAAAGCCTTAAAAGAGCGCATGGTA
AAGTTAAACTTTACTGTAAGATGCAGCCCTGACATGGGGTTACTAACAGAGGCTGATGTA
CAACAGTGGCTTACATGGTGTAATGCACAAAGCTGGGACCACTATGAAAACTGGGCAATA
AACTACACTTTTGATTTCCCTGGAATTAATGCAGATGCCCTCCACCCAGACCTCCAAACC
ACCCCAATTGTCACAGACACCAGTATCAGCAGCAGTGGTGGTGAAAGCTCTGAAGAACTC
AGTGAAAGCAGCTTTTTTAACCTCATCACCCCAGGCGCCTGGAACACTGAAACCCCGCGC
TCTAGTACGCCCATCCCCGGGACCAGTTCAGGAGAATCATTTGTCGGAAGCCCAGTTTCC
TCCGAAGTTGTAGCTGCATCGTGGGAAGAAGCCTTCTACACACCTTTGGCAGACCAGTTT
CGTGAACTGTTAGTTGGGGTTGATTATGTGTGGGACGGTGTAAGGGGTTTACCTGTGTGT
TGTGTGCAACATATTAACAATAGTGGGGGAGGCTTGGGACTTTGTCCCCATTGCATTAAT
GTAGGGGCTTGGTATAATGGATGGAAATTTCGAGAATTTACCCCAGATTTGGTGCGATGT
AGCTGCCATGTGGGAGCTTCTAATCCCTTTTCTGTGCTAACCTGCAAAAAATGTGCTTAC
CTGTCTGGATTGCAAAGCTTTGTAGATTATGAGTAA
>3_REF4
ATGCAAGATGGAAAGCAGCCAGACAACAGTAACTATGTCCCAGCTTTGGATGACACTATG
GGAACGGTATGGCAACGAATGCGTGACGATGCCGGGTTTTTGGATGAGACTGCTAGAGAC
GGATTTGGAGGATTCTTCTCAAGAGGAGTGGAAAACAGCGTTTCTTCCGATGGTGAGATA
TTGGGCCCGCAGCAACAACTTCAACGTGACATCGTATCAAGAATTAAAAGAACGCCTTTC
GGACCTTTTCGCCGGTACCTTAGCGACGTCTTGGCCTGCGACGACTCAAGAGAAGCTAAT
AGAATCGCTAGACAAGTTATTAGAACAGCTAGAGATTACCCAGGAAATTTGTGCCTTATA
TCAACCCACGACGATCATGTCCACGTCGTCCATGACTGCGCGTATTCCGATGGCAGCTGT
AGATGCAAAATCCTCAAAGAAGAGACAGTTAAAGCTAAGCGTCGCGGAGCGATTAGAAAA
CGTAAAGCGATTAGCTCAATCGCATCAGATCAGTGGGACGATATCATCCTCTATTTCATT
TCCAACGGACGGTGGCTTCAGTTCGCTAAAGTGGGAGGGTCCGTGGTCGGATTACCGTAT
GGATATCAAGCTTTACAGGAGCGAGGACATCAAGGACAAGACTCCGGACAAATATTGGGA
ACATGCACTTCTACGGGCTCAAGTGAATTATGCGGAGAATCATCCATTGAAGAAGTTACT
GGAAAAAGTGCAAGAATTAATAGTAGAGATGGCAGAAGGAGAAGACGACGTGCAAGTGAC
ATCCGCGAAGAAATGGAGAAAATAGTGAATGAAAATCCCGTGTGTCCATTAGCAGGAATT
ATATCTACAAGACAATGGTTAACTCATAAAGACTTACGATACTTACGTGCAGATAATGAA
ACTGTGAAATCCTTTCTTGATGCTAAAAGTGAGGAAATGTGTTATTGGACTTTGCATGAC
TTTAATACTTTTTATTCACAACCATATTGTAATCCAACATTTATGGCTGGTTATCAACCA
TTAGAAGATAAATACTATTCTGTTAATGATTCATTGACAATTTTAAATAAGCTATTAGCA
TATCAGTTTGATGATGACGTTGTTCAGATTAAATCATTTTTAAATACATTTTATAATGTG
CTTGAGCGTAAATTACCAAAGTGTAATACAATATGTGTATGGTCTCCTCCAAGTGCAGGA
AAGAACTTCTTTTTTGATGTGTATCTACATTATCTAATGAACTATGGACAATTAGGTATA
ATGAATAAGACTAATAATTTCAGTTTACAAGAAGCAACATCTAAACGTGTGCTTTTGTGG
AATGAACCAAACTATGAGGATGCATATACAGACACTTTGAAAATGTTAACAGGTGGTGAT
GCTCTATGTGTAAGAGTAAAACAAAAAAAAGATTGTCATGTATATAAGACACCACTTATT
GTACTTACAAATAATATGATTGGATTCATGCATGAACTAGCATTTGTAGATAGAGTGAAG
GTATATAGATGGAAACAAGCTCCATTCCTAGCTGAGTATAATAAGAAACCTAATCCGCTT
GTAGCTTTTGAAATATTGGTGTATTGGGAAATAATTCCAAGGATAATTGAACAA
>3_REF5
ATGGCCTCCTCCTCATCCAACCGTCAGTTCTCACACAGGAACGCTAACACGTTCCTAACC
TATCCAAAGTGTCCAGAAAATCCTGAAATCGCCTGCCAGATGATCTGGGAGCTCGTTGTT
CGTTGGATTCCCAAATATATTCTATGTGCCCGAGAGGCACATAAAGATGGAAGTTTGCAT
TTACATGCATTGCTTCAGACAGAGAAGCCGGTAAGGATATCTGACTCAAGGTTCTTTGAT
ATAAATGGGTTTCACCCAAATATTCAGAGTGCCAAGTCAGTAAACAGGGTGAGGGATTAC
ATTCTCAAGGAACCTCTGGCTGTGTTTGAGAGAGGTACTTTCATTCCTAGGAAGTCCCCC
TTCCTAGGAAAATCTGATTCAGAGGTAAAGGAAAAAAAGCCTTCTAAAGATGAAATAATG
CGAGACATTATTTCACACGCTACTTCCAAAGAAGAGTACCTCTCCATGATCCAGAAAGAG
CTTCCCTTTGATTGGTCCACAAAATTGCAGTATTTTGAATACTCTGCAAATAAGCTTTTT
CCTGAGATTCAGGAAGAGTTCACCAATCCTCATCCACCCTCCTCACCTGATTTACTTTGT
AATGAGTCAATCAATGATTGGCTCCAGCCTAACATCTTCCAGGTTAGTCCCGAAGCATAC
ATGCTCCTTCAACCTACCTGTTATACCCTCGAGGATGCAATTTCTGACCTCCAATGGATG
GATTCTGTATCCAGTCATCAGATGAAAGATCAAGAAAGCAGAGCCTCTACATCGTCGGGC
CAACAAGAACCGGAAAATCTACTTGGGCCAGAAGCC
>3_REF6
ATGCCATTACCTAAACGATTTCGTTTAAATGCCAAGAATTATTTCCTCACCTATCCACAA
TGTTCCATTTCCAAAGAAGAGCGTCTCGCTCAACTACAAAACCTCTCGACGCCGGTAAAC
AAGAAGTACATCAAAATTTGCAAAGAATCTCATGAAGATGGGCAACCTCATCTGCACGTG
CTTATTCAGTTCGAAGGAAAATACCAATGCACGAACAACCGATTCTTTGACCTCGTATCC
TCTACCAGATCAGCACATTTCCATCCGAACATTCAGGGAGCTAAATCAAGCTCCGACGTC
AAGACGTACATCGACAAAGACGGCGATACCGTAGAATGGGGAGAATTCCAAATAGACGGC
AGATCTGCTAGAGGAGGACAGCAGTCTGCTAATGACACATATGCTAAGGCGTTAAATTCA
GCATCTGCAGAAGAAGCTCTGCAGATCATAAAGGAAGAACAACCTCAGCATTTCTTCCTC
CAATTTCATAACATTGTGTCAAACGCTAATCGGATATTCCAAACTCCCCCGGAACCGTGG
GTTCCTCCATTTCAACAGGCGTCCTTTAATAATGTGCCTGCAATAATGACACAATGGGTG
TCTGATAATGTATGTGATGCCGCTGCGCGGCCAATGAGACCATTGTCATTAGTGGTCGAG
GGTCCTTCACGGACAGGCAAAACATTATGGGCCCGAAGTCTCGGCCCACACAATTACATA
TGTGGTCATATGGATCTCAGCCCAAAAATCTACTCCAATAATGCATGGTATAACGTCATT
GATGACATCCCTCCGCATTATGTTAAGCACTTTAAAGAGTTTATGGGGGCCCAACGGGAT
TGGCAATCAAACTGCAAATACGGCAAACCAATTCAAATTAAAGGTGGGATACCCACTATC
TTTCTTTGCAATCCGGGCCCCCAGTCTTCCTATAAAGACTACCTCAGCGAAGAGAAAAAT
AGGAGCCTCAATGACTGGGTCCAAAAAAACGCCATCTACGTCACCATCGAAGAAGCTATC
TTCACCACCGGAAGTCAAACTTCGCCA
>3_REF7
ATGAGAACTCCTCGTTTTCGAATTCAAGCCAAGAATGTCTTTCTCACATACCCAAAGTGT
TCTATACCCAAAGAACACCTACTGTCATTCATTCAAACACTTTCTCTCCAATCAAACCCT
AAGTTCATTAAAATCTGTAGAGAGCTGCATCAGAATGGGGAACCTCACTTGCATGCCCTC
ATTCAATTCGAGGGTAAAATCACGATTACGAACAATCGTCTCTTCGATTGTGTACACCCA
AGCTGTAGCACCAGTTTCCACCCCAACATTCAAGGTGCCAAATCAAGCTCGGATGTCAAG
TCCTATCTGGATAAGGACGGCGACACCGTCGAATGGGGACAATTTCAAATCGATGGACGA
TCTGCTAGAGGCGGTCAACAATCAGCGAATGATGCTTACGCCAAAGCGCTTAACAGCGGC
AGTAAGTCAGAAGCTCTTAATGTCATTAGGGAATTAGTCCCAAAGGACTTTGTACTTCAG
TTTCATAATCTAAATAGTAATTTAGATAGGATTTTCCAAGAGCCACCAGCTCCTTATGTT
TCTCCCTTCCCATGTTCTTCCTTTGACCAAGTTCCTGTTGAAATTGAAGAATGGGTCGCT
GATAATGTTAGGGATTCCGCTGCGCGGCCATGGAGACCTAATAGTATTGTCATAGAAGGT
GATAGCAGAACAGGGAAGACGATATGGGCCAGATCTTTAGGCCCACATAATTACCTGTGT
GGACACCTGGACCTTAGTCCAAAGGTCTTCAATAATGCTGCCTGGTACAACGTCATTGAT
GACGTCGATCCCCACTACCTAAAGCACTTTAAGGAATTCATGGGGTCCCAGAGGGACTGG
CAGTCCAACACGAAATACGGGAAACCCGTTCAAATTAAAGGTGGAATTCCCACTATCTTC
CTCTGCAATCCAGGACCTACCTCGTCCTATAAAGAGTTCCTAGCCGAGGAAAAGCAAGAA
GCGCTAAAGGCCTGGGCATTAAAGAATGCAATCTTCATCACCCTCACAGAACCACTCTAC
TCAGGTTCCAATCAAAGTCACTCACAGACAAGTCAAGAAGCGAGCCATCCGGCG
>3_REF8
ATGGCTGCAAACCGTTCATTCAGGCACAGGAATGCTAACACATTCCTGACCTATTCCAAG
TGCGATCACTCTCCTCAGCTCATAGCTGATCATCTCTGGGATCTCCTTAAGTCTTGGAAT
CCCATTTACATCCTTGTTGCATCCGAGCATCATGCAGATGGATCATTGCATAGTCATGCA
CTGGTTCAAACTGAGAAGCAGGTAAACACCACGAACCAGAGGTTCTTTGACATTCTTGAG
TTCCACCCAAATATTCAGAGTGCAAAGAGCGTCAACAAGGTCAGGACATACATACTGAAA
AACCCAGTGGAGAAATTTGAGAGAGGTACTTTTGTCCCAAGAAAATCACCATTTCTTGGG
GAGAGTTCATCTTCCGAGAAGAAACACAATAAGGACGATGTCATGCGTGACATCATTGAT
CATGCTACATCAAAGGAAGAGTACCTCTCCATGGTGCAGAAGGCTCTGCCTTATGACTGG
GCTACAAAGCTGTCGTACTTCGAGTACTCAGCTGATAGATTGTTCCCAGTTGAGGCTGCA
CCATTCATCAATCCTCATCCTCCGTCTGAGCCTGACCTCTTGTGCCAAGAGACCATCACA
GATTGGCTTCAGAATGACCTCTTTCAGGTCAGTGCTGAAGCTTATTGCTTGTTGAACCCT
ACCTGTTATACCCGCGAGGAAGCTATCTCTGACTTACAATGGATGTCTGATTACACTAGG
TCACGGATGGGGTCAGAAAACGCAGCCTCTACATCCTCGGTCCAACAAGAACTGGAAAGT
CTACTTGGGCCAGAGGCC
>3_REF9
ATGATAAGCGGTTCAGGGAGTTTAAACCAAGGCGCGAAAAGGAAGTGGGCGTGGTTTAAA
GTATATAAGCAACTACTGAAGTCAGTTACTTATCTTTTCTTTCATTCTGTGAGTCGAGAC
GCACAGAAAGAGAGTAACCAACTAACCATGGCTGGAAATGCTTACTCTGATGAAGTTTTG
GGAGCAACCAACTGGTTAAAGGAAAAAAGTAACCAGGAAGTGTTCTCATTTGTTTTTAAA
AATGAAAATGTTCAACTGAATGGAAAAGATATCGGATGGAATAGTTACAAAAAAGAGCTG
CAGGAGGACGAGCTGAAATCTTTACAACGAGGAGCGGAAACTACTTGGGACCAAAGCGAG
GACATGGAATGGGAAACCACAGTGGATGAAATGACCAAAAAGCAAGTATTCATTTTTGAT
TCTTTGGTTAAAAAATGTTTATTTGAAGTGCTTAACACAAAGAATATATTTCCTGGTGAT
GTTAATTGGTTTGTGCAACATGAATGGGGAAAAGACCAAGGCTGGCACTGCCATGTACTA
ATTGGAGGAAAGGACTTTAGTCAAGCTCAAGGGAAATGGTGGAGAAGGCAACTAAATGTT
TACTGGAGCAGATGGTTGGTAACAGCCTGTAATGTGCAACTAACACCAGCTGAAAGAATT
AAACTAAGAGAAATAGCAGAAGACAATGAGTGGGTTACTCTACTTACTTATAAGCATAAG
CAAACCAAAAAAGACTATACCAAGTGTGTTCTTTTTGGAAACATGATTGCTTACTATTTT
TTAACTAAAAAGAAAATAAGCACTAGTCCACCAAGAGACGGAGGCTATTTTCTTAGCAGT
GACTCTGGCTGGAAAACTAACTTTTTAAAAGAAGGCGAGCGCCATCTAGTGAGCAAACTA
TACACTGATGACATGCGGCCAGAAACGGTTGAAACCACAGTAACCACTGCGCAGGAAACT
AAGCGCGGCAGAATTCAAACTAAAAAAGAAGTTTCTATTAAAACTACACTTAAAGAGCTG
GTGCATAAAAGAGTAACCTCACCAGAGGACTGGATGATGATGCAGCCAGACAGTTACATT
GAAATGATGGCTCAACCAGGTGGAGAAAACCTGCTGAAAAATACGCTAGAGATTTGTACA
CTAACTCTAGCCAGAACCAAAACAGCATTTGACTTAATTTTAGAAAAAGCTGAAACCAGC
AAACTAACCAACTTTTCACTGCCTGACACAAGAACCTGCAGAATTTTTGCTTTTCATGGC
TGGAACTATGTTAAAGTTTGCCATGCTATTTGCTGTGTTTTAAACAGACAAGGAGGCAAA
AGAAATACTGTTTTATTTCATGGACCAGCCAGCACAGGCAAATCTATTATTGCACAAGCC
ATAGCACAAGCAGTTGGCAATGTTGGTTGCTATAATGCAGCCAATGTAAACTTTCCATTT
AATGACTGTACCAACAAGAACTTGATTTGGGTAGAAGAAGCTGGTAACTTTGGACAGCAA
GTAAACCAGTTTAAAGCCATTTGCTCTGGTCAAACTATTCGCATTGATCAAAAAGGAAAA
GGCAGCAAACAGATTGAACCAACACCAGTCATCATGACCACAAATGAGAACATTACAGTG
GTCAGAATAGGCTGCGAAGAAAGACCAGAACACACTCAACCAATCAGAGACAGAATGCTT
AACATTCATCTAACACATACCTTGCCTGGTGACTTTGGTTTGGTTGACAAAAATGAATGG
CCCATGATTTGTGCTTGGTTGGTAAAGAATGGTTACCAATCTACCATGGCAAGCTACTGT
GCTAAATGGGGCAAAGTTCCTGATTGGTCAGAAAACTGGGCGGAGCCAAAGGTGCCAACT
CCTATAAATTTACTAGGTTCGGCACGCTCACCATTCACGACACCGAAAAGTACGCCTCTC
AGCCAGAACTATGCACTAACTCCACTTGCATCGGATCTCGAGGACCTGGCTTTAGAGCCT
TGGAGCACACCAAATACTCCTGTTGCGGGCACTGCAGAAACCCAGAACACTGGGGAAGCT
GGTTCCAAAGCCTGCCAAGATGGTCAACTGAGCCCAACTTGGTCAGAGATCGAGGAGGAT
TTGAGAGCGTGCTTCGGTGCGGAACCGTTGAAGAAAGACTTCAGCGAGCCGCTGAACTTG
GACTAA
>3_REF10
ATGTCTGGCAACCAGTATACTGAGGAAGTTATGGAGGGAGTAAATTGGTTAAAGAAACAT
GCAGAAAATGAAGCATTTTCGTTTGTTTTTAAATGTGACAACGTCCAACTAAATGGAAAG
GATGTTCGCTGGAACAACTATACCAAACCAATTCAAAATGAAGAACTAACATCTTTAATT
AGAGGAGCACAAACAGCAATGGATCAAACCGAAGAAGAAGAAATGGACTGGGAATCGGAA
GTTGATAGTCTCGCCAAAAAGCAAGTACAAACTTTTGATGCATTAATTAAAAAATGTCTT
TTTGAAGTCTTTGTTTCTAAAAATATAGAACCAAATGAATGTGTTTGGTTTATTCAACAT
GAATGGGGAAAAGATCAAGGCTGGCATTGTCATGTTTTACTTCATAGTAAGAACTTACAA
CAAGCAACTGGTAAATGGCTACGCAGACAAATGAATATGTATTGGAGTAGATGGTTGGTG
ACTCTTTGTTCGGTAAACTTAACACCAACTGAAAAGATTAAGCTCAGAGAAATTGCAGAA
GATAGTGAATGGGTGACTATATTAACATACAGACATAAGCAAACAAAAAAAGACTATGTT
AAAATGGTTCATTTTGGAAATATGATAGCATATTACTTTTTAACAAAGAAAAAAATTGTC
CACATGACAAAAGAAAGTGGCTATTTTTTAAGTACTGATTCTGGTTGGAAATTTAACTTT
ATGAAGTATCAAGACAGACAAATTGTCAGCACACTTTACACTGAACAAATGAAACCAGAA
ACCGTTGAAACCACAGTGACGACAGCACAGGAAACAAAGCGCGGGAGAATTCAAACTAAA
AAGGAAGTGTCAATCAAATGTACTTTGCGGGACTTGGTTAGTAAAAGAGTAACATCACCT
GAAGACTGGATGATGTTACAACCAGATAGTTATATTGAAATGATGGCACAACCAGGAGGT
GAAAATCTTTTAAAAAATACACTTGAAATTTGTACTTTGACTTTAGCAAGAACAAAAACA
GCATTTGAATTAATACTTGAAAAAGCAGATAATACTAAACTAACTAACTTTGATCTTGCA
AATTCTAGAACATGTCAAATTTTTAGAATGCACGGATGGAATTGGATTAAAGTTTGTCAC
GCTATAGCATGTGTTTTAAATAGACAAGGTGGTAAAAGAAATACAGTTCTTTTTCATGGA
CCAGCAAGTACAGGAAAATCTATCATTGCTCAAGCCATAGCACAAGCTGTGGGTAATGTT
GGTTGTTATAATGCAGCAAATGTAAATTTTCCATTTAATGACTGTACCAATAAAAATTTA
ATTTGGATTGAAGAAGCTGGTAACTTTGGTCAACAAGTTAATCAATTTAAAGCAATTTGT
TCTGGACAAACAATTAGAATTGATCAAAAAGGTAAAGGAAGTAAGCAAATTGAACCAACT
CCAGTAATTATGACAACTAATGAAAATATAACAATTGTGAGAATTGGATGTGAAGAAAGA
CCTGAACATACACAACCAATAAGAGACAGAATGTTGAACATTAAGTTAGTATGTAAGCTT
CCAGGAGACTTTGGTTTGGTTGATAAAGAAGAATGGCCTTTAATATGTGCATGGTTAGTT
AAACATGGTTATGAATCAACCATGGCTAACTATACACATCATTGGGGAAAAGTACCAGAA
TGGGATGAAAACTGGGCGGAGCCTAAAATACAAGAAGGTATAAATTCACCAGGTTGCAAA
GACTTAGAGACACAAGCGGCAAGCAATCCTCAGAGTCAAGACCAAGTTCTAACTCCTCTG
ACTCCGGACGTAGTGGACCTTGCACTGGAACCGTGGAGTACTCCAGATACGCCTATTGCA
GAAACTGCAAATCAACAATCAAACCAACTTGGCGTTACTCACAAAGACGTGCAAGCGAGT
CCGACGTGGTCCGAAATAGAGGCAGACCTGAGAGCCATCTTTACTTCTGAACAATTGGAA
GAAGATTTTCGAGACGACTTGGATTAA
>3_REF11
ATGCAGCCATCTCGAGGTCTATACTCTGCACTTCATTCGTTTAAACACCTTCTGATCACT
ATTAGACAGAGAACACACGCTCCAGACACTGTGCTATCTAGAGATGAGCTGAATGCATGG
AACTGGCTGCAAAAGATAGCTCAGAGGGTGATGAGGGGAGACATGGATGACATTGTAGAC
ATCCTGAAGTGCAGAAAGGCCAACGGCACGCTGGTAGCTCAGGCAATCAACGGCACAGAA
TTCATCACTAGATATATGCTACCTAAAAATAGAAAGGTGGCTGACACAGTCTTAACGAGA
CACACTACACCAGAACAGAGCTACGACTCTACTTGGGGTAAAACATACGGCTTCGCGGTC
TGTAACGGCGAGACGGTCTCCGAGTTCACAAGGAAAGATCTCTGGAAAGTCCTTTACAAC
ATCTACACAGCGCATCCAGCTGAGAACATGCTCAACTCAAACCCAAGCGTGTGGGGAGAC
CTTCCAAGGGTAAGCGCTAACCGCATCGACGCGGACGACGCGGAGGCCAGATCAAGGCCG
ATTAAATTATCCAGAAAACAAAAAATCATGGCTGAGGTGATTCAGCGAGCCACTGATGGG
TTACTGTTAACCTACAATGATTTGGTGGTACATTTGTCTGATTTGATGTTAATGCTTGAG
GGCATGCCGGGCGGGAGTAAAACTGCTGAACAGCTGCTTACCATGATTCACATTAAATTG
TGTGCCAAATACAATGCTTATGAATTTATGCTGATGAAAACTCCTGCTACTCAAAACATG
AATCCGGGAGCACCACACTATGATTGCCAGGGAAACTTGGTCTTTAAGCTGCTCAACTTA
CAAGGATACAATCCTTGGCAAGTGGGGCACTGGTTAGTCATGATGCTTTCTAAAAAAACG
GGGAAAAGAAATTCTACTCTTTTCTATGGGCCGGCGAGCACAGGGAAAACCAATCTCGCT
AAGGCCATCTGCCACGCAGTGGGGCTATACGGGTGCGTGAACCACAACAACAAACAGTTT
CCTTTTAACGATGCACCCAACAAAATGATCCTGTGGTGGGAGGAATGCATCATGACTACA
GACTACGTAGAGGCAGCAAAGTGTGTGCTCGGGGGAACTCACGTCAGGGTGGACGTGAAA
CACAAAGATTCTAGGGAGCTGCCTCAGATTCCAGTGCTTCTTTCGAGCAACCACGACGTG
TATACCGTCGTGGGGGGAAACGCCACGTTTGGAGTTCACGCGGCGCCGCTCAAAGAAAGA
ATCACTCAAATGAATTTTATGAAGCAGCTCCCTAACACTTTTGGAGAAATCACTCCGGGC
ATGATTTCAAATTGGCTGTCTCACTGCGCGCACATTCACCAAGAACATCTGTCGCTGGAA
GGCTTTGCTATTAAATGGGACGTGCAGAGCGTGGGGAACAGCTTTCCTTTACAGACTCTC
TGTCCTGGCCATTCACAGAACTGGACATTCAGCGAAAACGGCGTCTGCTGGCACTGCGGA
GGTTTCATCCAGCCAACACCAGAATCAGACACTGACTCTGACGGAGATCCTGACCCTGAC
GGTGCTGTTGCTGGCGATAGCGATACTTCTGCTAACAGTGAGTCTACAGTATCGTTTAGC
AGTAACGACTCAGGACTAGGATCCGTCACTTCATCAGCTCCATCGGTACCTGACAGAGCC
GAGGAAATAGAGGAGATTCCCAGTGAGTGCTTGGAGTGGATGCGGGAGGAGGTTGATAGA
CTGAGCGCTCACGACATCAACTCACTCGCTCACCAAGCTACTGGGTTCATCCTAGATCCC
ATTCCAGAAGAACCAGAAGAAGGGGAGCGGGATCTGGCTAGAGAGGACGCCGAGCCAGAA
GCATCGACGAGTCACACTCCAGCTACCAAAAGAGCTCGCGTGGAGGAAGGTGAGCCGTGG
GATGGAACGCAGCCGATCACCGAGGGAGACTGGATCGACTTCGAGTCGAGACAAAAGCGA
CGCAGACTGGAGCGAGAGGAGAAGGGAGGAGAGGACGAGGACATGGAAGTCCAGGAGTCC
GATCCGAGCGCGTGGGGAGAGAAGCTGGGGATCGTGGAGAAGCCGGGAGAAGAACCAATC
GTCCTCTACTGCTTCGAGACCTTACCAGAAAGCGACGAGGAAGGAGACAGCGACAAAGAA
AACAAAACACACACCGTTTAA
>3_REF12
ATGTCGACCTCTCTGTCTATCACCTCAGATGGCAGGCACAGCGTCCGGTCCTTCAGGCAC
CGGAACGCGAACACCTTCCTCACATACAGCAAGTGTCCACTAGAACCTGAGTTCATCGGT
GAGCATCTCTTCAGGCTCACTAAGGACTTTGAGCCAGCATACATCCTGGTAGTGAGAGAG
ACTCACCAAGACGGAACATGGCACTGCCATGCTCTTCTCCAGTGCATCAAGCCTGTCACT
ACTCGTGACGAGAGGTACTTTGACATAGATCGGTATCATCCGAATATACAGAGCGCCAAG
AGCACTGACAAGGTACGTGAGTACATACTGAAGGATCCCAAGGACAAGTGGGAGAAAGGT
ACTTACATACCAAGGAAGAAGAGCTTCGTTCCTCCAGGTAAGGAAAACTCTGAGAAGAAG
CCTTCTAAGGATGAGGTCATGAAGGAGATCATGACACATGCCACTAGCAGAGCAGAGTAC
CTTTCACTAGTGCAGACTTCACTGCCTTACGACTGGGCCACAAAACTGTCATACTTTGAG
TACTCAGCTAGTCGCCTGTTCCCGGACATTGCAGAGCCTTACAGCAATCCTCATCCTGCC
ACTGACCCTGACCTCCTCTGCAACGAAACACTCCAGGACTGGCTTGAGCCTAACATCTAC
CAGGTCAGTCCTAAAGCATACATGCTCCTTGAACCTAGCTGCTTAAGCCTAGAGCAAGCC
AAAGCTGACTTAGAATGGTTGTCTGAAACAACCAGATTATTCCAGGAGCAAGAAAGCGAA
GCCTCTACATCGTCGGCCCAACACGGACAGGTAAAACATCCTGGGCCAGAAGCCTCGGAC
GGCACAACTACTGGCAGAATAACATCGACTGGTCTTCATACGATGAAGAAGCTGCGTACA
ATGTCGTGGACGACATTCCCTTCAAGTTCTGTCCGTGCTGGAAGCAGCTCGTCGGCTGTC
AAAAAGACTACA
>3_REF13
ATGGCTCAGGCTCAAATTGATGAGCAGAGGAGACTGCAGGACCTGTATGTGCAGTTGAAG
AAGGAGATTAACGACGGTGAAGGAGTTGCCTGGTTGTTCCAACAAAAGACCTACACCGAC
AAGGACAACAAACCAACCAAAGCAACACCGCCACTGAGGACAACCTCTTCTGACCTAAGG
TTAGCTTTTGACTCTATTGAAGAGAATTTAACAGCTTCTAATGAACACTTAACTAACAAT
GAGATAAACTTTTGTAAACTAACCTTGGGGAAGACGTTGCTGTTAATTGATAAGCATGTA
AAAAGCCACAGATGGGATAGTAACAAAGTTAACTTAATTTGGCAAATAGAAAAAGGAAAA
ACTCAGCAATTTCATATTCACTGTTGCTTAGGTTACTTTGATAAGAATGAAGATCCTAAG
GATGTTCAAAAATCCTTAGGTTGGTTTATGAAAAGACTAAATAAAGACCTAGCAGTTATC
TATAGTAACCATCATTGTGACATACAAGATATTAAGGATCCTGAAGATAGAGCTAAGAAC
CTAAAAGTGTGGATTGAAGATGGACCTACTAAGCCTTACAAATATTTTAACAAACAAACC
AAACAAGACTACAATAAACCAGTTCACTTGAGAGACTATACATTCATATACCTGTTTAAC
AAAGATAAGATAAATACAGATAGTATGGATGGTTACTTTGCTGCTGGTAACGGTGGCATT
GTTGACAACCTAACTAACAAAGAACGAAAAACTTTAAGAAAAATGTACTTAGATGAGCAG
AGTTCAGATATAATGGATGCTAATATAGACTGGGAAGATGGCCAAGACGCGCCAAAAGTA
ACTGACCAAACTGACTCAGCAACCACAAAAACAGGAACTAGTTTGATTTGGAAATCATGT
GCTACTAAAGTAACCTCAAAAAAAGAAGTTGCTAATCCAGTTCAGCAACCTTCTAAAAAA
CTGTACTCAGCTCAAAGTACTTTAGATGCATTGTTTAACGTTGGTTGCTTTACTCCAGAA
GATATGATTATAAAGCAAAGTGACAAATACCTTGAACTATCTTTAGAACCAAACGGGCCT
CAAAAAATTAACACTTTACTTCACATGAACCAAGTAAAGACATCAACCATGATTACTGCT
TTTGATTGTATTATAAAATTTAATGAAGAGGAAGATGACAAACCTTTGCTAGCAACTATA
AAAGACATGGGACTTAATGAACAATACCTTAAGAAGGTACTATGTACCATCCTAACCAAG
CAAGGTGGAAAGAGAGGTTGTATTTGGTTCTATGGACCGGGGGGCACTGGAAAAACCTTG
CTAGCATCTTTAATATGTAAAGCAACAGTAAACTATGGTATGGTTACTACAAGCAATCCA
AACTTTCCATGGACTGACTGTGGCAATAGAAACATCATTTGGGCTGAAGAGTGTGGTAAC
TTTGGTAACTGGGTTGAAGACTTTAAAGCCATTACTGGAGGTGGTGATGTAAAAGTAGAC
ACCAAGAACAAGCAACCTCAATCTATTAAAGGCTGTGTGATTGTAACAAGCAACACCAAC
ATAACCAAAGTAACTGTTGGATGTGTGGAAACAAACGCTCACGCAGAGCCACTTAAACAG
AGGATGATTAAGATACGTTGCATGAAAACCATCAACCCTAAAACTAAAATAACACCAGGC
ATGTTAAAAAGATGGCTAAATACCTGGGATAGACAACCAATTCAACTAAGCCATGAGATG
CCTGAACTGTACTTAGGTAAGTGCCGTTGGTAA
>3_REF14
ATGGCACTTTCTAGGCCTCTTCAGATTTCTTCTGATAAATTCTATGAAGTTATTATTAGA
TTATCATCGGATATTGATCAAGATGTCCCCGGTCTGTCTCTTAACTTTGTAGAATGGCTT
TCTACCGGAGTTTGGGAGCCCACGGGCATCTGGAACATGGAGCATGTGAATCTACCGATG
GTGACCTTGGCAGAGAAGATCAAGAACATTTTCATACAAAGATGGAATCAGTTCAACCAG
GACGAAACGGACTTCTTCTTTCAACTGGAAGAAGGCAGTGAGTACATTCATCTTCATTGC
TGTATTGCCCAGGGCAATGTACGGTCTTTTGTTCTCGGGAGATATATGTCTCAGATAAAA
GACTCTATCATAAGAGATGTATATGAAGGGAAACAAATCAAGATCCCCGATTGGTTTGCT
ATTACTAAAACCAAGAGGGGAGGACAGAATAAGACCGTGACTGCAGCATACATACTGCAT
TACCTTATTCCTAAAAAGCAACCTGAACTGCAATGGGCCTTTACCAATATGCCTTTATTC
ACTGCTGCTGCTCTTTGTCTGCAAAAGCGGCAAGAATTGCTGGATGCATTTCAAGAAAGT
GATTTGGCTGCCCCTTTACCTGATCCTCAAGCATCAACTGTGGCACCGCTTATTTCCAAC
AGAGCGGCAAAGAACTATAGCAACCTTGTTGATTGGCTCATTGAAATGGGGATAACATCT
GAGAAGCAATGGCTCACTGAGAACCGAGAGAGCTACAGAAGCTTTCAAGCAACTTCTTCA
AATAATAGACAAGTGAAAGCTGCACTGGAAAATGCCCGTGCTGAAATGTTATTGACAAAG
ACTGCAACTGATTACCTGATAGGAAAAGACCCTGTCCTGGATATAACTAAGAATAGGGTC
TATCAAATTCTGAAAATGAATAACTACAACCCTCAATACATAGGAAGTATCCTGTGCGGC
TGGGTGAAGAGAGAGTTCAACAAAAGAAACGCCATATGGCTCTACGGACCTGCCACCACC
GGGAAGACCAACATTGCAGAAGCTATTGCCCATGCTGTACCCTTCTATGGCTGTGTTAAC
TGGACTAATGAGAACTTTCCTTTTAATGATTGTGTTGATAAAATGCTGATTTGGTGGGAG
GAGGGAAAAATGACTAATAAGGTTGTTGAATCTGCAAAAGCAATTTTGGGAGGGTCTGCT
GTCCGGGTAGACCAGAAATGTAAAGGATCTGTTTGTATTGAACCTACTCCTGTAATTATT
ACTAGTAATACTGATATGTGTATGATTGTTGATGGCAACTCTACTACAATGGAACATAGA
ATACCATTAGAGGAGCGTATGTTTCAAATTGTCCTATCACATAAATTGGAGCCTTCTTTT
GGAAAAATTTCTAAAAAAGAAGTCAGAGAATTTTTCAAATGGGCCAATGACAATCTAGTT
CCTGTTGTGTCTGAGTTCAAAGTCCGAACTAATGAACAAACCAACTTGCCAGAGCCCGTT
CCTGAACGAGCGAACGAGCCGGAGGAGCCTCCTAAGATCTGGGCTCCTCCTACTAGGGAG
GAGTTAGAAGAGCTTTTAAGAGCCAGCCCAGAATTGTTCTCATCAGTCGCTCCAATTCCT
GTGACTCCTCAGAACTCCCCTGAGCCTAAGAGAAGCAGGAACAATTACCAGGTACGCTGC
GCTTTGCATACTTATGACAATTCTATGGATGTATTTGAATGTATGGAATGTGAGAAAGCA
AACTTTCCTGAATTTCAACCTCTGGGAGAAAATTATTGTGATGAACATGGGTGGTATGAT
TGTGCTATATGTAAAGAGTTGAAAAATGAACTTGCAGAAATTGAGCATGTGTTTGAGCTT
GATGATGCTGAAAATGAACAATAA
>3_REF15
ATGCCGGGGTTCTACGAGATTGTCCTGAAGGTCCCGAGTGACCTGGACGAGCGCCTGCCG
GGCATTTCTAACTCGTTTGTTAACTGGGTGGCCGAGAAGGAATGGGACGTGCCGCCGGAT
TCTGACATGGATCCGAATCTGATTGAGCAGGCACCCCTGACCGTGGCCGAAAAGCTTCAG
CGCGAGTTCCTGGTGGAGTGGCGCCGCGTGAGTAAGGCCCCGGAGGCCCTCTTTTTTGTC
CAGTTCGAAAAGGGGGAGACCTACTTCCACCTGCACGTGCTGATTGAGACCATCGGGGTC
AAATCCATGGTGGTCGGCCGCTACGTGAGCCAGATTAAAGAGAAGCTGGTGACCCGCATC
TACCGCGGGGTCGAGCCGCAGCTTCCGAACTGGTTCGCGGTGACCAAAACGCGAAATGGC
GCCGGGGGCGGGAACAAGGTGGTGGACGACTGCTACATCCCCAACTACCTGCTCCCCAAG
ACCCAGCCCGAGCTCCAGTGGGCGTGGACTAACATGGACCAGTATTTAAGCGCCTGTTTG
AATCTCGCGGAGCGTAAACGGCTGGTGGCGCAGCATCTGACGCACGTGTCGCAGACGCAG
GAGCAGAACAAAGAGAATCAGAACCCCAATTCTGACGCGCCGGTCATCAGGTCAAAAACC
TCAGCCAGGTACATGGAGCTGGTCGGGTGGCTGGTGGACCGCGGGATCACGTCAGAAAAG
CAATGGATTCAGGAGGACCAGGCCTCGTACATCTCCTTCAACGCCGCCTCCAACTCGCGG
TCCCAGATCAAGGCCGCGCTGGACAATGCCTCCAAGATCATGAGCCTGACAAAGACGGCT
CCGGACTACCTGGTGGGCAGCAACCCGCCGGAGGACATTACCAAAAATCGGATCTACCAA
ATCCTGGAGCTGAACGGGTACGATCCGCAGTACGCGGCCTCCGTCTTCCTGGGCTGGGCG
CAAAAGAAGTTCGGGAAGAGGAACACCATCTGGCTCTTTGGGCCGGCCACGACGGGTAAA
ACCAACATCGCGGAAGCCATCGCCCACGCCGTGCCCTTCTACGGCTGCGTAAACTGGACC
AATGAGAACTTTCCCTTCAACGATTGCGTCGACAAGATGGTGATCTGGTGGGAGGAGGGC
AAGATGACGGCCAAGGTCGTGGAGAGCGCCAAGGCCATTCTGGGCGGAAGCAAGGTGCGC
GTGGACCAAAAGTGCAAGTCATCGGCCCAGATCGAACCCACTCCCGTGATCGTCACCTCC
AACACCAACATGTGCGCCGTGATTGACGGGAACAGCACCACCTTCGAGCATCAGCAGCCG
CTGCAGGACCGGATGTTTGAATTTGAACTTACCCGCCGTTTGGACCATGACTTTGGGAAG
GTCACCAAACAGGAAGTAAAGGACTTTTTCCGGTGGGCTTCCGATCACGTGACTGACGTG
GCTCATGAGTTCTACGTCAGAAAGGGTGGAGCTAAGAAACGCCCCGCCTCCAATGACGCG
GATGTAAGCGAGCCAAAACGGGAGTGCACGTCACTTGCGCAGCCGACAACGTCAGACGCG
GAAGCACCGGCGGACTACGCGGACAGGTACCAAAACAAATGTTCTCGTCACGTGGGCATG
AATCTGATGCTTTTTCCCTGTAAAACATGCGAGAGAATGAATCAAATTTCCAATGTCTGT
TTTACGCATGGTCAAAGAGACTGTGGGGAATGCTTCCCTGGAATGTCAGAATCTCAACCC
GTTTCTGTCGTCAAAAAGAAGACTTATCAGAAACTGTGTCCAATTCATCATATCCTGGGA
AGGGCACCCGAGATTGCCTGTTCGGCCTGCGATTTGGCCAATGTGGACTTGGATGACTGT
GTTTCTGAGCAATAA
>3_REF16
ATGCCAAGCAAGAAAAGCGGCCCGCAACCCCATAAGAGGTGGGTGTTCACCCTTAATAAT
CCTTCCGAGGAGGAGAAAAACAAAATACGGGAGCTTCCAATCTCCCTTTTTGATTATTTT
GTTTGCGGAGAGGAAGGTTTGGAAGAGGGTAGAACTCCTCACCTCCAGGGGTTTGCGAAT
TTTGCTAAGAAGCAGACTTTTAACAAGGTGAAGTGGTATTTTGGTGCCCGCTGCCACATC
GAGAAAGCGAAAGGAACCGACCAGCAGAATAAAGAATACTGCAGTAAAGAAGGTCACATA
CTTATCGAGTGTGGAGCTCCGCGGAACCAGGGGAAGCGCAGCGACCTGTCTACTGCTGTG
AGTACCCTTTTGGAGACGGGGTCTTTGGTGACTGTAGCCGAGCAGTTCCCTGTAACGTAT
GTGAGAAATTTCCGCGGGCTGGCTGAACTTTTGAAAGTGAGCGGGAAGATGCAGCAGCGT
GATTGGAAGACAGCTGTACACGTCATAGTGGGCCCGCCCGGTTGTGGGAAGAGCCAGTGG
GCCCGTAATTTTACTGAGCCTAGCGACACCTACTGGAAGCCTAGTAGAAATAAGTGGTGG
GATGGATATCATGGAGAAGAAGTTGTTGTTTTGGATGATTTTTATGGCTGGTTACCTTGG
GATGATCTACTGAGACTGTGTGACCGGTATCCATTGACTGTAGAGACTAAAGGCGGTACT
GTTCCTTTTTTGGCCCGCAGTATTTTGATTACCAGCAATCAGGCCCCCCAGGAATGGTAC
TCCTCAACTGCTGTCCCAGCTGTAGAAGCTCTCTATCGGAGGATTACTACTTTGCAATTT
TGGAAGACTGCTGGAGAACAATCCACGGAGGTACCCGAAGGCCGATTTGAAGCAGTGGAC
CCACCCTGTGCCCTTTTCCCATATAAAATAAATTACTGA
>3_REF17
ATGCCACGGAAGGGTTCTTTCTCAGTTAAAGCCAAAAATTATTTCCTCACGTATCCACAG
TGTTCCCTTAGTAAAGAAGAAGCACTTTCCCAAATACAAAACCTAAACACACCAGTAGAC
AAGAAATTCATCAAGATCTGCAGAGAGTTGCATGAAAATGGGGAACCTCATCTCCACGTG
CTTGTCCAATTCGAAGGCAAATACAACTGCACGAATAACAGATTCTTCGATGTGGTCTCC
CCAACCAGGTCAGCACATTTCCATCCGAACATACAGGGAGCTAAATCCAGCTCCGACGTC
AAAACATACATTACCAAGGACGGAGACACACTGGAATGGGGAGAATTCCAGATCGACGGT
AGGTCTGCTAGGGGAGGTCAACAATCAGCTAACGATTCATATGCAAAGGCGTTAAATGCA
GGAAATGTTCAGTCTGCCATGGCAGTTTTAAAAGAAGAACAGCCAAAAGATTTTGTCCTG
CATAATCATAACATCCGCTCAAATCTAGAAAGAATATTCGCCAAGGCTCCGGAACCATGG
GTTCCTCCGTTTCCCCTCTCGTCTTTCACTAACGTTCCCGATGAGATGCAAGAGTGGGCG
GATGTTTATTTTGGAGCTGGTTCCGCTGCGCGGCCAAATAGACCCATGAGTATTGTCATA
GAAGGTGATTCAAGGACAGGGAAGACGATGTGGGCGCGTGCGTTAGGCCCACATAATTAT
CTGAGTGGACATTTGGACTTCAATACCAGGGTCTATTCAAACGACGTGCAGTATAACGTC
ATTGATGACATCGCACCGCATTATCTAAAGCTAAAGCACTGGAAAGAATTGCTGGGGGCC
CAGAGAGATTGGCAATCAAACTGCAAGTACGGTAAGCCAGTTCAAATTAAAGGCGGAATC
CCAGCAATCGTGCTTTGCAATCCTGGTGAGGGTGCCAGCTATAAAGACTTCCTCAGCAAA
GACGAGAACACATCTCTCAGAGACTGGACTATCAAGAATGCGATGTTCATCACCCTCACA
ACCCCCCTCTATCAAGATAGCACACAGGCAAGGCAAGAAGAGGGCAATCAGGAGACGGCG
TGT
>3_REF18
ATGCCGGGGTTCTACGAGATCGTGCTGAAGGTGCCCAGCGACCTGGACGAGCACCTGCCC
GGCATTTCTGACTCTTTTGTGAGCTGGGTGGCCGAGAAGGAATGGGAGCTGCCGCCGGAT
TCTGACATGGACTTGAATCTGATTGAGCAGGCACCCCTGACCGTGGCCGAAAAGCTGCAA
CGCGAGTTCCTGGTCGAGTGGCGCCGCGTGAGTAAGGCCCCGGAGGCCCTCTTCTTTGTC
CAGTTCGAGAAGGGGGACAGCTACTTCCACCTGCACATCCTGGTGGAGACCGTGGGCGTC
AAATCCATGGTGGTGGGCCGCTACGTGAGCCAGATTAAAGAGAAGCTGGTGACCCGCATC
TACCGCGGGGTCGAGCCGCAGCTTCCGAACTGGTTCGCGGTGACCAAGACGCGTAATGGC
GCCGGAGGCGGGAACAAGGTGGTGGACGACTGCTACATCCCCAACTACCTGCTCCCCAAG
ACCCAGCCCGAGCTCCAGTGGGCGTGGACTAACATGGACCAGTATATAAGCGCCTGTTTG
AATCTCGCGGAGCGTAAACGGCTGGTGGCGCAGCATCTGACGCACGTGTCGCAGACGCAG
GAGCAGAACAAGGAAAACCAGAACCCCAATTCTGACGCGCCGGTCATCAGGTCAAAAACC
TCCGCCAGGTACATGGAGCTGGTCGGGTGGCTGGTGGACCGCGGGATCACGTCAGAAAAG
CAATGGATCCAGGAGGACCAGGCGTCCTACATCTCCTTCAACGCCGCCTCCAACTCGCGG
TCACAAATCAAGGCCGCGCTGGACAATGCCTCCAAAATCATGAGCCTGACAAAGACGGCT
CCGGACTACCTGGTGGGCCAGAACCCGCCGGAGGACATTTCCAGCAACCGCATCTACCGA
ATCCTCGAGATGAACGGGTACGATCCGCAGTACGCGGCCTCCGTCTTCCTGGGCTGGGCG
CAAAAGAAGTTCGGGAAGAGGAACACCATCTGGCTCTTTGGGCCGGCCACGACGGGTAAA
ACCAACATCGCGGAAGCCATCGCCCACGCCGTGCCCTTCTACGGCTGCGTGAACTGGACC
AATGAGAACTTTCCGTTCAACGATTGCGTCGACAAGATGGTGATCTGGTGGGAGGAGGGC
AAGATGACGGCCAAGGTCGTAGAGAGCGCCAAGGCCATCCTGGGCGGAAGCAAGGTGCGC
GTGGACCAAAAGTGCAAGTCATCGGCCCAGATCGACCCAACTCCCGTGATCGTCACCTCC
AACACCAACATGTGCGCGGTCATCGACGGAAACTCGACCACCTTCGAGCACCAACAACCA
CTCCAGGACCGGATGTTCAAGTTCGAGCTCACCAAGCGCCTGGAGCACGACTTTGGCAAG
GTCACCAAGCAGGAAGTCAAAGACTTTTTCCGGTGGGCGTCAGATCACGTGACCGAGGTG
ACTCACGAGTTTTACGTCAGAAAGGGTGGAGCTAGAAAGAGGCCCGCCCCCAATGACGCA
GATATAAGTGAGCCCAAGCGGGCCTGTCCGTCAGTTGCGCAGCCATCGACGTCAGACGCG
GAAGCTCCGGTGGACTACGCGGACAGGTACCAAAACAAATGTTCTCGTCACGTGGGTATG
AATCTGATGCTTTTTCCCTGCCGGCAATGCGAGAGAATGAATCAGAATGTGGACATTTGC
TTCACGCACGGGGTCATGGACTGTGCCGAGTGCTTCCCCGTGTCAGAATCTCAACCCGTG
TCTGTCGTCAGAAAGCGGACGTATCAGAAACTGTGTCCGATTCATCACATCATGGGGAGG
GCGCCCGAGGTGGCCTGCTCGGCCTGCGAACTGGCCAATGTGGACTTGGATGACTGTGAC
ATGGAACAATAA
>3_REF19
ATGACAACCGTAGGATCAACAGAGTCAGGCTCTGCCAGCCGTTCCTTCAAGCACAGGAAC
GTAAACACATTCCTCACATATTCCAAGTGCCATCTAGAACCTGAAGCTGTTGGGCTCCAT
CTCTGGAGTCTCATAGGTCACTGGAATCCAGCGTACATCGTCGTGAGCAGGGAAGCTCAT
GCTGATGGATCCTGGCATATCCATGCCTTAGCTCAGAGCGTCAAGCCTGTACAAACTACG
AACCCTAGGTTCTTTGACATTGAGGATTTCCATCCTAACATTCAGAGTGCCAAGTCCGCA
GACAGGGTCAAGGAATACGTGCTCAAAAACCCGATCAAACAGTGGGAGAAAGGTACTTTC
ATCCCACGCAAGAAATCCTTTGCTACCACTTCATCTGAGGATAGGCAACCTAAACCCACA
AAAGATGATATCGTGAGAGATATCATCGAACACTCCACCTCCAAGCAAGAGTACCTTTCA
ATGCTTCAGAAGGCACTCCCCTACGAGTGGGCAACGAAGCTCCAGTACTTTGAGTACTCA
GCCTCCAGATTGTTTCCTGAGACTGCAGAAGTATACACCAATCCTCATCCTCCCACTGAA
CCGGACCTCGTAAACTTCGAAACCATAGAAGATTGGCTCAACCCCAACATCTATCAGGTT
AGTCCAGAAGCCTACATGCTGCTTACTCCTACCTGCTTAACCCTTGAGGAAGCAATCTCT
GACTTAGAATGGATGCAATCCGCATCCAGAACATCCCAGGGCACAGGAAACAGTCTCTGT
ACATCCTTGGGCCAACAAGAACAGGGAAATCAACCTGGGCCAGAAGCC
>3_REF20
ATGAATAATGGAGACTCCAACAGAGAAACCGATAGTACTACCAGATCTGATCAAAGTAAT
TTACGAGAGTCACCAACAAGATCACCCTCTAGTGAACAATGTAGCATGGTGGCAACTACA
TCTAGAAAACGTGAATGGGCATATGGAGGACGAGGAACAATGGCCAGCCTTGCAAAAGAA
TCTCAAGAAAACTTTCAATACATGGCAGAGGAATTGGAAAAAATGGGCAATCAATTCTTT
GGATACGTTACTGGGCAAAGTGTTAAACCTTCCAGCGCATATATCAGCGATGTCATTATC
TTACGAGATATTCAGCTCCGTGATCAATGTTTGGACGTCTTGCGTGAGTACGGAAGAAGT
AGACGAAACGGATTGTTCGGATTTTCTGAAGAAGGAGACCACATCCACGTCATCCACGAT
TGCTCTTACACCAATCGGAGTTGCAGGGACATCTGGCTTGGTCAAGTCAAGCCCTTCGGA
ACTGTTCAGAAAACTGGCAAACCCGTCAAATATATCTGGGAGTTTAAACGAACCGACTGG
TATGATGTCTTCATCTATTTCTTTATACGAAAACGGGGAGAGCGTGCAATATACATTAGA
GGAGAAAGTGGGAAAATACCGAGTAACGATGAATGTGTACGATGGGCCAGAGAGTTTAAA
GAAAGAGAAATGGTATCAAGCTCCGATTGCACGGATTACTATGAGTGTGAACAACAAGAG
CACAAAATTAGCCGTAGATCAGATGCTGGCAGTACTAACGGAAGACTTTATGAAAAGAAA
ACCTACTCGGCAGGGAAATTCGCTTACATACGGCAAAAGACAAAAGCGTTATTAAGAAAA
TATTATGTGTCTCCTATCAGTGCTATATGTGATGTGCCTGAATTTCGTGATGATGATTTA
TTGTGTGATCCTAAAAATCGTGATTATATACAAGCAGCATGTGAAGATTTTGGTAAAGAT
TTAAATGCTATGTCATTACGTGAAATTTACAATTTACTTACTGAAGATTATAATTTTACT
GATGATAAAGAACTTAATCCATATGCTCAATTTATTTCATCTATGAAATATGATAATTTG
GAAGGCTCATTAAATATAGTTAATGAACTATTAAAATATCAATGTAATGATGATGAAGAT
TTAATTGTAGAATTCTTAACTAACCTTGTTAATGTACTAGATAGACGTATACCTAAGTTA
AATGCTTTTCTAATTATATCTCCTCCAAGTGGTGGTAAAAATTTCTTTTTTGATATGATT
TTTGGATTGTTATTATCATATGGTCAATTGGGACAAGCTAATAGACATAACTTATTTGCT
TTTCAAGAAGCTCCAAATAAACGTGTACTATTATGGAATGAACCTAATTATGAAAGTTCC
TTAACTGATACTATAAAAATGATGTTTGGAGGAGATCCTTATACTGTTAGAGTTAAAAAT
CGTATGGATGCACATGTAAAGCGTACTCCTGTTATTATACTTACTAATAATACTGTACCT
TTTATGTATGAACTTGCTTTTAGTGATAGAATAATTCAATATAAATGGAATGCTGCGCCA
TTCTTAAAGGATTATGAATTGAAACCACATCCAATGACATTTTTTCTTTTATTAAGTAAA
TATAACATTACATTTTAA
>3_REF21
ATGCCTAGACTCGGTCGTTTTGCTATAAACGCAAAGAACTATTTCCTCACTTATCCCCGT
TGTCCTCTTAGAAAGGAGGACGCTCTTGAAGAACTCTTAGCGTTATCAACGCCTGTCAAC
AAGAAGTTCATCCGAGTCTGTCGTGAACTTCATGAAGATGGAGAACCTCATCTCCATGTT
CTGCTTCAATTCGAAGGGAAGTTCCAAACGAAGAACGAAAGGTTCTTCGACCTGGTTTCC
TCAACCAGATCAGCACATTACCATCCGAACGTTCAGGCAGCTAAAAGCGCATCAGATGTT
AAGTCATACATGGACAAAGACGGAGACGTCGTTGACCATGGAAGTTTCCAAGTCGATGGC
AGATCAGCTAGAGGAGGTAAACAGTCTGCCAACGACGCTTATGCCGAGGCACTCAACAGT
GGATCCAAGTTACAGGCCCTCAATATACTGAGGGAGAAGGCTCCTAAAGATTATATTTTA
CAATTTCATAATTTAAATTGTAATTTGTCACGGATTTTTTCAGATGAAGTTCCACTTTAC
GTGTCACCTTATAGCTTATCAGCATTTGACAAAGTCCCAAGTTACATTTCTTCATGGGCT
TCAGAAAATGTTAGACATCCCGCTGCGCCGGAAAGACCGATTAGCATTGTGATTGAAGGC
GATAGTCGCACGGGTAAAACAATGTGGGCACGTGCGTTAGGTCCTCACAATTATCTTTGC
GGCCACTTGGATCTTAACAGTAAGATCTATTCCAACGATGCTTGGTATAACGTCATTGAT
GACGTCGATCCCCATTATTTGAAACATTTCAAAGAATTCATGGGCGCGCAAAGAGACTGG
CAATCTAACGTCAAGTACGGGAAGCCCACTCATATTAAAGGTGGTATCCCCACCATCTTT
TTATGCAATCCTGGACCAAAATCCTCTTATAAAGAGTACTTGGACGAGGCTGATAATACA
GCACTCAAATTGTGGGCTTCAAAGAATGCGGAATTCTACACCCTCAAAGAACCACTTTTC
TCCTCCGTCGATCAAAGCGCAACACAAGGTTGCCAAGAAGCGAGCAATTCGACGCTCTCG
AAT
>3_REF22
ATGCCACGGGCAGGTCGTTTTAGTATAAATGCCAGGAATTATTTCCTCACATATCCCCAG
TGTTCGCTCACAAAAGAAGAAGCCCTTTCCCAATTGCAAAACCTAGAAACCCCAACTTCT
AAGAAATTCATTCGTGTTTCAAGAGAACTACACGAAGATGGGCAACCTCATCTCCACGTT
CTCATCCAGTTCGAAGGAAAGTACCAGTGCACCAATCAACGATTCTTCGACTTGGTATCC
CCAACCAGGTCAGCACATTTCCATCCGAACATACAGAGAGCTAAATCGTCTTCAGACGTC
AAGACCTATGTGGAAAAAGACGGAGACTTCATTGATTTTGGAATTTTCCAGATCGATGGA
CGATCAGCTAGAGGAGGTTGCCAGACTGCCAATGATTCATATGCCAAAGCCCTCAATTCA
GGCACGGTCTCCGAGGCCCTCAATATATTGAGAGAAGAACAACCGAAGGACTTTGTCCTT
CAAAATCATAACATTCGTTCGAATCTTGAACGAATATTCGCAAATGCTCCGGAACCATGG
GCTCCTCCGTTTCCACTCTCCTCTTTCACTAACGTTCCGGACGAGATGCTAAGGTGGGCT
GATGACTATTTTGGAAGGAGTGCCGCTGCGCGCCGGGAAAGACCTATTAGTATTATCATT
GAAGGTGACTCTCGAACGGGGAAGACGATGTGGGCTCGGGTCTTAGGCCCACATAATTAC
TTGAGCGGTCATCTTGATTTCAATTCTAGGGTCTATTCGAATGAAGTGGAATATAACGTC
ATTGATGACGTCGCACCGCAGTATCTAAAGCTAAAGCACTGGAAAGAACTCATTGGGGCC
CAAAAAGATTGGCAATCAAATTGCAAGTACGGAAAGCCTGTTCAAATTAAAGGAGGGATC
CCATCAATCGTGCTCTGCAATCCTGGCGAGGGTTCCAGCTATAAAGCTTTCCTCGAGAAA
GAAGATAATGCGTCTCTCAAAAACTGGACTCTAAAGAATGCTGTCTTCATCACCCTCACA
GCCCCCCTCTATCAAGAAAGCACACAGGCAAGC
>3_REF23
ATGCCGGGCTTCTACGAGATCGTGATCAAGGTGCCGAGCGACCTGGACGAGCACCTGCCG
GGCATTTCTGACTCGTTTGTGAGCTGGGTGGCCGAGAAGGAATGGGAGCTGCCCCCGGAT
TCTGACATGGATCTGAATCTGATTGAGCAGGCACCCCTGACCGTGGCCGAGAAGCTGCAG
CGCGACTTCCTGGTCCAATGGCGCCGCGTGAGTAAGGCCCCGGAGGCCCTCTTCTTTGTT
CAGTTCGAGAAGGGCGAGTCCTACTTCCACCTCCATATTCTGGTGGAGACCACGGGGGTC
AAATCCATGGTGCTGGGCCGCTTCCTGAGTCAGATTAGGGACAAGCTGGTGCAGACCATC
TACCGCGGGATCGAGCCGACCCTGCCCAACTGGTTCGCGGTGACCAAGACGCGTAATGGC
GCCGGAGGGGGGAACAAGGTGGTGGACGAGTGCTACATCCCCAACTACCTCCTGCCCAAG
ACTCAGCCCGAGCTGCAGTGGGCGTGGACTAACATGGAGGAGTATATAAGCGCCTGTTTG
AACCTGGCCGAGCGCAAACGGCTCGTGGCGCAGCACCTGACCCACGTCAGCCAGACCCAG
GAGCAGAACAAGGAGAATCTGAACCCCAATTCTGACGCGCCTGTCATCCGGTCAAAAACC
TCCGCGCGCTACATGGAGCTGGTCGGGTGGCTGGTGGACCGGGGCATCACCTCCGAGAAG
CAGTGGATCCAGGAGGACCAGGCCTCGTACATCTCCTTCAACGCCGCTTCCAACTCGCGG
TCCCAGATCAAGGCCGCTCTGGACAATGCCGGCAAGATCATGGCGCTGACCAAATCCGCG
CCCGACTACCTGGTAGGCCCCGCTCCGCCCGCGGACATTAAAACCAACCGCATCTACCGC
ATCCTGGAGCTGAACGGCTACGAACCTGCCTACGCCGGCTCCGTCTTTCTCGGCTGGGCC
CAGAAAAGGTTCGGGAAGCGCAACACCATCTGGCTGTTTGGGCCGGCCACCACGGGCAAG
ACCAACATCGCGGAAGCCATCGCCCACGCCGTGCCCTTCTACGGCTGCGTCAACTGGACC
AATGAGAACTTTCCCTTCAATGATTGCGTCGACAAGATGGTGATCTGGTGGGAGGAGGGC
AAGATGACGGCCAAGGTCGTGGAGTCCGCCAAGGCCATTCTCGGCGGCAGCAAGGTGCGC
GTGGACCAAAAGTGCAAGTCGTCCGCCCAGATCGACCCCACCCCCGTGATCGTCACCTCC
AACACCAACATGTGCGCCGTGATTGACGGGAACAGCACCACCTTCGAGCACCAGCAGCCG
TTGCAGGACCGGATGTTCAAATTTGAACTCACCCGCCGTCTGGAGCATGACTTTGGCAAG
GTGACAAAGCAGGAAGTCAAAGAGTTCTTCCGCTGGGCGCAGGATCACGTGACCGAGGTG
GCGCATGAGTTCTACGTCAGAAAGGGTGGAGCCAACAAAAGACCCGCCCCCGATGACGCG
GATAAAAGCGAGCCCAAGCGGGCCTGCCCCTCAGTCGCGGATCCATCGACGTCAGACGCG
GAAGGAGCTCCGGTGGACTTTGCCGACAGGTACCAAAACAAATGTTCTCGTCACGCGGGC
ATGCTTCAGATGCTGTTTCCCTGCAAGACATGCGAGAGAATGAATCAGAATTTCAACATT
TGCTTCACGCACGGGACGAGAGACTGTTCAGAGTGCTTCCCCGGCGTGTCAGAATCTCAA
CCGGTCGTCAGAAAGAGGACGTATCGGAAACTCTGTGCCATTCATCATCTGCTGGGGCGG
GCTCCCGAGATTGCTTGCTCGGCCTGCGATCTGGTCAACGTGGACCTGGATGACTGTGTT
TCTGAGCAATAA
>3_REF24
ATGGCTCCGTGCAAACCAGGCAGCAACCCCCCCAAGGGCCGCGTGTCCGCCGCCGAAGGC
GGCGCCCGTCGCGAAGCGACCCGTCGACCCCCCCGCGAGGCTGCAGCAAAGCGATGGTGC
TTCACTTTGAACAACCCCACTGAAGAAGAGATTAAGAGCCTGGAAACGTGGCTGGTGAGT
GACTTCCACTATGCCATTGTGGGGAAGGAGGTCGGGGAGCAGGGGACCCCGCATCTGCAA
GGTTTTGTGCATCTAAAGCAGAAGAAGCGGTTGCCGCAACTTAAGCAGCTTTTTAAGCGT
GCGCATTGGGAGAAAGCGCGCGGCAGTGATGAGGACAATGAGAAGTACTGCTCTAAAGAG
GGTAATGTGCTACTTACCCTGGGCATTCCTGCGAAGGGAAACCGGAGCGATCTCAGCGAG
GCTGTTGCCGCGGTGAAAGCCGGAAGAGCAATGACCGAGGTCGCGCGAGACTTCAGTGAG
ATATACGTCAAATATGGGCGTGGCTTGCGCGACCTGAAGCTGCTGATTGGTCAGCAGCCC
CGTGACTTCAAAACGGAAGTCATCGTCATCACGGGCCCGCCCGGTTGCGGGAAGAGCCGT
TGGGCAGCTGACTACCCCGGAAGTAAATTCTACAAGATGAAGGGTGAATGGTGGGACGGG
TACGACCACCAGGAAGTAGTCATCATTGATGACTTCTACGGCTGGCTGCCCTTCTGTGAG
CTGCTGCGTGTGACCGACCGGTACCCGCATAAGGTGCCCGTGAAAGGGGCCTTTGTGGAG
TTCACGTCTCGCGTGATAATAGTGACCAGCAACAGTCCCCCCGATGCCTGGTACAGCGAG
GAAAGGTGCTGTGTCCAGGCGCTCTTCCGGCGGATCAACAAGTGGCTGGTCTGGAACCAC
GACAAGTTCGAAGATGCTCCGGATTGTATGAAGAAGTACCCCATCAACTATTAG
>3_REF25
ATGGCTCCTCCCCACAGATTCCAAATATATGCCAAGAATTATTTCCTAACTTTCCCAAAA
TGTTCTCTAACAAAAGAGGAAGCCCTAGAGCAAATACAGAAAATAAGCACAGCTTCAAAC
AAGAAATATATCAAGATCTGCAGAGAGCTTCACGAGGATGGCCAACCTCATCTACATGTG
CTTCTCCAGTTCGAAGGGAAGTTCAAGTGCCAAAATCAGAGACTCTTCGACCTGGTCTCC
CCAAATAGGTCAGCACATTTCCATCCAAACATTCAGGGAGCTAAATCCAGCTCCGACGTC
AAGTCCTACATCGACAAGGATGGAGACACACTGGAATGGGGAGAATTCCAGATCGACGGA
AGATCTGCAAGAGGAGGACAACAGACCGCCAATGACGCTTACGCCGCAGCGCTTAACGCA
GGAAGTAAGGCAGAGGCTCTTAGGGTTATAAGGGAGTTAGCTCCCAAAGATTTTGTTTTA
CAATTTCATAATTTAAATAGTAATTTAGAGAGGATTTTTCAGGAGCCTCCAGCTCCTTAT
GTTTCTCCTTTTTTGTCTTCTTCGTTCGACCAAGTTCCAGAAGAACTTGAAGAATGGGCG
GCGGAGAACGTCGTTGAGGCCGCTGCGCGGCCAAGTAGACCGATTAGTATAGTGATTGAA
GGGGAAAGCAGAACAGGAAAGACCGTATGGGCCAGAAGTCTTGGGCCTCACAATTATCTG
TGCGGTCATCTTGATCTGAGCCCAAAGGTGTTCAGTAATGACGCATGGTATAACGTCATA
GATGATGTTGACCCGCATTATCTGAAACACTTTAAGGAGTTCATGGGGGCACAAAAGGAC
TGGCAAAGCAACACAAAATACGGGAAACCAGTTCAAATTAAAGGGGGCATCCCAACAATC
TTCCTCTGCAATCCAGGTCCCAATTCCTCTTATAAAGAGTATTTAGACGAGGACAAGAAC
GCGCATCTCAAATCCTGGGCATTAAAGAATGCGACCTTCATCACCCTCTCAAATCCGCTG
TACTCAGGTACCAATCAAAGTCCAGCATCGGGAGGCCAAGAAGAGAGCAATCAGGAGACG
CAGGAT
>3_REF26
ATGCCAAGACAGCCTAATTCTTTCCGTATTCAAGCAAGAAATATTTTTCTCACTTATCCT
CAGTGTACAATACCAAAAGATGAAATGCTTCAACTGCTTCAAAACCTCAACTGGACAGTC
GTCAAACCAACATATATCAGAGTCGCCGCCGAGAGACACGCCGACGGAACACCGCACCTC
CACTGCCTTATACAACTTTCAGGAAAGTCCAACATCAAGGACTGCAGATTTTTCGACATT
ACTCACCCCCAACGGAGTACCTCTTTCCATCCTAATGTCCAATCAGCCAAAGACACCAAT
GCCGTCAAGAATTACATCACCAAAGAAGGTGATTATTGTGAATCCGGACAATACAAGGTC
TCTGGGGGAACAAAAGCAAACAAGGACGCCGTCTACCACAACGCCGTCAATGCAGGAGGT
GTACGAGAGGCTCTTGACATCATAAAGGCTGGGGATCCAAAGACATTCGTGACTCAACAT
CACAATGTAAAAGCCAACCTTGAACACATATTCGCGAAACCACCAGAACCCTGGAATCCG
CCGTATCCTCTCTCCTCCTTCACAAACGTCCCCGAAGAAATGCAAGAGTGGGCCGATGAT
TACTTTGGCAGGCCTGTTGCCGACAGCCATAAGGCCAAATCCATTATCATAGAAGGGAAC
AGTAGAACGGGAAAAACGTGCTGGGCAAGAGCGTTAGGTACACACAACTACTTGTGTGGA
CACCTCGACTTCAACATGCGCGTGTATTCCAACGAAGTGGAATATAACGTCATAGATGAC
GTAGCCCCGACATACTTGAAGATGAAGCATTGGAAAGAGCTCATCGGGGCCCAAAGGGAC
TGGCAAAGCAATTGCAAATACGGGAAACCGGTTCAAATTAGAGGAGGGGTCCCCACCATT
ATACTTTGTAATCCTGGTGAGGGATCTAGCTTTCGAGATTTTTTAGACAAGCCTGAAAAT
GACGGCTTGAGACAATGGACATTATATAATGCCATTTTTATATTCCTGGATACTCCATTA
TTCGACAATGGAATCCAT
>3_REF27
ATGGCTCCTCCGAAACGCTTTCAAATAAATTCCAAAAACTATTTCGTCACTTATCCAAAA
TGCTCTCTCACAAAGGAAGAGACACTCTCCCAATTATTAAACCTTGAAACACCCACCAAT
AAAAAATACATCAAAATCTGCAGAGAGCTACACGAAAATGGGGAACCTCATCTCCACGTG
CTTATTCAGTTCGAGGGAAAATTCAACTGCAAGAATCACCGATTCTTCGACCTGGTATCC
CCAACCAGGTCAGCACATTTCCATCCAAACATTCAGGGAGCTAAATCAAGCTCCGACGTC
AAGTCCTACATCGACAAGGATGGAGACACACTTGAATGGGGAGAATTCCAGGTCGACGGA
CGAAGTGCTAGAGGAGGCTGCCAGAATGCTAACGACGCATGCGCCGACGCTTTAAACGCA
GGTTCCGCTGAAGCAGCTATGGCTATTATTAGGGAAAAACTCCCTAAAGATTTTATTTTT
CAGTATCATAATTTAAAGACTAATTTAGATAGGATTTTCCAGGCTCCCCCAGAGCCTTAT
ATTTCTCCTTTCTCTTCTTCTTCTTTTGATCAAGTCCCTGAGGAACTTGAAGGGTGGGTC
TCTGAGAATGTGTGTGGTGCCGCTGCGCGGCCTTGGAGGCCCAATAGTATTGTAATAGAA
GGCGATAGTCGTACCGGCAAAACTATTTGGGCTAGGTCATTAGGGCCACATAATTACTTA
TGTGGTCATTTAGACTTAAGTCCAAAAGTATATTCTAATGACGCATGGTATAACGTCATT
GATGATGTTGATCCGCATTATCTAAAGCACTGGAAGGAATTCTTTGGGGCCCAAAGGGAC
TGGCAAAGCAACACAAAATACGGAAAGCCAATTCAAGTTAAAGGCGGCATTCCCACTATC
TTCCTCTGCAATCCAGGCCCAACATCCTCATATAGAGAATTCCTAGAAGAGGCGAAGAAT
TACGCACTCAAAAGCTGGACGCTCAAGAATGCAACATTCATCACCCTCGACAGGCCACTC
TACTCAGATACCAATCAAAGTCCTCCACCGCAAAGCCAAGACGAAAGCCATTCGCCG
>3_REF28
ATGGCAGCCACCAATCGGTTTAAAATAAATGCCAAAAATTATTTTCTCACTTATCCCAAG
TGCTCTCTAACTAAAGAAGAAGCACTTTCCCAATTATTAAATCTCGAAACCCCAACTTCT
AAAAAATTCATTAGAATCTGCAGAGAGCTTCACGAAGATGGGACTCCTCACTTGCATGTT
CTCATCCAGTTCGAAGGAAAATTCCAGTGCAGGAACAATAGATTCTTCGACCTTACCTCC
CCAACCAGGTCAGCACATTTCCATCCGAACATTCAGGGAGCTAAAAGCTCAAGTGATGTT
AAAACCTACATGGAGAAAGACGGAGACATCCTTGATCATGGAGTTTTCCAAGTCGATGGA
AGATCAGCTAGAGGAGGTTGCCAATCTGCCAACGACGCATATGCCGAGGCAATCAATTCA
GGGTCAAAAGCACAGGCCCTCAATATATTAAAAGAGAAAGCTCCCAAAGATTTTGTTTTA
CAATTTCATAACTTAAATTCAAATTTAGATAGGATTTTTACACCTCCAATGGAGGTTTAT
GTTTCCCCTTTTTTATCTTCTTCTTTCGACCAAGTTCCAGAAGAACTTGAAGAGTGGGCA
TGTGAAAACGTTGTCAGTGCCGCTGCGCGGCCTATCAGGCCCATTAGTATTGTAATTGAG
GGTGATAGTCGTACCGGAAAAACAATGTGGGCCAGGTCACTAGGACCACACAATTATTTG
TGCGGTCATCTCGACCTGAGTCCAAAAGTGTACAGTAATGATGCCTGGTATAACGTCATT
GATGACGTCGATCCGCACTATCTAAAGCACTTTAAAGAGTTCATGGGGGCCCAAAGAGAC
TGGCAAAGCAACACCAAGTACGGGAAACCTGTTCAAATTAAAGGCGGAATTCCCACTATC
TTCCTCTGCAATCCAGGACCCAATTCAAGCTATAAAGAGTATCTGGATGAAGAGAAAAAC
AGTGCGCTTAAAAACTGGGCTCTGAAGAATGCGACCTTCGTCACCCTCGAAGAGCCACTC
TACTCAGGTACCCATCAAAGTCCAACACAGGTTAGCGAAGAAGAGCAACAGACGTCGGAG
GGT
>3_REF29
ATGCCACGGAACCCTAATTCCTTTCGTATATCAGCCAAGAACATTTTCTTAACATATCCT
CAGTGCGACATTCCGAAAGATGAAGCTATTCAGATGCTTCAGCATCTTAACTGGTCAATC
GTCAAACCGACGTATATCAGAGTCGCACGAGAGGAACATTCCGACGGGTTCCCGCACTTA
CACTGCCTCATTCAATTATCCGGTAAGTCTAACATCAAGGATGCTAGATTTTTCGACCTT
GCTCACCCCAGAAGGTCTACCAGTTTTCACCCAAATGTTCAGGCAGCCAAAGACGCCAAC
GCCGTCAAGAATTACATCACCAAAGAAGGTGATTATTGTGAGTCCGGGAAATACAAGGTC
TCTGGGGGTACAAAATCTAGCAAGGACGACGTCTATCACAACGCCATCAACGCAGGAAGT
GCGGGAGAGGCTCTCGACATTATAAAAGCCGGTGATCCAAAAACGTTTATTGTGAACTAT
CATAACATAAAGGCTAACATCGAGCGCCTCTTTCATCAGCCACCTGAAACGTGGGCATGT
CCATTTCCGTTATCATCGTTCACTCTCGTTCCAGAAGAGTTACAGGAGTGGGCTGATGAT
TATTTTGGGAGGGATGCCGCTGCGCGGCCAATGCGAGCTAGAAGTATAATCATAGAAGGT
GACTCAAGAACGGGGAAGACGATGTGGTCCCGTTCGTTAGGCAAGCACAATTATCTTAGC
GGTCACCTGGATTTCAATTCTAGGGTTTACTCAAACGAAGCCGAATATAACGTCATTGAT
GACGTCGCTCCGCAATACCTAAAGCTAAAGCACTGGAAAGAATTGATAGGGGCCCAAAGG
GATTGGCAGTCCAACTGTAAATATGGAAAGCCAGTTCAAATTAAAGGAGGAATCCCATCA
ATCGTGCTGTGCAATCCAGGAGAGGGGGCATCTTATAAAGATTTCCTCGATAAAGAGGAA
AATGAAAGCCTAAGAGAGTGGACGATCAAAAATGCCCAGTTCATCTTCCTCGAAGGCCCC
CTCTATCAAAGCACAGCACAGAGCAGCGAAGAC
>3_REF30
ATGGCGAAAAACGGCAACTACTCATACAAGAGGTGGGTCTTCACTATTAATAACCCTACC
TTTGAAGATTACTGTGCCGTAGTTGAGTTCTGCAATCTGGATAACTGCAAGTTCGCGATA
GTCGGCGAAGAGAAAGGAGAGAAAGAAGGCACACCTCACCTGCAGGGATTCCTGAGTCTG
CGAAAGAATGCGAAAGCTGCTGCGCTTGAAGAGAACCTGGGAGGAAGAGCCTGGCTGTCT
CGAGCTCGGGGATCTGACGAAGATAATGAAGAATATTGTTCCAAAGAGTCGACATACCTT
CGAGTCGGTGAACCAAACCGAAAAGGTCGCTCAAGTGATCTCCCCGACGCGGCATCCGAT
GTGCTCGCTGGTCTGCCGATAACTGACGTGGCCCGGAAGTACCCGACGACTTATGTAATG
TTTGGGCGGGGCTTAGAGCGGTTGCGTCAGCTGATCGTGGAGACCGCTCGTGATTGGAAG
ACGGAGGTCATCGTTCTGATTGGGCGGCCTGGAAGCGGGAAGAGCCGTTACGCGTTTGAA
TTTCCCGCGCGTGAAAAGTATTATAAATCTCGCGGGAAGTGGTGGGATGGCTATAATGGG
CAGGATGTGGTTGTCATGGATGATTTTTATGGGTGGCTGCCTTACGATGACCTTTTAAGG
ATCTGTGATCGCTATCCTTTAAGGGTAGAGTACAAGGGAGGTATGACCCAGTTCGTTGCT
AAGACACTTATAATTACCTCTAATAGGGAGCCGCGTGATTGGTATAAATGCGAGTTTGAT
GTGTCTGCATTGTATCGGAGAATTAATCAGTACCTGATATTAACCCCCGACGGATATGCA
CCCGCCCCCGAGTTTATGCTGCCGTTTAAAATAAACTACTAA
>3_REF31
ATGCCTCCAAAGCGGAACGGTATTTATTCCAAAAACTATTTCATCACTTATCCCAAATGT
TCTCTCACCAAAGAGGAAGCACTTTCCCAATTATTAAATATACAAACCCCAACTTCAAAA
AAATATATTAGAATCTGCAGAGAGCTTCACGAAGATGGGACTCCTCACTTGCATGTTCTC
ATCCAGTTCGAAGGGAATTTCAAGTGCCAGAATATGCGATTCTTCGACTTGGTCTCCCCA
AGCAGGTCAGCACATTTCCATCCGAACATACAGGGAGCTAAATCCAGCTCCGACGTCAAA
TCCTACACCGAGAAGGACGGGGACATTCTCGACTGGGGGCAATTTCAGATCGACGGAAGG
TCAGCAAGAGGAGGGCAACAGACAGCCAATGACGCTTACGCCGCAGCACTTAACGCGGGA
AGTAAGTCGGAGGCTCTTAGAGTCATTAAGGAACTAGCTCCTAAGGATTTTGTACTGCAA
TTTCATAATTTAAATGCAAATCTAGACAGAATCTTTCAGGAGCCACCAGCTCCTTATGTT
TCTCCTTTTTCCTCTTCTTCTTTCGATCAAGTTCCAGAAGAACTTGAAGTGTGGGCTGCC
GAGAACGTCGTCAGTGCCGCTGCGCGGGCCAATAGACCAATAAGTGTAGTGATTGAGGGT
GACAGTAGGACGGGGAAGACGATGTGGGCCAGATCATTAGGTCCACATAATTATCTGTGT
GGACATCTAGATCTGAGCCCAAGGGTATACAGTAATGACGCCTGGTTTAACGTCATTGAT
GACGTCAACCCACATTACCTAAAGCACTTTAAGGAGTTCATGGGGGCCCAAAAGGACTGG
CAATCAAATACAAAATACGGGAAGCCAGTTCAAATTAAAGGCGGAATTCCCACCATCTTC
CTCTGCAATCCAGGACCCAATTCTAGCTATAAAGAGTTTTTGGATGAAGAGAAGAATTCT
GCACTAAAAAATTGGGCTTTAAAGAATGCGATCTTCATCACACTTGATAGACCCATGTAC
TCAGGTACCAATCAAAGTACAGCACAGGGAAGCGAAGAGGCGCAACAGGAGGAGGAGAGT
AGATCT
>3_REF32
ATGGCCTCTTCATCTGCACCCAGGTTCCGTGTCTATTCCAAGTACCTCTTTCTAACATAT
CCTCAATGTACCCTTGAGCCACAGTACGCCTTGGATTCACTTCGCACTCTCTTGAACAAA
TATGAGCCCCTCTACATCGCTGCTGTTAGAGAGCTCCACGAAGATGGATCACCACATCTG
CACGTTCTCGTGCAGAACAAGCTTCGTGCTTCCATCACCAATCCCAATGCCTTAAACCTC
CGTATGGATACATCTCCATTCTCCATATTCCATCCAAATATACAAGCTGCCAAAGACTGC
AACCAAGTTCGTGATTACATCACGAAGGAGGTTGACTCCGATGCAAACACAGCTGAGTGG
GGAACATTCGTGGCAGTTTCAACTCCAGGTCGTAAAGACCGTGATGCGGATATGAAACAG
ATCATTGAATCTAGTTCCTCTCGCGAGGAATTCCTCAGCATGGTTTGCAATCGTTTTCCG
TTTGAATGGTCTATCCGTCTCAAAGACTTCGAGTACACGGCACGCCATCTATTTCCTGAC
CCAGTTGCCACTTACACACCTGAGTTTCCAACCGAATCACTCATTTGCCATGAGACCATT
GAAAGCTGGAAAAATGAACATCTCTACTCCGTAAGCCTCGAATCCTATATCATTTGTACT
TCCACTCCTGCGGATCAAGCGCAATCTGACTTAGAGTGGATGGACGATTATTCCAGGAGT
CACCGGGGAGGCATAAGTCCATCTACATCTGCGGGCCAACCAGAACAGGAAAGACTTCCT
GGGCAAGGTCTC
>3_REF33
ATGGCTCCTCCAAAACCATTTAAAATAAATGCCAAAAATTACTTCCTCACATACCCACAG
TGCTCTCTTACTAAAGAAGAAGCACTTTCCCAATTACAAAACATAAACACCCCAACCAAC
AAGAAATATATTAAAATCTGCAGAGAGCTTCACGAAGATGGGAGCCCTCATCTCCACGTG
CTTGTTCAGTTCGAAGGGAAATACCAGTGCAAGAATAACAGATTCTTCGACTTGGTATCC
CCAACCAGGTCAGCACATTTCCATCCGAACATTCAGGGAGCTAAATCCAGCTCCGACGTC
AAGTCCTATATCGACAAGGACGGAGACACCCTCGAGTGGGGAGAGTTTCAGATCGACGGA
CGATCTGCAAGAGGGGGTCAGCAATCGGCCAACGACGCTTACGCCAAGGCACTTAACAGC
GGCAGTAAGTCAGAGGCTCTTAATGTAATTAGGGAATTAGCCCCTAAAGATTTTGTTTTA
CAATTTCATAATTTAAATAGTAATTTAGATAGGATTTTTACGCCTCCTTTAGAGGTTATG
TTTCTCCTTTTTCTTCTTCTTCTTTTGATCAAGTTCCGGAAGAACTTGAAGTTTGGGCTG
CTGATAATGTACGGGAATGCTGCGCGGCCATGGAGACCTAATAGTATTGTAATAGAGGGC
GAGAGTCGTACAGGGAAGACAATGTGGGCCAGATCATTGGGCCCACACAATTATTTATGT
GGTCATCTCGACCTGAGTCCAAAAGTGTACAGCAATGATGCGTGGTACAACGTCATTGAT
GACGTGGACCCCCACTACCTAAAGCACTTTAAAGAATTCATGGGGGCCCAAAGGGACTGG
CAAAGCAACACGAAGTACGGGAAGCCAATTCAAATTAAAGGTGGAATTCCCACTATCTTC
CTCTGCAATCCAGGCCCTACGTCATCATATAAAGAGTACTTGGACGAGGACAAGAATTCA
GCACTCAAAGCGTGGGCAATAAAGAATGCAGAATTCATCACCCTCACGGAACCATTGTAC
TCAGGTACCAATCAAAGTGCAACACCGAATAGCCAAGAAGAGGTCAGTCCGCAGACGGAG
AGT
>3_REF34
ATGAGGGCACCTGCATCATCTGCAGCATCCAACCGTCCTGGTCCTTCAAACCATCCAACA
CCACGTTGGAACAGCAAGCAATTCTTCCTTACCTATCCACACTGCAACCTAACACCATCC
GAGCTGATGAAGGAATTGTTCTCTCGCCTGACCGAGAAAATTCCAGGATACATTAAGGTA
TCCCAAGAGTTCCATAAGGACGGGGACCCGCATCTCCATGTCCTTATACAGCTAAACACC
AAACTATGCACAAGGAACCCCAAGTTCTTTGATGTTCAGGGTTTCCACCCAAACATTCAG
CCCGTCAGAGATGCTGAAAAGGTTTTCGGATACATATCCAAAACCAACGGTGACTCTGAT
GAAATGGGTGAACTCCAACTCAGGATCAAGAAACCCGAGAAGCCTACCCGTGATCAAAGG
ATGGCTATGATAATAGCCTCCTCCACCAATAGGAATGAATACCTGTCCATGGTCCGTAAA
GAATTCCCATTTGACTGGGCCATCAGACTCCAGCAGTTTGAATACAGTGCAGCAGCCTTG
TTTACCGAACCACCTCCGGTATATCAGTCACCGTTCCCAAATGAGCAGATCGTCTGTCCG
CCGGAGCTCGTTGACATCATAGACCAGGAATGGAACCAGGTAACTACCGAT
>3_REF35
ATGCCTCCAAGGCGTTTTGTCATCAATTCCAAAAATTATTTCCTTACTTATCCACAATGC
TCTCTTAATAAAGAAGAGGCATTATCCCAACTACAAAATATACAAACCCCAACAAATAAA
AAATACATAAAGATCTGCAGTGAGCTTCATGAAAATGGGGAACCTCATCTTCACGTGCTC
ATCCAGTTCGAAGGAAAATACAAGTGCCAGAATCAGAGATTCTTCGACTTGGTCGCCACA
AACAGGTCAGCACATTTCCATCCAAACATTCAGGGAGCTAAATCCAGCTCCGACGTCAAG
TCCTATATCGACAAGGACGGAGATACCCTTGAATGGGGGGAATTCCAGATCGACGGCAGA
TCTGCAAGGGGAGGACAACAATCAGCCAATGACGCTTACGCGGCAGCACTTAACACAGGA
AGTAAGGCAGAGGCTCTTAGAGTTCTTAAAGAATTAGCCCCCAAAGATTATGTCTTACAA
TATCATAATTTAAATTCAAATTTAGATAGGATTTTTACTCCTCCTCAGGAGGTTTATGTT
TGTCCATTTTTATCTTCTTCTTTTGATCAAGTTCCAGAAGAACTTGAAGAGTGGGCGTCG
GAGAACGTCATGGACGCCGCTGCGCGGCCTCAGAGACCTTTGAGTTTAGTTCTAGAGGGG
GAGTCTAGAACTGGGAAAACACAATGGGCCCGTTCCTTGGGGCCACATAATTATTTATGT
GGGCACTTGGATCTAAGCCCTAAAGTGTATTCAAACGATGCGTGGTTCAACATTATAGAT
GATGTTGACCCGCATTATCTGAAACACTTTAAAGAATTCATGGGGGCCCAAAGGGACTGG
CAATCAAACACAAAGTACGGGAAGCCAGTTCAAATTAAAGGAGGCATTCCAACAATCTTC
CTCTGCAATCCAGGCCCCAACGCAAGCTATAAAGAGTTTTTAGACGAGGAAAAGAACTCA
GCTTTGAAAGCGTGGGCTTTAAAAAATGCAGCATTCGTCTTTCTCACCCAACCGTTGTAC
TCGGGTACCAATCAAAGTTCAACACAAGGAAGCGAAGCGAGTGCACAGGAGGAGACGAGT
GGACCT
>3_REF36
ATGGCAGCCCCGAATCGGTTAAAAATAAATGCCAAAAATTATTTTCTCACTTATCCCAAG
TGCTCCCTTACTAAAGAAGAGGCACTTTCCCAATTATTAAATCTCCAACCCCCAACAAAC
AAAAAATACATCAAGATCTGCAGAGAACTACACGAAGATGGGAGCCCTCATCTCCATGTG
CTCATCCAGTTCGAAGGGAAATATCAGTGCAAGAATCAACGATTCTTCGACCTGGTCTCC
CCAAACAGGTCAGCACATTTCCATCCGAACATTCAGGGAGCTAAATCCAGCACCGACGTC
AAGTCCTACATCGACAAGGACGGAGACACCCTCGAATGGGGAGAGTTCCAGATCGATGGG
AGATCTGCACGAGGAGGTCAACAGACAGCTAATGATGCTGCTGCAGAAGCCCTAAATGCA
GGTTCTAAAGAAGCTGCAATGGCTATAATAAAGGAGAAACTCCCAGAAAAATTTATTTTT
CAATATCATAATTTAAATTCTAATTTAGATAGGATTTTTACTCCTCCGTTGGAGGTTTAT
GTTTCGCCTTTTTTATCTTCTTCTTTTGATCAAGTTCCTGAAGAACTTGAAGAATGGGTC
TCAGAAAATGTCATGAATGCCGCTGCGCGGCCTCTGAGGCCTCAAAGTATAGTAATTGAG
GGAGACAGTCGTACGGGTAAAACGATGTGGGCTAGGTCATTAGGGCCTCATAATTACCTA
TGCGGTCATTTAGATCTAAGCCCCAAAGTTTACAGCAATGATGCGTGGTATAACATCATC
GATGACGTAGATCCTCACTACCTAAAGCACTTTAAGGAATTCATGGGGGCCCAAAGGGAC
TGGCAATCAAATACCAAGTACGGAAAGCCAGTTCAAATTAAAGGCGGAATTCCCACTATC
TTCCTCTGCAATCCAGGACCTAATTCAAGTTATAAAGAGTTCTTGGATGAAGAGAAGAAT
AATGCTCTCAAAAATTGGGCTTTAAAGAATGCGATCTTCGTCACCCTCGAAGGCCCACTC
TACTCAGGTTCCAATCAAAGTGCAGCACAGGCTAGCCAAGAAGGGGACGAGGCGTCGACG
TGT
>3_REF37
ATGGCGCGATATGTGGTATGCTGGATGTTCACCATCAACAATCCCACAACACTACCAGTG
ATGAGGGATGAGATAAAATATATGGTATATCAAGTGGAGAGGGGACAGGAGGGTACTCGT
CATGTGCAAGGTTATGTCGAGATGAAGAGACGAAGCTCTCTGAAGCAGATGAGAGGCTTC
TTCCCAGGCGCACACCTTGAGAAACGAAAGGGAAGCCAAGAAGAAGCGCGGTCATACTGT
ATGAAGGAAGATACAAGAATCGAAGGTCCCTTCGAGTTTGGTTCATTTAAATTGTCATGT
AATGATAATTTATTTGATGTCATACAGGATATGCGTGAAACGCACAAAAGGCCTTTGGAG
TATTTATATGATTGTCCTAACACCTTCGATAGAAGTAAGGATACATTATACAGAGTACAA
GCAGAGATGAATAAAACGAAGGCGATGAATAGCTGGAGAACTTCTTTCAGTGCTTGGACA
TCAGAGGTGGAGAATATCATGGCGCAGCCATGTCATCGGAGAATAATTTGGGTCTATGGC
CCAAATGGAGGAGAAGGAAAGACAACGTATGCAAAACATCTAATGAAGACGAGAAATGCG
TTTTATTCTCCAGGAGGAAAATCATTGGATATATGTAGACTGTATAATTACGAGGATATT
GTTATATTTGATATTCCAAGATGCAAAGAGGATTATTTAAATTATGGGTTATTAGAGGAA
TTTAAGAATGGAATAATTCAAAGCGGGAAATATGAACCCGTTTTGAAGATAGTAGAATAT
GTCGAAGTCATTGTAATGGCTAACTTCCTTCCGAAGGAAGGAATCTTTTCTGAAGATCGA
ATAAAGTTGGTTTCTTGCTGA
>3_REF38
ATGCCTTCTGCTAGCAAGAACTTCAGACTCCAATCTAAATATGTTTTCCTTACCTACCCC
AAGTGCTCATCTCAAAGAGATGATTTATTCCAGTTTCTCTGGGAGAAACTCACACCTTTT
CTTATTTTCTTCCTTGGTGTTGCTTCTGAGCTTCATCAAGATGGCACTACCCACTATCAT
GCTCTTATCCAGCTTGATAAAAAACCTTGTATTAGGGATCCTTCTTTTTTCGATTTTGAA
GGAAATCACCCTAATATCCAGCCAGCTAGAAACTCTAAACAAGTCCTTGATTACATATCA
AAGGACGGAGATATTAAAACCAGAGGAGATTTCCGAGATCATAAGGTCTCTCCTCGCAAA
TCTGACGCACGATGGCGAACTATTATCCAGACTGCAACGTCTAAGGAGGAGTATCTTGAC
ATGATCAAAGAAGAATTCCCTCATGAATGGGCAACAAAGCTTCAATGGCTGGAATATTCA
GCCAACAAATTATTTCCTCCACAACCTGAGCAGTACGTGTCGCCCTTCACAGAATCAGAT
CTCCGCTGCCACGAAGATCTGCACAACTGGAGAGAGACGCACCTATATCATGTAAGCATC
GATGCCTACACTTTCATACATCCTGTCTCCTACGATCAAGCACAATCTGACCTTGAGTGG
ATGGCCGATCTAACCAGGATGAGGGAAGGACTGGGGTCAGACACCCCAGCCTCTACATCT
GCGGACCAACTCGTACCGGAAAGACCACCTGGGCTAGAAGTCTCGGGCGACACAACTACT
GGAACGGGACCATCGACTTCACCAACTACGATGAACACGCCACCTATAATATCATCGACG
ACATCCCCTTCAAGTTCGTCCCATTGTGGAAGCAAT
>3_REF39
ATGCCACGGAACCCCAGTTCTTTTCGTATAACTGCAAGAAACATCTTCTTAACATACCCA
CAGTGCGACATAAACAAGGATGAAGCTCTTCGCTTGCTTCAAGAACTGCCATGGTCAGTC
GTCAAACCAACATATATCCGAGTCGCCCGAGAGGAACATTCAGATGGATTCCCTCATCTA
CACTGTCTCATTCAACTCTCAGGCAAGTCCAACATCAAGGATGTTAGATTTTTCGACCTT
ACTCACCCAAGAAGGTCTGCCAATTTTCACCCAAACGTTCAGGCAGCCAAGGACACCAAC
GCAGTCAAGAACTACATCACCAAAGAAGGTGATTATTGTGAATCCGGGGAATATAAGGTG
TCTGGCTCAACAAAATCAAACAAGGACGACGTATACCACAACGCAGTAAATGCAGGAAGT
ATTAAAGAGGCGCTAGACATTATTAGAGCCGGAGATCCAAAGACATTCATCGTCAACTAC
CATAACATAAAGGCCAACATCGAACGCCTCTTTAAAAAGGCTCCAGAACCATGGGTTCCT
CCGTTTCAACTCTCTTCCTTCACGTTCGTTCCAGATGAGATGCAAGAGTGGGCGGACGAC
TATTTCGGAAGGGGTGCCGCTGCGCGGGCGGAGAGACCTATTAGTATCATCGTCGAAGGT
GGTTCACGTACCGGAAAAACCATGTGGGCTCGTGCATTAGGACCACACAATTATCTTAGT
GGACACCTGGATTTCAATTCTTCAGTGTACTCTAACGAGGTTGAGTATAACGTCATCGAT
GACATCAGTCCGCAATACCTAAAGCTAAAGCACTGGAAAGAATTGATTGGGGCCCAAAGA
GACTGGCAATCCAACTGCAAATATGGAAAGCCGGTTCAAATTAAAGGCGGGATACCATCA
ATCGTGCTGTGCAATCCAGGAGAGGGGGCCAGTTATAAAGATTTCCTCGACAAAGAGGAA
AACGCATCGCTTAAAAATTGGACAATCCAAAATGCTAAATTCATCTTCCTCAACACCCCC
CTCTATCAAAGCACAGCACAGGATCGC
>3_REF40
ATGGCTCGGCAAGTTATATGCTGGTGCTTTACATTAAATAATCCTCTCTCTCCTCTTTCT
CTTCATGAATTAATGAAGTACCTTGTTTATCAAAGAGAACAAGGTGAAGCTGGAAATATT
CATTTCCAGGGTTATATTGAGATGAAGAAACGCACGTCTCTTGCAGGTATGAAGAAATTA
ATCCCAGGTGCCCACTTCGAAAAGAGGAGAGGTACTCAAGGTGAAGCTAGAGCTTACGCC
ATGAAGGAAGACACCCGTCTTGAAGGTCCATGGGAGTATGGGGAGTTCATCCCCACCATT
GAAGATAAGCTCAGAGAAGTTATGAACGACATGAAGATTACAGGTAAGAGACCTATTGAG
TATATAGAAGAGTGTTGTAATACATATGATAAATCTGCGAGTACTCTAAGGGAATTCAGA
GGTGAGTTGAAGAAGAAGAAGGCAATTATAAGTTGGGAGTTGCAGAGGAAGCCATGGATG
GACGAGGTTGATACCTTGCTTCAAGAGAGAGATGGAAGACGAATCATTTGGGTGTATGGC
CCACAAGGTGGAGAAGGGAAAACCTCTTACGCTAAGCATCTTGTGAAAACGCGTGATGCT
TTTTATTCGACAGGTGGAAAGACAGCCGACATTGCTTTTGCGTGGGACCACCAAGAGTTA
GTGCTGTTCGACTTTCCTCGAAGCTTCGAGGAGTATGTCAATTACGGAGTAATTGAGCAA
TTAAAAAATGGAATAATACAGTCTGGCAAGTATCAAAGTGTAATTAAGTATAGTGATTAT
GTGGAAGTGATTGTATTTGCTAATTTTACTCCGCGTAGCGGCATGTTTAGTGACGATAGG
ATTGTGTATGTATATGCATGA
>3_REF41
ATGCCACTCCCCAGACATTTCCGAGTAAATTCCAAAAATTATTTTCTAACATATCCTCAC
TGCTCTCTTTCCAAAGAAGAAGCACTTTCCCAATTACTAGCTCTGAACACACCAACAAAC
AAATTATTCATTCGTGTATCAAGAGAACTACACGAAAATGGGGAACCTCATCTCCACGTG
CTCATCCAGTTCGAAGGTAAATACAACTGCAAGAACAACAAGTTCTTCGACCTCGTATCC
CCAACCAGGTCAGCACATTTCCATCCGAACATTCAGGGAGCTAAGAGCTCCTCAGACGTC
AAATCATACGTGGAGAAAGACGGAGACTTCGTTGATCATGGAGTTTTCCAGATCGATGGA
AGATCAGCAAGAGGAGGTCAGCAATCTGCCAACGACACGTACGCCAAGGTTCTCAACGCA
GGATCAGTCATGGAAGCACTCAATATATTAAGAGAGGAACAACCCAAAGATTTCGTGCTT
CAACATCATAATATTAAATCTAATCTAGAGCGTATTTTCGTTAAGGCTCCAGAACCTTGG
GTTCCTCCGTTTCCCCTCTCATCGTTCACTAACGTTCCTGTCGAGATGCAAGACTGGGTC
AATGATTATTTCGGGAGAGATGCCGCTGCGCGGCCGGAGAGACCTATCAGTATAATAATC
GAGGGTGATTCAAGGACGGGGAAGGCAATGTGGGCACGTACATTGGGGTCCCATAATTAC
TTGAGTGGTCACCTCGATTTCAATTCAAAGGTCTACTCAAACGATGTGCAGTATAACGTC
ATTGATGATGTCGCACCGCATTATCTAAAACTAAAGCACTGGAAAGAATTGATTGGGGCC
CAAAGGGATTGGCAATCAAACTGCAAGTACGGAAAGCCGGTTCAAATTAAAGGTGGTATC
CCATGCATCGTGCTTTGCAATCCTGGCGAGGGGGCCAGCTATAAATGTTTCCTAAACAAA
CAGGAAAACTCAGCATTAGATAGTTGGACAAAGCACAATGCGCAATTCATCTTTCTCAAC
TCCCCCCTCTATCAAAGTTCAACATCGGGCTGC
>3_REF42
ATGAGGCCTCCCCGCTTTAGAATACAAGCGAAAAACATTTTCCTCACATATCCCAGGTGC
TCTCTCTCCAAAGAAGAGCTACTTTCCTTTTTAGTCGGCCTCTCCCTTCCGTCGAACCTA
AAATACGTCAAGGTGTGCAGAGAACTGCACCAGAATGGGGAACCTCATCTCCATGTGCTC
CTGCAGTTCGCCGGAAAGATCACAATCACAGACAATCGCCTCTTCGATCACGTACACCCA
AGCCGTAGCGCCTGTTTCCACCCCAACATACAAAGCGCTAAGTCCAGTACAGACGTGAAG
TCTTACCTGGACAAGGACGGCGACATCGTCGAGTGGGGCAAGTTTCAAATCGACGGTCGA
TCTGCAAGGGGTGGACAACAGACAGCTAACGACGCTTACGCCACGGCGCTTAACATGAGT
AATAAAGGGGAGGCTATGTCTGTGATCAAGGAGCTCGCACCGAAGGACTACGTCCTTCAC
TACCACAATATCAGGTCAAATTTGGATCGAATCTTCGAAGAACCTGTGGCTCCTTTCGTG
TGTCCTTTTCCGATGTCGTCTTTCACGTTGCTACCGCCTGAGCTCGTTGATTGGGCATCA
ACGAACGTTTGTTCTTCCGCTGCGCGGCCGTGGAGACCGAAGAGTATCGTGGTAGAGGGT
GAGAGTCGTACGGGAAAGACGATGTGGGCCCGATCATTAGGACCACATAATTACCTATGT
GGTCACCTTGACCTGAGTCCAAAGATCTACAGCAACGATGCGTGGTACAACGTCATTGAT
GACGTCGACCCGCATTATCTAAAGCACTTCAAAGAGTTCATGGGGGCCCAGCGTGATTGG
CAAAGCAACACGAAATACGGAAAGCCGATTCAAATTAAAGGCGGAATTCCCACTATCTTC
CTTTGCAATCCGGGCCCATCTTCTTCGTATAAAGAGTTTCTAGAGGAGGAAAAGAACTAT
GCACTAAAAGAGTGGGCGGAAAAGAATGCCGAATTCGTCTTCCTCACAGAACCTCTCTTC
TCAGCCGAGCATCAAGATCAGACACAGACTCGCCAAAAAGAAGACGATTCGGCGACGACG
CGT
>3_REF43
ATGGCTCCTCCTAATAAATTCAGAATAAATGCCAAGAACTATTTCCTCACATACCCACAT
TGTTCTCTCACTAAAGAAGAGGCACTTTCCCAAATTAAAGCCCTAGAAACACCAATTAAT
AAATTATTCATCAGAATCTGCAGGGAACTCCATGAAGATGGGACTCCTCACCTGCATGTC
CTCATCCAATTCGAAGGAAAATTCCAGTGTAAAAACCAAAGATTCTTCGATCTCACATCC
CCAACCCGATCAGCACATTTCCATCCGAACATTCAGGGAGCTAAAAGCTCAACAGATGTT
AAAACATACATGGAAAAAGACGGAGACGTCCTTGATCATGGAATTTTCCAGATCGATGGA
AGATCGGCTAGAGGAGGTTGCCAATCTGCCAACGACGCATATGCCGAGGCAATCAATTCA
GGGTCCAAAGCTTCGGCCCTCAATATACTAAGGGAAAAGGCCCCTAAAGATTTTGTATTA
CAGTTTCATAATTTAAATTCTAATTTAGATAGGATTTTTACTCCCCCGATAGAGGAATAC
ATTTCTCCTTTTTTATCTTCTTCTTTCGATCAAGTTCCAGAAGAACTTGACGAATGGGCT
GCCGAGAATGTCGTCAGTGCCGCTGCGCGGCCATTGAGACCCATGAGTATAGTCATAGAG
GGTGACAGTAGAACAGGGAAGACGATGTGGGCCAGGTCATTGGGACCACATAATTACTTG
TGTGGTCATTTAGATCTAAGCCCTAAGGTGTACAATAATGATGCTTGGTATAACGTCATT
GATGACGTAGATCCGCACTACCTAAAGCACTTTAAAGAATTCATGGGGGCCCAAAGAGAC
TGGCAAAGCAATACCAAGTACGGGAAGCCAGTTCAAATTAAAGGCGGAATTCCCACTATC
TTTCTCTGCAATCCAGGACCCAACTCTAGCTATAAAGAATTCTTGGATGAAGAGAAAAAT
ACAGCTCTTAAAAATTGGGCTTTAAAGAATGCGATCTTCGTCACCCTCGAAAGCCCACTC
TACTCAGGTTCCAATCAAAGTGAAGCACAGGCTAGCCAAGAAGGGGAACAGACGTCGTCG
TGT
>3_REF44
ATGTCGACCGTAGGATCAACTGTGTCTTCCACTCCTAGCCGTCGCTTCAAACACCGCAAC
GTGAACACGTTCCTCACCTACTCTCGCTGTCCATTAGAACCTGAAGCTGTAGGTCTACAC
ATATGGAGCCTCATTGCACACTGGACACCAGTGTATGTCCTATCTGTCAGGGAGACACAT
GAAGACGGAGGGTATCACATCCACGTACTCGCTCAGAGTGCAAAACCTGTCTACACAACT
GACTCCGGCTTCTTCGACATTGATGGCTTCCATCCCAACATTCAGAGTGCAAAGAGTGCC
AACAAGGTCAGAGCATACGCCATGAAGAACCCGGTTACATACTGGGAGAGAGGTACGTTC
ATACCTAGGAAGACCTCCTTCCTAGGAGATTCGACTGAGCCAAATTCCAAGAAGCAATCC
AAGGATGATATCGTAAGAGATATCATAGAACATTCCACCAACAAGCAAGAGTACCTCTCC
ATGATACAGAAAGCTCTACCTTACGAGTGGGCCACCAAACTACAATACTTTGAGTATTCG
GCAAATAAACTGTTTCCTGACATCCAGGAAATATACACCAGTCCTTTCCCTCAAAGCACA
CCAGCACTCCTCGATCCTACGGCAATAAATACCTGGCTTGAGAACAACCTCTACCAGGTT
AGTCCTTCTGCATACATGCTAGCTAATCCCAGTTGCTTAACCCTGGAAGAAGCAACTTCT
GATCTGATATGGATGCATGAAACATCCAGAACTCTAATTCCAACAGGAAGCTCAGCCTGT
ACATCCTCGGGCCAACAAGAACAGGCAAGTCCTCCTGGGCCAGGAGCCTGGGAAGACATA
ATTACTGGCAGAACAACGTCGACTGGTCCTCCTACGACGAGGACGCAGAATACAACATCA
TCGACGACATACCCTTCAAGTACTGTCCATGCTGGAAGCAAC
>3_REF45
ATGCCGAGGGCTGGTCGTTTTAGCATAAAAGCCAAAAATTATTTCCTCACGTATCCGAAA
TGCACTCTCTCGAAAGAAGCGGCATTAGATCAACTCCGACAACTCCAAACCCCAACAAAT
AAATTGTTCATCAAGATCTGCAGAGAACTCCATGAAAATGGGGAACCTCATTTGCATGCC
CTCATTCAGTTCGAGGGCAAGTACAATTGTACCAACCAACGATTCTTCGACCTCATATCC
CCTTCCAGGTCAACACATTTCCATCCAAACATTCAGGGAGCTAAATCCAGTTCTGACGTC
AAGTCCTATTTGGACAAGGACGGAGACACCATCCAATGGGGCGAGTTTCAGATCGACGGA
CGATCTGCTCGCGGCGGACAACAATCCGCCAATGACGCTTACGCCAAGGCTCTTAACGCA
GCAAGTAAAACAGAGGCTCTTAATGTAATCCGGGAACTAGCCCCAAAGGATTTTGTTTTA
CAGTTTCATAATTTAAATAGCAATTTAGATAGGATTTTTCAGGAGCCTCCGATTCCTTAT
ATTTCTCCCTTTCTTTCTTCTTCTTTCACTCATGTTCCTGAGGAACTTGAAGACTGGGTT
TCCGAGAACGTGATGGGTTTCGCTGCGCGGCCATGGAGACCGAGTAGTATCGTCATCGAG
GGCGATAGTAGGACAGGGAAGACGATGTGGGCCCGATCTCTGGGACCACACAACTACTTA
TGTGGACATTTGGATCTCAGTCCAAAGGTTTACAGCAACGACGCATGGTACAACGTCATT
GATGACGTCGACCCCCATTACCTCAAGCACTTCAAAGAATTCATGGGGGCCCAAAGGGAC
TGGCAAAGCAATACCAAGTACGGGAAGCCGATTCAAATTAAAGGCGGCATTCCCACTATC
TTCCTATGCAATCCAGGACCGACATCATCATATAAAGAGTTTCTGGACGAGGAAAAGAAC
CAGTCCCTTAAAGCCTGGGCTTTAAAGAATGCAACCTTCATCACCCTCCACGAGCCATTG
TTCTCAAGTGCCCATCAAAGTCCAACACCGCACCGCGAAGAC
>3_REF46
ATGCCATCCAATCCCAAACGTTTTCAAATAGCAGCCAAGAACTATTTCCTCACATATCCC
AATTGTTCTTTATCCAAAGAAGAAGCTCTCGACCAACTTCAAAGGCTACAAACACCAACA
AATAAAAAATACATAAAAGTAGCTAGAGAGCTACACGAAAATGGGGAACCTCATCTCCAT
GTGCTTATACAATTCGAAGGGAAATTCAACTGCAAAAATCAACGATTCTTCGACCTGGTA
TCCCCAACCAGGTCAACACATTTCCATCCGAACATACAGGGAGCTAAATCCAGCTCCGAC
GTCAACTCCTACGTCGACAAGGACGGAGACACTATCGAATGGGGAGAATTCCAGATTGAC
GCTAGATCTGCTAGAGGAGGCCAGCAGACAGCTAACGACGAATGTGCAGAGGCCCTAAAC
CGTTCCTCAAAAGAGGAAGCTCTACAAATTATAAAAGAAAAATTGCCTAAAGATTTTTTA
TTTTGTTATCATAATTTAGTTTCTAACTTAGATAGGATTTTTACTCCGGCACCAACTCCG
TTTGTCCCTCCGTTTCAATTATCTTCATTTACTAACGTTCCTGAAGATATGCAAGAATGG
GCGGATGATTATTTTGGAGTTAGTGCCGCTGCGCGGCCTATGAGATATAAAAGTATTATA
ATTGAGGGTGAGTCTAGGACCGGCAAGACAATGTGGGCTAGGAGCTTGGGCCCACATAAT
TATTTATCCGGCCACTTAGATTTTAACAGCAGAGTGTATTCAAATAGTGCCTTGTATAAC
GTCATTGATGACGTCACACCGCACTATTTAAAGTTAAAGCACTGGAAAGAGCTGATTGGG
GCCCAGAGAGACTGGCAGTCAAACTGTAAATATGGAAAGCCAGTTCAAATTAAAGGTGGC
ATCCCATCAATAGTCCTTTGCAACCCTGGTGGGGACACCTCTTTCCAAGACTTCCTCGAT
AAGGAAGAGAATGAGGCTTTAAAAGATTGGACACTCTATAATGCTGTATTCATAAAACTG
ACTGAACCCTTATACGATGGTACTGTG
>3_REF47
ATGCCAAGATCAGGTCGTTTTAGTATCAAGGCTAAAAATTATTTCCTTACATATCCCAAA
TGTGATTTAACAAAAGAAAATGCACTTTCCCAAATAACAAACCTACAAACACCCACAAAC
AAATTATTCATCAAAATTTGCAGAGAACTACATGAAAATGGGGAACCTCATCTCCATATT
CTCATCCAATTCGAAGGAAAATACAATTGTACCAATCAACGATTCTTCGACCTGGTATCC
CCAACCAGGTCAGCACATTTCCATCCGAACATTCAGGGAGCTAAATCGAGCTCCGACGTC
AAGTCCTATATCGACAAGGACGGAGATGTTCTTGAATGGGGTACTTTCCAGATCGACGGA
CGATCTGCTAGGGGAGGACAACAGACAGCCAACGACGCTTACGCAAAGGCAATTAACGCA
GGAAGTAAGTCGCAGGCTCTTGATGTAATTAAAGAATTAGCGCCTAGAGATTACGTTCTA
CATTTTCATAATATAAATAGTAATTTAGATAAGGTTTTCCAGGTGCCTCCGGCACCTTAT
GTTTCTCCTTTTTTATCTTCTTCTTTCGATCAAGTTCCTGATGAACTTGAACACTGGGTT
TCCGAGAACGTCATGGATGCCGCTGCGCGGCCTTGGAGACCGGTGAGTATAGTGATTGAG
GGTGACAGCCGGACAGGAAAGACAACGTGGGCCCGTTCATTAGGCCCACATAATTATTTG
TGCGGCCATCTTGACCTCAGTCAAAAAGTATACAGCAATAATGCTTGGTATAACGTCATT
GATGACGTCGACCCGCATTATTTAAAACACTTTAAAGAATTTATGGGGGCCCAAAGAGAT
TGGCAAAGCAACACAAAGTATGGCAAGCCCATTCAAATTAAAGGAGGCATTCCCACTATC
TTCCTATGCAATCCAGGCCCACAATCATCATTTAAAGAATATCTCGACGAAGAAAAAAAT
CAAGCATTAAAAAACTGGGCTACTAAGAATGCAATCTTCGTCACCATCCACCAGCCATTG
TTCGCAGATACCAATCAAAATACAACATCACATCGCCAAGAAGAGGCAAGTGAGGCG
>3_REF48
ATGCCATCGGTTAAACGTTTCAAAGTCTCAGCCAAAAACTATTTCCTCACATATCCCCAG
TGCTCTCTTAGCAAAGAAGAAGCACTTTCCCAATTACAAACCCTAAAAACGCCAGTTAAC
AAGAAATACATCAAGATTTGCAGAGAGTTACATGAGAATGGGGAGCCTCATCTCCACGTT
CTCATCCAATTCGAAGGGAAGTACCAGTGCACGAATAACAGATTCTTCGATCTGGTCTCC
CCAACCCGGTCAGCACATTTCCATCCGAACATACAGGGAGCTAAATCCAGCTCCGACGTC
AAGTCCTACATCGACAAGGACGGAGATACAGTTGAGTGGGGAGAATTCCAGATCGACGGC
AGATCAGCTAGAGGAGGTCAGCAATCTGCTAACGACTCATATGCCAAGGCGTTGAATGCA
GGATCTGTTCAATCTGCCATGGCGGTTTTAAAGGAAGAGCAGCCAAAAGATTTTGTCCTG
CATAATCATAACATCCGCTCCAACCTAGAGAGAATATTCGCAAAGGCTCCGGAACGGTGG
GTTCCTCCGTTTCAACTCTCTTCGTTCACTAACGTTCCAGACGAGATGCAAGAGTGGGCG
GATGATTATTTTGGAAGAGGTTCCGCTGCGCGGCCGGAAAGACCTATTAGTATCATCGTG
GAAGGTGATTCGAGGACAGGGAAGACGATGTGGGCTAGGGCATTAGGCCCACATAATTAC
CTAAGTGGTCATCTGGACTTCAACCCAAAGGTCTACTCGAACGAAGTGGAGTATAACGTC
ATTGATGACGTCGCACCGCACTATCTAAAGTTAAAGCACTGGAAGGAACTTCTGGGGGCC
CAGAAGGACTGGCAATCCAATTGCAAGTACGGTAAGCCAGTTCAAATTAAAGGAGGGATC
CCAGCAATCGTGCTTTGCAATCCTGGTGAGGGTGCCAGCTATAAAGATTTCCTCAACAAA
GAGGAAAACGCATCACTGAGAAATTGGACCATAAAGAATGCGATCTTCATCACCCTCACA
TCCGCCCTCTATCAAGACAGCGCACAGGCAAGCCAAGAAAAGGGCCATCAGGAGGAGGCG
GAT
>3_REF49
ATGCCAAGGAAGGGTGTCTTCTCCATTAAAGCCAAAAATTATTTTCTCACATATCCTCAG
TGCTCACTATCAAAAGAAGAAGCATTACAGCAACTCATCAACTTGAAGACACCCACAAAT
AAGAAATTCATTAAAATTGCCAGAGAATTACACGAAGATGGGCAGCCTCATCTCCATGTG
CTTATACAATTCGAAGGGAAATACAACTGCACAAGTAACAGATTCTTCGATCTGGTATCC
CCAACCAGGTCAGCACATTTCCATCCAAACATTCAGGGAGCTAAATCCAGCTCCGACGTC
AAGTCCTACGTCAGCAAGGATGGAGACACACTGGAGTGGGGACAATACCAGGTTGACGGT
AGAAGTGCTAGAGGAGGCTGCCAGACAGCTAATGACTCTTACGCCAGGGCATTAAATGCC
TCATCTGCAGAACAAGCTCTTCAAATTTTGAAAGAAGAACAGCTAAAAGATTATGTTACA
CAACAACATAATCTAAGGGCAAATTTGGAACGCATATTCATGAAGGCTCCAGAACCGTGG
GTCCCTCCGTTTCAACTGTCTTCTTTCACTAACGTACCAGAAGAGATGCAGGAATGGGCA
GACAATTATTTTGGCATGAGTGCCGCTGCGCGGCCAGAGAGACCTATTAGTATCATCGTC
GAAGGTGATTCAAGAACCGGCAAGACAATGTGGGCAAGATCATTAGGAAAGCATAATTAT
CTGTCAGGTCATCTGGATTTCAATTCTAGGGTCTATTCGAATGACGTAGAATATAACGTC
ATTGATGATGTCAGCCCTAGCTATTTGAAATTAAAGCATTGGAAAGAATTAATTGGGGCC
CAGAAAGACTGGCAGTCAAACTGTAAGTATGGAAAGCCAGTTCAAATTAAAGGGGGCATT
CCATCAATCGTGCTATGCAATCCTGGTGAGGGCTCCAGCTATAAAGATTTCCTTAATAAA
CAAGAAAATCAGGCATTACAAAACTGGACAATACATAATGCCATCTTCATCACCCTCACA
GGCGCCCTCTATCAAACCAATTCACAAGAGAGC
>3_REF50
ATGAGAAACCCACGATTCCGAATTCAGTCCAAAAATATATTCCTCACATACCCTAAGTGT
TCTCTCACCAAAGAACACTTACTCGACTTCTTCCGAAGCTTGAGTCTTCCGACAAACATC
AAATTTATTAAAATTTGCAGAGAACTCCATCATAATGGGGAACCTCACCTCCATGCTCTG
CTTCAGTTCGAAGGGAAGCTCACGATCACAAACAATCGGCAATTCGATTGTGTACACCCA
AGCAGTAGCACCAGTTTCCACCCCAACATACAGAGCGCTAAGTCCAGCTCAGACGTCAAG
TCCTACATCGACAAGGATGGAGACACCATCGACTGGGGTGAGTTTCAGATCGATGGAAGA
TCTGCAAGAGGGGGACAGCAGACAGCCAACGACGCTTACGCCGCAGCACTTAACACAGGC
AGTAAGCCAGAGGCTCTTAGAGTCATTAAGGAGTTAGCACCCAAGGATTATGTTTTACAA
TTTCATAATCTAAATGCTAATTTAGATAGGATTTTTACACCTCCTCCCGAGGTGTATGTG
TCTCCCTTCTCAGCCTCTTCATTTGACCAAGTTCCAGATGAACTTGAGGAGTGGGTGTCA
GAGAATGTCATGGGTGCCTCTGCGAGGCCTTTGAGACCTAATAGTATAGTCATCGAGGGC
GATAGTCGTACAGGCAAAACGATGTGGGCTAGGTCATTGGGTCCACACAACTATCTGTGT
GGACATCTGGACTTGAGTCCTAGGGTTTACAGCAATGATGCATGGTACAACGTAATTGAT
GACGTAGATCCGCATTATCTAAAGCACTTTAAGGAATTCATGGGGGCCCAAAGGGACTGG
CAGTCAAACACCAAGTACGGGAAACCAGTTCAAATTAAAGGGGGAATCCCCACTATCTTC
CTGTGCAATCCTGGGCCCAATTCCAGCTATAAAGAATTCCTTGACGAGGCGAAGAATATC
GCATTGAAGGCTTGGGCTCTGAAGAATGCGACCTTCATCTCCCTCAGCGAGCCGCTCTAC
TCAGGTTCCAATCAAGGTCCAACACAGAGCAGC
>3_REF51
ATGCCACGAAACCCTAAATCGTTCCGTTTAACTACCAGGAACATTTTTTTAACGTATCCG
AAGTGCGATGTTCCCAAAGATGAAGTTCTTCAAATGCTTCAAGGTCTTTCATGGTCGGTC
GTCAGACCAACGTATATCCGTGTCGCCCGAGAGGAACATTCAGATGGATTCCCGCACTTA
CACTGCCTCGTTCAACTTTCAGGCAAGTCCAACATCAAGGATGCTGGATTTTTCGACCTT
ACTCACCCCAGAAGGTCTGCCCGATTTCATCCGAACATTCAAGCTGCCAAAGACACCAAT
GCCGTCAAGAATTACATCACCAAAGAAGGTGATTATTGTGAATCCGGGCAGTACAAGGTG
TCTGGGAGTTCAAAGTCCAATAAAGACGACGTTTATCACAACGCCGTCAATGCAGCAAGT
GCGGGAGAGGCTCTCGACATTATAAAGGGTGGGGATCCAAAAACGTTTATCGTGAGTTAC
CATAACATAACGGCTAACGTCGAGCGCCTGTTTCAAAAACCTCCAGAACCATGGGTTCCC
CCATTTGAACTGTCGTCGTTCACGTCAGTTCCAGAAGAGTTAAAAGATTGGGCTGGTCAT
TATTTTAATGAGTGTTCCGCTGCGCGGCCAGATTTAATAGGAAAATCAAATAGCGTGTGT
AATAGACCTATTAGTGTAATAGTCGAAGGTGATTCTAGAACTGGCAAAACAATGTGGGCT
CGTGCTTTAGGCCCACATAACTATATGAGTGGTCATCTGGATTTCAATTCTAGGGTGTTC
TCAAATGACGTCAAGTATAACGTCATTGATGACGTCGCTCCGCATTATTTAAAGCTAACG
CACTGGAAAGAATTGATTGGGGCCCAGAGGGACTGGCAGTCCAACTGTAAATATGGAAAG
TCAGTTCAAATTAAAGGCGGTATCCCTTCAATCGTGCTGTGCAATCCTGGAGAGGGGGCC
AGCTATAAAGATTTCCTCGACAAAGCTGAAAATGCAGCACTTAGAGAGTGGACACTCAAA
AATGCCAAATTCATCTTCCTCAACTGCCCCCTCTATCAAAGCACGACACAAGATCGC
>3_REF52
ATGCCTCGTCCTGGCAGATTTAATATAAATGCAAAAAATTATTTCCTCACATACCCTAAA
TGTTCTCTTTCCAAAGAGAGGCACCTTTCCCAATTACAAACCGTAAAAACTCCAACTTCT
AAATTATTCATTAGAGTGTGTAGAGAGCTTCACGTAGATGGGGAACCTCATCTCCACGTG
CTCATCCAGTTCGAAGGAAAATTCCAATGCACAAATAACAGATTCTTCGACCTGGTTTCC
CCAACCAGATCAACACATTTCCATCCAAACATTCAGAAAGCTAAGAGCAGTTCAGATGTC
AAGGCCTATGTGGAAAAAGACGGAGACTTCATTGATTTTGGAGTTTTCCAAATCGATGGC
AGATCAGCTAGAGGAGGTCAGCAATCTGCCAACGACGCATATGCCGAGGCAATCAATTCA
GGGTCCAAAGCTGCGGCCCTCGATATTTTAAGGGAGAAAGCTCCCAAAGATTTTGTATTA
CAATTTCATAATTTAAATGCTAATTTAGATAGGATTTTTACGCCTTCGGCGGAGGTTTAT
GTTTCTCCATTTCTTTGTTCTTCATTTGATACAGTTCCAGAGGAACTCCATCATTGGGCT
GCAGAAAATGTTGTGGATGCCGCTGCCGCTATTAGGCCCATAAGTATTGTTATTGAAGGT
GATAGTCGTACGGGCAAAACCATGTGGGCTAGGTCTTTAGGCCCGCATAATTATCTATGC
GGTCATTTGGACTTGAGCCCACGAGTGTACTCAAATGATGCGTGGTACAACGTCATTGAT
GACGTCGATCCGCATTATCTGAAACACTTTAAAGAGTTCATGGGGGCCCAAAGGGACTGG
CAATCCAACACAAAATACGGAAAGCCAGTTCAAATTAAAGGAGGCATTCCCACTATCTTT
CTCTGCAATCCAGGACCTAACAGCAGTTATAAAGAATTTCTGGACGAAGACAAGAATAAC
GCACTAAAGCAGTGGGCTCTAAAAAATGCAACCTTCATCACCCTCGAAGGGCCACTCTAC
TCAGGTTCCAATCAAAGTGCAACACAGCCTAGCCAAGAAGGGGACCAGGCGTCGACGAGT

>3_REF53
ATGACTAGACCAAAGTCATTCCGTATAAATGCTAAGAATTATTTCCTCACTTATCCCAAA
TGCTCTCTCACTAAAGAAGAAGCCCTTTCCCAATTAAATAACCTAGAAACCCCAACATCC
AAAAAATATATTAAAGTTTGCAGAGAACTCCATGAGAATGGGGAGCCTCATCTCCACGTG
CTTATCCAGTTCGAAGGCAAGTTCCAGTGCAAGAATCAACGATTCTTCGACCTGGTCTCC
CCCACCAGGTCAGCACATTTCCATCCGAACATTCAGGGAGCTAAGAGCTCGTCAGACGTC
AAGTCCTATCTGGAGAAGGACGGAGACACCCTCGAATGGGGAGAGTTTCAGATCGATGGA
CGATCTGCAAGAGGGGGACAACAATCAGCCAATGACGCTTACGCCCAGGCGCTTAACACT
GGAAGTAAGTCAGAGGCTCTTAACGTCCTTAGGGAATTAGCCCCTAAGGATTATGTTTTA
CAATTTCATAATTTAAATAGTAATTTAGATAGGATTTTTACACCTCCGTTGGAGGTTTAT
GTTTCTCCTTTTTTATCTTCTTCTTTTGATCGAGTTCCAGAAGAACTCGAGGAGTGGGTC
GCCGAGAATGTGAAGGATGCCGCTGCGCGGCCTTTGAGACCCATAAGTATAGTAATAGAG
GGTGAGTCTAGAACAGGGAAGACTGTTTGGGCGCGTTCATTGGGTCCACATAATTATTTA
TGTGGGCACCTTGATTTAAGCCCTAAAGTGTATTCAAATGATGCGTGGTATAACGTCATT
GATGACGTTGATCCGCATTATCTGAAACATTTCAAAGAATTCATGGGGGCCCAGAGAGAT
TGGCAAAGCAACACCAAGTACGGCAAGCCAGTTCAAATTAAAGGTGGAATACCCACTATC
TTCCTCTGCAATCCAGGACCCAACTCCAGCTATAAAGAGTACCTCGATGAGGAGAAAAAC
AGCGCATTAAAAGCCTGGGCTTTAAAAAATGCAGAATTCATCACCCTCAACGAGCCACTA
TACTCAGGTACCTATCAAGGTCCAACACAAAATAGCGAAGAAGAGGTCCATCCGGAGGAA
GAGAAT
>3_REF54
ATGGCAGCCCCAAATCGGTTTAAATTAAATGCAAAAAATTATTTTCTCACTTATCCCAAG
TGCTCCCTCACTAAAGAAGAAGCACTTTCCCAATTCTTAAATCTCCAAACACCAACTTCT
AAAAAATTCATTAGAATCTGCAGAGAGCTTCACGAAGATGGGACTCCTCACTTACATGTT
CTCATCCAGTTCGAAGGAAAATTCCAGTGCAAGAACAATAGATTCTTCGACCTTACCTCC
CCAACCAGGTCAGCACATTTCCATCCGAACATTCAGGGAGCTAAAAGCTCAAGCGATGTC
AAAACCTACATGGAGAAAGACGGAGACATCCTTGATCATGGAGTTTTCCAAGTCGATGGA
AGATCAGCTAGAGGAGGTTGCCAATCTGCCAACGACGCATATGCCGAGGCAATCAACGCA
GGGTCAAAAATTGAGGCCCTCAATATATTAAGGGAGAAGGCTCCCAAAGATTATGTTTTA
CAATTTCACAATTTAAATTCTAATTTAGATAGGATTTTTACACCTCCAATGGAGGTTTAT
GTTTCTCCTTTTTCTTCTTCTTCCTTTGATCAGGTTCCAGAAGAACTTGAGGAATGGGCT
GCCGAGAACGTCGTCAATGCCGCTGCGCGGCCTTTGAGGCCCGTAAGTATAGTGATTGAG
GGTGACAGTAGGACGGGGAAAACAATGTGGGCCAGATCACTGGGACCACATAATTATTTG
TGTGGTCATCTAGACCTTAGCCCAAAGGTCTACAGTAATGATGCGTGGTATAACGTAATT
GATGACGTAGACCCCAACTACCTAAAGCACTTTAAGGAATTCATGGGGGCCCAAAGGGAC
TGGCAATCAAATAGAAAGTACAATAAGCCAGTTCAAATTAAAGGCGGAATTCCCACAATC
TTCCTCTGCAATCCAGGACCCAACTCCAGCTATAAAGAATTCTTGGATGAAGAAAAGAAT
TCTAAACTAAAAAACTGGGCTATAAAGAATGCGACCTTCGTCACCCCCGAGGGCCCACTC
TACTCAGGTACCAATCAAAGTGCAGCACAGGCTAGCCAAGAAGGGGACCAGACGTCGACG
AGT
>3_REF55
ATGCATCCACTTAATAAATTCAGGATAAATGCGAAGAACTACTTCCTCACATATCCACAC
TGCTCCCTAACCAAAGAAGAGGCACTTTCCCAAATACAAGCTCTACAAACCCCAACAAAT
AAGCTATTCATTAGGGTTTGCAGAGAGCTTCACGAAGATGGGGCTCCTCACCTGCACATT
CTCATCCAATTCGAAGGAAAATTCCAATGTAAAAATAACAGATTCTTCGACCTCACATCC
CCAACCAGGTCAGCACATTTCCATCCGAACATTCAGGGAGCTAAGAGCTCAACAGATGTC
AAAACCTATATGGAGAAAGACGGAGACGTGCTTGATCATGGAATTTTCCAGGTCGATGGA
AGATCAGCTAGAGGAGGTTGCCAATCTGCCAACGACGCATATGCCGAGGCAATCAATTCA
GGGTCCAAAGCTGAGGCCCTCAATATATTAAGGGAGAAAGCTCCCAAAGATTTTGTTTTA
CAGTTTCATAATTTAAATAGTAATTTAGATAGGATTTTTACACCTCCATTAGAGGTTTAT
ATTTCTCCTTTTAATTCTTCTTCATTTGATCAAGTTCCAGTAGAACTTGTAGAATGGGTT
GCCGAGAACGTGAGGGATTCCGCTGCGCGGCCATGGAGACCCATGAGTATTGTGGTAGAG
GGAGAGAGTCGTACAGGGAAGACACTTTGGGCCAGGTCTCTAGGCCCACACAATTACTTG
TGTGGTCATCTTGACCTAAGCCCAAGAGTCTACAACAATGAGGCATGGTACAACGTCATT
GATGACGTCGATCCCCACTATCTAAAGCACTTTAAAGAATTCATGGGGGCCCAAAGGGAC
TGGCAAAGCGACACCAAATACGGGAAACCAATTCAAATTAAAGGTGGTATCCCAACAATC
TTCCTTTGCAATCCAGGGCCAACATCATCATATAAAGAGTACTTAGACGAAGAAAAGAAT
TTCGCACTCAAAGACTGGGCTTTAAAGAATGCGGAATTCATCACCCTCACCGAGCCACTC
TACTCACGTGCCAATCAAGGTCCAACACAAAATAGCGAAGAAGAGACCAATTCGCAGGCG
GAGGGT
>3_REF56
ATGCCTCGTTTATTTAAAATATATGCCAAAAATTATTTCCTAACATATCCCAATTGTTCT
CTCTCTAAAGAGGAAGCACTTTCCCAATTAAAAAACCTAGAAACCCCAACAAATAAAAAA
TACATCAAAGTTTGCAGAGAACTCCACGAGAATGGGGAACCACATCTCCATGTGCTTATC
CAATTCGAAGGCAAATACCAATGTAAGAACCAACGGTTCTTCGACCTGGTATCCCCAAAC
AGATCAGCACATTTCCATCCGAACATTCAGGCAGCTAAGAGCTCAACAGATGTCAAGACC
TACGTGGAGAAAGACGGAGACTTCATTGATTTTGGAGTTTTCCAAATCGATGGCAGATCA
GCTAGAGGAGGTCAGCAATCTGCCAACGACGCATATGCCGAAGCACTCAATTCAGGCAAT
AAATCCGAGGCCCTCAATATATTAAAAGAGAAGGCCCCAAAGGACTATATTTTACAATTT
CATAATTTAAGTTCAAATTTAGATAGGATTTTTAGTCCTCCTTTAGAAGTTTATGTTTCT
CCATTTCTTTCTTCTTCTTTTAATCAAGTTCCAGATGAACTTGAAGAGTGGGTCGCTGAG
AACGTCGTGTCTTCCGCTGCGCGGCCATGGAGACCTAATAGTATTGTCATTGAGGGTGAT
AGCAGAACAGGCAAAACAATGTGGGCCAGGTCTCTAGGCCCACATAATTATTTATGTGGA
CATCTAGACCTAAGCCCAAAGGTGTACAGTAATGATGCGTGGTACAACGTCATTGATGAC
GTAGACCCGCATTATTTAAAGCACTTCAAGGAATTCATGGGGGCCCAGAGGGACTGGCAA
AGCAACACAAAGTACGGGAAGCCCATTCAAATTAAAGGGGGAATTCCCACTATCTTCCTC
TGCAATCCAGGACCTACCTCCTCATATAGGGAATATCTAGACGAAGAAAAAAATATATCC
TTGAAAAATTGGGCGCTCAAGAATGCAACCTTCGTCACCCTCTACGAGCCACTGTTCGCA
AGTATCAATCAAGGTCCAACACAAGATAGCCAAGAAGAAACCAATAAGGCG
>3_REF57
ATGGCTCCCCCAAATAAATTCAGAATAAATGCCAAAAATTATTTCCTCACATATCCACAC
TGCTCTCTCACTAAGGAAGAGGCACTTTCCCAAATTAAAACCCTAGAAACCCCAGTAAAT
AAACTATTTATCAGAATCTGTAGAGAATTACACGAAGATGGGTCTCCTCACTTGCATGTT
CTCATCCAATTCGAAGGAAAGTTCCAGTGTAAGAATCAAAGATTCTTCGATCTCACATCC
CCACACAGGTCAGCACATTTCCATCCGAACATTCAGGGAGCTAAAAGCTCAACAGATGTC
AAATCCTACATGGAAAAAGACGGAGACGTGCTTGATCATGGAGTTTTCCAGATCGATGGA
AGATCGGCTAGAGGAGGTTGCCAATCTGCCAACGACGCATATGCCGAGGCAATCAATTCA
GGGTCCAAAGCTTCGGCCCTCAATATACTGAGGGAAAAGGCTCCTAAAGATTTTGTTTTA
CAGTTTCATAATTTAAATAGTAATTTAGATAGGATTTTTACTCCTCCAATAGTGGAATAT
ATTTCTCCTTTTTCTTCTTCTTCATTTGACCAAGTTCCCGAAGAACTTGATGAGTGGGCG
GTCGATAATGTTGTGAGTGCCGCTGCGCGGCCTTTAAGACCGGTAAGTATAGTGATAGAG
GGTGATAGTAGAACGGGGAAGACGATGTGGGCCAGGTCATTAGGACCACATAATTACTTG
TGTGGTCATTTGGATCTGAGTCCAAAGGTGTACAGTAATGATGCTTGGTTCAACGTCATT
GATGACGTAGATCCGCATTATCTAAAGCACTTTAAAGAATTCATGGGGGCCCAAAGGGAC
TGGCAAAGCAACACCAAGTACGGGAAACCAGTTCAAATTAAAGGCGGGATCCCCACTATC
TTCCTCTGCAATCCAGGACCCAATTCCAGCTATAAAGAGTATCTGGAAGAAGAAAAGAAC
TCAGCACTTCGAAACTGGGCTGTAAAGAATGCGATCTTCGTCTCCCTCAACGGGCCACTC
TACTCAGGTTCCTATCAAGGTGCAACACCGAATCGCCAAGAAGACAACCAGACGACGACG
GGT
>3_REF58
ATGGCTCCCCCAAAACGTTTTAAAATAAATGCCAAAAATTATTTTCTCACTTATCCCCAC
TGTTCTCTTTCCCTATCAGAAACCCTTTCCCAATTGAAAACCCTACAAACACCAGTTAAC
AAATTATACATCAAAATTTGCAGAGAGCTTCACGAGAATGGGGAACCTCATCTGCATGCC
CTTATTCAATTCGAGGGAAAGTACCAGTGCACGAATAACAGATTCTTCGACCTGGTATCC
CCAAGCAGATCAACACATTTCCATCCGAACATTCAGGGAGCTAAATCAAGCTCCGACGTC
AAGTCCTATCTGGAGAAGGACGGAGACACCCTCGAATGGGGAGAGTTTCAGATCGATGCA
AGATCTGCAAGAGGGGGACAACAGACCGCCAATGACGCTTACGCCGCAGCGCTTAACTCA
GGAAGTAAGTCAGAGGCTCTTAGGGTTATAAGGGAGTTAGCTCCCAAAGATTTTGTTTTA
CAATTTCATAATTTAAATAGTAATTTAGATAGGATTTTTCAGGAGCCTCCAGCTCCTTAT
GTTTCTCCTTTTTTGTCTTCTTCGTTCGACCAAGTTCCAGAAGAACTTGAAGAATGGGCG
GCGGAGAACGTCGTTGAGGCCGCTGCGCGGCCAAGTAGACCGATTAGTATAGTGATTGAA
GGGGAAAGCAGAACAGGAAAGACCGTATGGGCCAGAAGTCTTGGGCCTCACAATTATCTG
TGCGGTCATCTTGATCTGAGCCCAAAGGTGTTCAGTAATGACGCATGGTATAACGTCATA
GATGATGTTGACCCGCATTATCTGAAACACTTTAAGGAGTTCATGGGGGCACAAAAGGAC
TGGCAAAGCAACACAAAATACGGGAAGCCAGTTCAAATTAAAGGGGGCATCCCAACAATC
TTCCTCTGCAATCCAGGTCCCAATTCTTCATATAAAGAGTATTTAGACGAGGACAAGAAC
GCGCATCTCAAATCCTGGGCATTAAAGAATGCGACCTTCATCACCCTCTCAAATCAGCTG
TACTCAGGTACCAATCAAAGTCAAGCATCGGGAGGCCAAGAAGAGAGCAATCAGGAGACG
CAGGAT
>3_REF59
ATGCCTCCACCTACAAAATTCAGAATAAATGCAAAAAATTATTTCCTAACATACCCTCAC
TGCTCACTCACAAAAGAGGAAGCACTTTCCCAATTAAAAGCCCTAGAAACACCTACAAAT
AAACTATTCATCAGAATCTGCAGAGAGCTACATGAAGATGGGACTCCACACCTGCATGTT
CTCATCCAGTTCGAAGGAAAATTCCAATGCAAGAATCAAAGATTCTTCGATCTCACCTCC
CCAAGTAGGTCAGCACATTTCCATCCGAACATTCAGGGAGCTAAAAGCTCAACAGATGTT
AAAGCATACATGGAAAAAGACGGAGACGTGCTTGATCATGGAGTTTTCCAAATCGATGGA
AGATCAGCTAGAGGAGGTTGCCAAACTGCCAACGACGCATATGCCGAGGCAATCAATTCA
GGGTCCAAAGCAGAGGCCCTCAATATATTAAAGGAAAAGGCTCCTAAAGATTTTGTTTTA
CAGTTTCATAATTTAAATAGTAATTTAGATAGGATTTTTGCACCTCCTTTAGAGGTTTTT
GTTTGTCCATTTCTTTCTTCTTCATTCGATCAAGTTCCAGAAGAACTTGAAGAGTGGGTT
TCTGAGAATGTGAGTGGTGCCGCTGCGCGGCCTTGGGGACCCAAAAGTATTGTGATAGAA
GGTGATAGTCGTACAGGTAAAACAATGTGGGCCAGATCATTGGGACCACACAATTATTTG
TGTGGACATCTTGATCTAAGCCCTAAAGTATACAGTAATGATGCTTGGTATAACGTCATT
GATGACGTAGACCCGCACTATCTAAAGCACTTTAAAGAATTTATGGGGGCCCAAAGGGAC
TGGCAAAGCAACACTAAGTACGGGAAGCCAGTTCAAATTAAAGGTGGAATCCCAACTATC
TTCCTTTGCAATCCAGGACCAACATCATCATATAAAGAGTACTTGAATGAGGATAAAAAT
TCAGCTTTAAAAGATTGGGCATTAAAGAATGCAGAATTCATCACCCTCAACAGCCCATTG
TACTCAGGTACCAATCAAAGTGCAACACAGAATAGCCAAGAGGAAGCCTATTCGGAGACG
GAGAGT
>3_REF60
ATGCCTCCCCCGCGTCGTTTTAAAATACAAGCTAAAAATTATTTCCTCACTTATCCACAG
TGCTCTCTAACTAAAGAGGAAGCACTCTCCCAACTTCAAAACCTAGAAACCCCAACCAAC
AAAAAATACATCAAAATCTGCAGAGAGCTTCACGAAGATGGGAGCCCTCATATCCACGTG
CTTATCCAGTTCGAGGGAAAATACGTCTGCACGAATAACAGATTCTTCGACTTGGTCTCC
CCAACCAGGTCAGCACATTTCCATCCGAACATTCAGGGAGCTAAATCCAGCTCCGACGTC
AAGTCCTATATCGATAAGGACGGAGACACCCTCGAGTGGGGAGAGTTTCAGATCGACGGA
CGATCTGCAAGAGGGGGACAACAATCAGCCAATGACGCTTACGCCGCAGCACTTAACACA
GGCAGTAAGTCAGAGGCTCTTAATGTAATTAAGGAGTTAGCTCCAAAAGATTATGTTTTA
CAATTTCATAATTTAAATGCTAATTTAGATAGGATTTTTGCACCTCCTTTAGAGGTATTT
GTTTGTCCTTTTTCTTCTTCTTCTTTCGATCAAGTTCCAGAAGAACTTCATGAATGGTCT
GCAAATAATGTTGTCAATGCCGCTGCGCGGCCTTTGAGACCGATTAGTATTGTGATAGAA
GGTGATAGTCGTACTGGTAAAACAATGTGGGCTAGGTCGTTAGGACCACACAATTATCTG
TGTGGACATCTTGATCTCAGCCCAAAGGTATACAGCAATGATGCTTGGTATAACGTCATT
GATGACGTCGACCCCCACTATCTAAAGCACTTTAAGGAATTCATGGGGGCCCAAAGGGAC
TGGCAATCCAATACAAAGTATGGGAAGCCAGTTCAAATTAAAGGTGGTATCCCAACAATC
TTCCTATGCAATCCAGGACCCAATTCCAGCTATAAAGAGTTCTTAGACGAAGAAAAGAAT
TCCGCATTAAAAAATTGGGCTATACATAATGCGATCTTCGTCACCATCCAACGGCCACTC
TACTCAGGTTCCAATCAAGGTGCAACACAAAATAGCCAAGCGAACAACGAGGAGACGACG
AGT
>3_REF61
ATGCCACCACCAAAGAGATTTAGAGTGAGCTCAAAGAACTACTTTCTCACATATCCTCGA
TGTTCTATTTCAAAAGAAGAAACCCTCTCACAATTGCTTAATATACAGACTCCAACAGAT
AAGAAGTACATCAAGATTTGCGAAGAATTACACGAAGATGGGCAACCTCATCTTCACGTG
CTTATTCAGTTCGAAGGAAAATTCGTCTGCACAAATCAAAGATTATTCGACTTGGTATCC
CCAACACGGTCAACACATTTCCATCCGAACATACAGGGAGTTAAATCAAGTTCAGATGTT
AAAGCATACATCGACAAGGATGGAGTCACCATTGAATGGGGCCAATTCCAGATCGACGGT
AGATCTGCAAGAGGAGGACAACAATCCGCAAACGACTCATATGCAAAAGCGTTAAATGCA
GATTGTATTGAAGCTGCAATGACGGTATTAAAAGAAGAACAGCCAAAAGATTTCGTTGTC
CAATATCACAACATCCGTTCTAATCTGGAGAAAATATTCACACCACCAACGGAACCGTGG
GTTCCTCCATTTCAGTTATCCACTTTCAACAATGTCCCTTTAATTATGTCGGACTGGGTT
AACGAAAATATTTCCGATTCCGCTGCGCGGCCGTTGAGACCTATATCAATCATCGTTGAA
GGACCATCAAGAACAGGCAAGACAATATGGGCCCGAAGTCTGGGTCCTCACAATTACCTA
TGTGGTCATATCGATCTCAACCCGAGAATTTACTCCAATCATGCATGGTATAACGTCATA
GATGACGTTGATCCGCATTATCTGAAACACTTTAAAGAGTTCATGGGGGCCCAACGTGAT
TGGCAATCAAACTGCAAATACGGAAAGCCAATTCAAATTAAAGGAGGAATTCCCACTATC
TTCCTATGCAATCCTGGCCCCCATTCATCATATAAAGAGTATCTCAGCGAAGAGAAAAAC
AAATCACTCAATGACTGGGCACAGAAAAACGCCATCTACGTCTCCATTGAGGAACCACTC
TACTCCACCTTCAATCAAACCGCGTCATCGTCACGCCAAGAGACAGACTCGACG
>3_REF62
ATGCCATCGCGTCCAAAGCGTTTTAAGATAAACGCTAAGAATTTCTTTCTCACCTATCCG
CAGTGCTCCTTGTCCAAAGAGGAGACTCTTTCTCAAATTAAAGCCTTGAACACACCAACG
TCCAAAAAATATATCAAAATTGCAAGAGAACTTCACGAAAATGGACAGCCTCATATCCAT
GTACTCATTCAGTTCGAAGGCAAATACCAATGCACAAATTACAGATTCTTCGACCTGGTG
TCCCCTTCCCAGTCAGCATATTTCCATCCGAATGTTCAGGGAGCTAAATCAAGCTCCGAC
GTCAAGTCCTATATCGATAAGGACGGGGACACACTGGAATGGGGAGAATTCCAGGTCGAC
GGTCGAAGTGCTAGAGGAGGCTGCCAAACGGTTAACGACTCATATGCCAAGGCCTTAAAT
GCCTCCTCTGCCGAGGAGGCGTTAAAGATCATAAGGGAAGAACAACCGGCACATTTCTTC
CTCCAACATCACAACTTGGTCGTTAACGCTTCCAAAATATTCCAAAAGCCTCCGGAACCA
TGGGTTCCTACGTTTCAACTTTCTTCCTTTACTAACGTTCCGGCTGAGATGCAAGACTGG
GCTGATCAATATTTTGGAAGGAGTGCCGCTGCGCGGTCGGAGAGATATATGAGTATCATC
GTCGAGGGTGATTCAAGAACCGGCAAGACCATGTGGGCACGTGCCTTAGGCCCACATAAT
TATCTGAGTGGTCACCTCGATTTCAATTCTCAAGTGTACTCCAACGAGGTGGAGTACAAC
GTCATTGATGACATTAACCCCAATTATTTGAAATTAAAGCACTGGAAAGAGCTAATTGGG
GCTCAAAAAGACTGGCAGTCAAATTGCAAATACGGAAAGCCAGTTCAAATTAAAGGAGGT
ATCCCCTCAATCGTGCTTTGCAATCCAGGTGAGGGTTCCAGTTATAAAGAGTTCCTCGAC
AAAGAAGAAAACCGAGCTTTACACAACTGGACCATTAAGAATGCGCTCTTCGTCACCCTC
ACAGCCCCCCTCTATCAAAGCACTCCA
>3_REF63
ATGCCACTACCACCAAAATCCTTTCGTTTACAATGTAAAAACATTTTCTTAACATATCCA
CAATGCGATATCCCAAAGGATGAAGCTCTCGAAATGCTCCGTAATTTAAAATGGGCAGTG
GTAAAACCCATCTATCTCCGGGTATCACGAGAGGAGCATTCCGATGGGTTCCCGCACTTG
CACTGTCTAATCCAGTTGACTGGAAAATGCAACATCAAAGATGCCCGGTTCTTCGACATT
ACTCACCCCCGGAGATCTGCCCAGTTTCATCCAAACGTTCAGGCATCCAAGGACGCAAAT
GCCGTTAAAAATTACATAACAAAAGATGGTGATTATTGTGAATCTGGGCAGTACAAAGTT
TCCGGGGGGTCAAAAGCAAATAAAGACGACGTCTACCATAACGCTGTAAATGCTGCAAGT
GCGGGGGAGGCGCTCGACATAATCAAAGCTGGTGATCCGAAAACGTTCATTGTTAGTTAT
CATAACATAAAGGCTAACATCGAGCGCCTATTTACAACTCCTCCTATGCCATGGACTCCT
CCTTATCCATTATCCTCGTTTAACAACGTTCCTGAGGATATGCAACATTGGGTTGCTGAA
TATTTTGGTCGGAGTTGTGCGCGGCCAGATAGACCGATTAGTATTGTCATTGAGGGTGAT
TCGCGATGCGGCAAGACAATGTGGGCACGTGCACTAGGCCCACATAATTATTTGAGCGGT
CATCTTGATTTCAATGCAAAGGTCTATTCAAACTATGTGGAGTATAACGTCATTGATGAT
ATCACGCCCCAATATCTAAAGATGAAACACTGGAAAGAGCTTATTGGGGCCCAAAAAGAC
TGGCAGTCCAACTGTAAATACGGAAAGCCAGTTCAAATTAAAGGCGGGATACCATCAATC
GTGCTGTGCAATCCAGGGGAAGGTAGCAGCTATATAGCTTTCCTCAACAAAGAGGAAAAT
GCAGAATTAAGAGCGTGGACATTAAAAAATGCTCAATTCGTCATCCTCCACGCTCCCCTC
TATAAAAGCACAGCACAGGATAGC
>3_REF64
ATGCCTCGTCTTAACTCTTTTTGTGTTAATGCCAAAAATATCTTCCTCACTTATCCAAAA
TGCCCAATACCCAAAGAGCAAATGCTCGAGATTCTTCAGTCAATAAATTGCCCATCTGAT
AAATTATTTATCAGAGTGGCACAAGAAAAACACCAAGATGGGTCTCTGCATATCCATGCC
CTCATCCAGTTCAAAGGTAAATCCAAGTTCAGAAACACCAGACATTTCGATGTCACTCAC
CCTAATAACTCCACCCAATTCAACCCAAACTTCCAGGGAGCTAAGTCCAGCTCTGATGTC
AAGTCCTACATCGAGGAGGACAGTGATTACATCGACTGGGGTCAGTTTCAGATCGATGGA
AGATATGGTCGAGGAGGTCAACAGACAGCTAATGATGCAGCAGCAGAGGCCCTAAATGCA
GGTTCAGCTGACGCAGCTTTAGCAATAAATAGGGAAAAACTCCCTAAAGATTTTATTTTT
CAATATCATAATTTAAAATGTAATTTAGATAGGATTTTTACACCTCCTGTAGAGGTTTAT
GTTTCTCCTTTTTTATCTTCTTCTTTTAATCAAGTTCCTGAAGAACTTGAAGAATGGGCT
GTTGAGAATGTAATGGGTGCCGCTGCGCGGACTTTGAGACCCATGAGTATTGTCATAGAG
GGTGATAGTAGAACAGGAAAGACGATGTGGGCTAGGTCTTTGGGTCCACATAATTATCTG
TGTGGTCACTTAGACCTTAGTCCTAAGGTCTACAATAATGATGCCTGGTACAACGTCATT
GATGACGTCGATCCGCATTATTTAAAGCACTTTAAGGAATTCATGGGGGCCCAAAGGGAC
TGGCAATCAAATACAAAGTACGGAAAGCCAGTTCAAATTAAAGGAGGAATACCCACTATC
TTCCTCTGCAATCCAGGACCCAACTCAAGCTATAAAGAGTTCTTGGACGAAGAGAAAAAT
AACGCACTGAAAAATTGGGCTTTAAAGAATGCGATCTTCGTCACCCTCGAAGGCCCACTC
TACTCAGGTTCCAATCAAAGTGCAGCACAGGCTAGCCAAGAAGAGGAACAGACGTCGTCG
TGT
>3_REF65
ATGGCTCCTCCTAATAAATTCAGAATAAATGCCAAAAATTATTTCCTCACATATCCACAC
TGCTCTCTCACTAAAGAAGAAGCACTTTCCCAACTTAAAAACCTAGAAACCCCAGTAAAT
AAACTATTTATCCGCATCTGCAGAGAATTCCACGAAGATGGAACTCCTCACCTGCATGTT
CTCATCCAATTCGAAGGGAAATTCCAATGTAAAAACCAAAGATTCTTCGATCTCACATCC
CCAAGCAGGTCAGCACATTTCCATCCGAACATTCAGGCAGCTAAAAGCTCAACAGATGTC
AAAGCCTATATGGACAAAGACGGAGACGTGCTTGATCATGGAGTTTTCCAGATCGATGGA
AGATCGGCTAGAGGAGGTTGCCAGTCTGCAAACGACGCATATGCCGAGGCAATCAATTCG
GGGTCCAAAGCATCGGCCCTCAATATATTAAGGGAGAAAGCTCCCAAAGATTTTGTTTTA
CAATTCCATAATTTAAATAGTAATTTAGATAGAATTTTTACTCCTCCAATGGAGGTTTAC
GTTTCGCCTTTTTCTTCTTCTTCGTTTGATCGAGTCCCAGAGGAACTCGAAGAGTGGGCT
GCAGAGAACGTCGTCAGTTCCGCTGCGCGGCCATTACGACCAATAAGTATAGTCATAGAG
GGTGATAGCAGGACGGGGAAGACGATGTGGGCTCGATCATTGGGTCCACACAATTATCTG
TGTGGTCATCTTGATTTGAGCCCAAAGGTGTACAGTAATGATGCTTGGTTCAACGTCATC
GATGACGTTGATCCGCACTACCTAAAGCATTTTAAAGAATTCATGGGGGCCCAAAGGGAC
TGGCAAAGCAACACAAAGTACGGAAAACCAGTTCAAATTAAAGGTGGCATTCCAGCTATC
TTCCTGTGCAATCCAGGGCCCAACTCAAGCTATAAAGAATACCTAGACGAAGAAAAGAAT
ACTGCATTAAAGTCGTGGGCAATAAAGAATGCAGTCTTCGTCAGCATCACCGAGCCACTG
TACTCAAGTACCTATCAAAGTCCAGCACAGGATAGCGAAGAAGAAAATAACCAGGAGACG
GAGGAT
>3_REF66
ATGACACGTACACACCAATTCCAAGTTAAAGCCAAAAATATCTTCCTCACTTATCCAAAA
TGCCCAATACCGAAAGAACAAATGCTAGAAATTCTGAAATCTATAAATTGCCCTTCTGAT
AAATTATTTATCAGAGTTTCACAGGAAAAACACCAAGATGGGAGCTTGCATATCCACGCG
CTCATCCAATTCAAAGGTAAATCCCAGTTCAGAAACCCAAGACATTTCGATGTCACTCAC
CCTAATAACGCCACCCAATTCCACCCAAATTTCCAGGGAGCTAAGTCCAGCTCCGATGTC
AAGTCCTACATCGAGAAGGACGGTGATTACATCGACTGGGGTCGCTTTCAGATCGATGGA
AGATCTGCTCGAGGAGGTCAACAGACAGCTAATGATGCTGCAGCAGAGGCCTTAAATGCG
GGTTCGGCTGAAGCGGCATTAGCAATAATAAGGGAAAAACTCCCAAAAGATTTTATTTTT
CAATATCATAATTTAAAATGTAATTTAGATAGGATTTTTACACCTCCGTTGGAGGTTTAT
GTTTCTCCTTTTTGTTCTTCTTCTTTTGATCAAGTTCCCGGAGAACTTGAGGAATGGGCT
TCCGAGAACGTGGTGAGTGCCGCTGCGCGGCCATTGAGACCCATGAGTATTGTGGTAGAG
GGTGATAGTCGAACAGGGAAGACCATGTGGGCTAGGTCGTTGGGTCCACACAATTATTTG
TGTGGTCATCTAGACCTTAGCCCTAAGGTCTACAGTAATGACGCCTGGTACAACGTCATT
GATGACGTCGATCCCCACTACCTAAAACACTTTAAGGAATTCATGGGGGCCCAAAGGGAC
TGGCAATCAAATACGAAATACGGAAAGCCAGTGCAAATTAAAGGTGGAATTCCCGCTATC
TTCCTCTGCAATCCAGGACCGCATTCCAGCTATAAAGAGTTCTTGGATGAAGAGAAGAAT
TCCGCACTCAAAAATTGGGCTTTAAAGAATGCGACCTTCATCACCCTCGAAGGCCCACTC
TACTCAGGTTCCAATCAAAGTGCAGCACAGGCTAGCCAAGAAGGGGACCAGGCGTCGTCG
CGT
>3_REF67
ATGAACAATGGAGACACCAACAGAGAAACCGATAGTACTACCAGACCTAATCAAGACATT
ATACGAGAGTCTTCAGGAAGAACATCCCCTAGTGAACAATGTAGCATGGTGGCAAATACA
TCTAGAAAACGTGAATGGTCACATGGAGGACGAGGAACAATGGCCAGCATTGCAAAAGAA
TCTCAAGAAAACTTTCAATATATGGCAGAAGAACTGGAAAAAATGGGCAGTGAATTCTTT
GGATACGTTACTGGGCAAAGTATTAAACCTTCCAGCGCATATATCAGCGATGTCATTATC
TTACGAGATATTCAGCTCCGTGATCAATGTTTGGACGTCTTGCGTGAGTACGGAAGAAGT
AGACGAAACGGACTGTTCGGATTTTCTGAAGAAGGAGATCACATCCACGTCATCCACGAT
TGCTCTTACACCAATCGCAGTTGCAGGGACATCTGGATTAGTCAAGTCAAGCCCTTCGGA
TCTGTTCAGAAAACTGGCAAACCAGTCAAATTCATCTGGGAATTCAAGCGAACAGACTGG
TACGATGTCTTCATCTATTTCTTTGTACGAAAACGGGGAGAGCGTGCAATATACGTTAGA
GGAGAAAGTGGGAAAATACCGAGTAACGATGAATGTGTACGATGGACCAGAGAGTTTAAA
GAAAGAGAAATGGTATCAAGCTCCGATTGCACGGATTACTATGAGTGTGAACAGCAAGAG
CACAAAATTAGCCGTAGATCAGATGCTGGCAGTTCTAACGGAAGACTTTATGAAAAGAAA
GCCTATTCGGCAGGGAAATTCGCATACATACGGAAAAAGACAAAAGCGTTATTAAGAAAA
TATTATGTGTCTCCAGTGAGTGCTATATGTGATGTGCCAGAATTTCGTGATGATGATTTG
TTATGTGATCCTAAAAATCGTGATTATATACAAGCAGCATGCGATGACTTTGGTAAGGAT
TTAAATGCTATGTCTTTGAGAGAAATTTATAATTTACTTACTGAAGATTATAATTTTACT
GATGAACAAGAACTTAATCCATATGCTTTGTTTATTTCTTCTATGAAATATGATAATCTT
GAGAATTCTTTGAATATTATTATAGAATTACTTAAATTTCAATGTAATGATGATGAAGAT
TTAATTGTAGAGTTTCTTACTAATTTGGTCAATGTATTAGACCGTCGTATACCTAAGTTA
AATGCTTTTCTTATTATATCTCCTCCAAGTGCTGGTAAAAATTTCTTTTTTGATATGATC
TTTGGATTATTACTATCTTATGGTCAGTTAGGTCAAGCTAATAGACATAACTTGTTTGCA
TTTCAAGAAGCACCTAATAAACGTGTATTATTATGGAATGAACCTAACTATGAGAGTTCT
TTAACTGATACAATTAAAATGATGTTTGGAGGAGATCCTTATACTGTTAGAGTTAAAAAT
CGTATGGATGCACATGTAAAACGCACTCCAGTTATAATACTTACTAATAATACTGTACCT
TTTATGTATGAAACTGCTTTTAGTGATAGAATTATTCAATACAAGTGGAATGCTGCGCCA
TTCTTAAAGGATTATGAATTGAAACCACATCCAATGACATTTTTCCTTTTATTGAGTAAA
TATAATATTACATTT
>3_REF68
ATGTTAAGTCAGTCTGGCAGTTACGAGCACTCATACGAGGACCATAATTATCCTGATTTG
GATCATACACTTCAGTTGCGGAGCTTCAGATACGACAGTGAAGACGACTATAAGCACTTA
TTTGATAATGCTAATACTACTGGTGAACTCTTGTCTGCTATGGAGTCTTTTGAAGAGTCT
TCAGATGAAATACCAAGTGAAGCAGCGACAGGAGCACTTGAAGAGATTAGAAATCGTGCT
CAAGTCGGTAATACAAGATTGGGAAGACATGCTGAAAGAACATTCAACCGAAGAAGAAAT
GATAGAATACTTGACAGAGGAATTCTTAGCTTTTATTCAAAAAGATTGCAAAAACGACTC
ATTGGAAACCTTGTACGAAACAGTGGAAGAACCCAAACTAATACAATCAAGCCTAGCTAC
GATGAAGTATTACTTAACGCTCACCTTGCAAAACAAAGCGAAAGAGACTACGGGCTTGAA
AGGCCATTCCCTGTCAGTTATCAACAAATGGAACTCTGTCATAAAGACGCCTTTGAAACT
CCTATCGAACGAGAAAGAAGCTTCGACCAATTCTTTCGAGCGGTGGAACGAAGAATGGGA
ATCCTCGCAGATCAGTTATGCAGAGCTTTTGAGAATAATACAAGTAATGCAAGAAGAATT
CTACACGACTCCATTGAGCTTAGAAGAAACCAAAACTTTCGTAAAATGGTTTTTGACATC
AGGAAAGTACTTGATAAAAGAGGTTCGTACGCTATATGGTTCCATGAAACAAACAAAGGA
ACGGAAGATTACCCAGAAGACATCTGTAGAGGATATCCCCCAGACTACGACTTTGGAGTC
ATATCAACTGGATTCAGACTCAGCGGAAAGCCAGCAATTGAGCCAATCGGAAGAGGAGGA
AGAGGAGGAAGAGATCCCCCTGACCCAAGAATCAAATTCAAAACATACAAATACTACCCG
GAAACGAAAATCTACCATGATGTCTACAGGGAAATTTATGAAGAAGAAGCTTTTGATGAA
CCAACCGAAGGCCATTTCCACATACTTCACGCCTGCCAATGGTACAACAATGAATGCAGG
TGCCTCGGAAGGAGCTTTGATGTCAATCCAAGGAAGAATAAGGCAATCCCTATCGACCCG
GTTGACACGGAACACATACGCAACATCATGTTCTATAACACAAAATGGCCCAGATGGCCT
GTGTACATCAAAGTGGCCGACGGACCCGAATTCGAATATGTTTATAGAACTGAATCTATT
TCAAAAGAATCAATACAACCCGAGCGACAGTCGCAACAATTGGAAGAGAGCAACAATCAG
GATGAAAGTGGACCTTCCGGACGACAGCCGACAAGCCTACCAAATAAAAGAGATAATAAA
TGCACAAATGTCCCGCATGGAAAATCATCCCGAAACGGAAACCCAGTCGAAAAGTTCGTG
GAACAATTCAAACTCAGGCCAACATGGCCCTTGGAACACATATTAGACACTAAAGATTGG
CTTGAAAGTGAATGGGGCACGTACATAGCAAGTGACAAACAAATACAACGAACCTTCCAA
ATACTTATGAAAATAACAATGAATATGACCTACAGCGAACTAAAAATGCTCTACCAAAAT
GAACATACAATGCCTATATGGGGAGCTATAAGTAGTAAAGACTTATTAAATACTTATTAT
ACACTGGACGAATCACAAGAAATAGTTGAAGAATTATTAGACTATCAAATGAACAATGAT
CAATTGGAATACTTTGACAACATAGAAGAAGCGAAACGAAAATTCATTACTGATCTTTAT
GAAATCCTAGAAAAAAAACATCAGAAAACAAACACTTTTCAGATAGTCAGTCCACCTAGT
GCTGGAAAGAATTTTTTCATAGAAACTGTATTAGCATTTTATTGGAACACTGGAGTCATA
CAAAACTTTAATCGCTACAATAATTTCCCATTAATGGAAGCTGTGAATAGAAGAGTAAAC
TATTGGGATGAACCAAACTTTGAACCAGATGCAACAGAAACATTAAAGAAACTATTTGCA
GGTACAGCACTCAAGGCAACAGTCAAATTCCAAAAAGAAGCCAACGTTCAAAAAACACCT
GTAATAATAACAGCAAATCACGACAAGTTCACAAAAGAAGTATGGGATGATCGTATTATA
AAATATTATTGGTATCAATGTCCTAAATTAAAACAATATAATAAGCGTTTACATCCTTTT
GTATGGTGCTATCTAGTTGATAAGTATGTACTCGATTTGTAA
>3_REF69
ATGTTCCGGTTCGCATTATATCGATGTAGCCAATCATTGGTCAGTACCTTACGATTCTTT
GTAATTACAGATGATGGAGAATCTGAAAACGTGGCTTCAACAAGTATGGAACCTAAATCC
GCAAGTACCGATGTCGTCGGTTCGACATTGGGTAACCTTGATACTGAAGATATCCGAATT
AATAGACCCGGAGACAATAAACCCCTCCGACTTCGAACGATTCACGATTTGTATCCGGAA
GATTTTAAAACCATGGCAGAAGGATTTAATCGAATCACAGATGATCTCGTTCGAATTATA
CTATCAAAGAACGAGCGTTCTTCTCGGCGCTACTTATCAGACGTCATTTCCATCCAATCT
CCTGAACACGCTATTCGAGTACGCCAAGTTCTTGCTAATGCCGCCCGAGACCATTGTACT
CGAGGAGAGTTTTTTATCTGGCGTTTCGAAGGAAGCCATACTCACGTGGTTCACGACTGC
TCCTATGCAGGAAGTACCTGCAGATGCCCCTTCTTTAACGACGCCAGTATCTACCGATTT
CTTCGAAAGCCTTTGCGTTCCAGGAAGCGCGTCCACGAACTCGGAGCCCTCGACTGGATC
AATATATTGCTATACTTCGCGGTGCACAAAGGGACTAGCCCTGGACAAATATGGCTCAAC
AAAAACCTGCAAGGATCTAATTCTTCAACTCCGGTTATACAATGGCAAGAAAATGTGCTC
GGATGGGAGCAATCAGTATTGGAATTTCAAAGAAACCGACTGCCTATACACGATGTCTCA
GAACTCGGTAATAGCTGGGTTGGCCAAACAGTTGATCGACGAAGTGAACCAGCATCTAAA
CGAAAGCGGAGCAACTTTGAAAAAGTCGTCGAAGAGGTATCGTCCCTATTAGTTAAATAT
TGTCCGGTACCGTTAATAGGTATTAAAAATTTAATACCGCCAAATCACGCGGATTTTCGT
ACTATACTTTTTGATCCACGTAATAAAGATAATTATATATCAGCGTGCGATATTCACGCT
TTACATTTAAACAAATATTCTTTTAAAGAATTCCATGAACTTTATTCGCAAGCAGATAAT
CCTATATTTTATGCTAATAATTTAGATCCGTATGAATATTATCATTCTAGAGATACTAGC
TTATATTTTTTAGACGAATTATTGAAGTTTCAACTTAAAGGTGAAGAGGAAATTATTAAA
CCATTTTTATCTAATCTACGTAATTGGTTTAACAGAGAAGGTCTTGACGGTAATCCAAAA
ATGAATGCATTGTGTGTTATTGGTCCGCCGAATTCTGGGAAAAATTATTTTTTCGACGCA
ATTATCGCTTTAGCAAATAATGTAGGTCATATAGGTCGAGTTAATAATAAAACAAATAAT
TTTGCATTGCAAGACGTAGTTAATCGACGTATAGTTGTTGGTAATGAAATTAGTATGGAA
GAAGGAGCGAAAGAAGATTTTAAAAAATTATGCGAAGGAACCGCTTTTAACGTTCGTGTT
AAATTTAAAGCTGATTGTATATTTACTAAGACGCCTGTTCTTTTAATCAGTAATAATGAA
TTAGATATATGTTGGGATCCGCACTTTAAAGATGTACGTTTAAAAACTATTCGTTGGAAT
ACTGCACCATTATTAGCCGCTAGTAATAAAAAACCATATCCATTAGCTATGTATGATTTA
TTCGATAAATATAATGTTTCTTAT
>3_REF70
ATGGAGCTATTTCGGGGTGTCTTGCACATTTCCTCTAACATTCTGGACTGTGCTAATGAT
AACTGGTGGTGCTCTATGCTAGACTTAGATACTTCTGACTGGGAACCACTAACCCATTCT
AACAGATTAATGGCAATATATTTAAGCAGTGTTGCTTCTAAACTTGATTTTACTGGGGGG
CCGCTAGCAGGTTGCTTATACTTTTTTCAGGTGGAATGTAACAAATTTGAGGAAGGCTAT
CATATCCATGTAGTTATTGGTGGTCCAGGACTAAATGCTAGAAACTTAACTGTGTGCGTA
GAAGGTTTATTTAATAATGTTCTTTACCATCTTGTAACTGAAAGTGTTAAACTTAAATTT
TTGCCAGGGATGACTACCAAAGGAAAATATTTTAGAGATGGAGAGCAGTTTATAGAAAAT
TACTTAATGAAAAAAATTCCTTTAAATGTTGTGTGGTGTGTAACAAATATTGACGGGTAT
ATAGACACCTGTATTTCCGCCTCTTTTCGGCGAGGAGCTTGTCATGCTAAAAGACCCCGC
ATTACTGCAAATACAGACAGTGCTACTAATGAAACTGGGGAGTCTAGCTGTGGAGGGGGA
GATGTTGTGCCATTCGCTGGAAAGGGAACAAAAGCGGGGTTAAAGTTTCAAACCATGGTA
AATTGGCTATGTGAAAACAGAGTATTTACTGAAGATAAATGGAAATTAGTGGATTTTAAC
CAATATACTTTATTAAGTAGCAGTCACAGTGGCAGCTTTCAAATTCAAAGTGCCTTAAAG
TTAGCTATTTATAAAGCTACTAACTTAGTACCCACTAGTACATTCTTGTTACATTCAGAC
TTTGAGCAGGTTACTTGCATTAAAGAAAATAAAATAGTAAAATTATTATTGTGTCAAAAC
TATGATCCTCTTTTAGTGGGTCAACATGTGTTAAGGTGGATTGACAAAAAATGTGGTAAA
AAAAACACCCTGTGGTTTTACGGGCCACCAAGTACTGGAAAAACAAATTTGGCAATGGCT
ATTGCTAAAACTGTACCAGTGTATGGAATGGTGAATTGGAATAATGAAAACTTTCCATTT
AATGATGTAGCGGGGAAAAGTTTGGTGGTCTGGGATGAAGGCATTATTAAGTCCACTATT
GTGGAAGCTGCAAAAGCCATTTTAGGTGGTCAGCCAACCAGGGTAGATCAGAAAATGCGT
GGCAGTGTGGCAGTGCCCGGTGTGCCTGTGGTTATAACCAGCAATGGTGACATTACATTT
GTTGTGAGTGGTAATACCACTACAACTGTGCATGCTAAAGCCTTAAAGGAACGGATGGTA
AAGCTAAACTTTACCATAAGATGTAGCCCTGACATGGGTTTACTTACAGAGGCTGATGTA
CAACAATGGCTAACTTGGTGTAATGCACAAAGCTGGAGCCACTATGAAAACTGGGCAATA
AACTACACATTTGATTTCCCTGGAATAAATGCAGATGCCCTCCACCCAGATCTCCAAACC
ACCCCCATTGTCCCAGACACCAGTATCAGCAGCAGTGGTGGTGAAAGCTCTGAAGAACTC
AGTGAAAGCAGCTTTTTCAACCTCATCACTCCAGGCGCCTGGAACAGTGAAACCCCGCGC
TCTAGTACGCCCGTCCCCGGGACCAGTTCAGGAGAATCATTTGTCGGAAGCCCAGTTTCC
TCCGAAGTGGTAGCCGCGTCGTGGGAGGAAGCTTTTTACACGCCGCTTGCCGATCAGTTT
CGTGAACTGTTAGTAGGGGTTGACTTTGTATGGGATGGTGTGAGGGGATTGCCTGTTTGC
TGTGTGGAACATATAAACAACAGTGGGGGAGGGTTGGGGCTTTGCCCTCATTGTATTAAT
GTGGGAGCTTGGTATAATGGATGGAAATTTAGAGAGTTTACTCCAGACTTAGTGCGCTGC
AGTTGTCATGTAGGAGCCTCTAACCCATTTTCTGTGTTAACTTGTAAAAAATGTGCTTAC
CTGTCTGGATTACAAAGTTTTGTAGATTATGAGTAA
>3_REF71
ATGCCTCGTATTAACTCTTTTTGTGTTAATGCCAAAAATATCTTCCTTACTTATCCCAAA
TGCCCAATACCCAAAGAACAAATGCTCGAAATCCTTAAAAACATTTCCTGTCCGTCTAAT
AGATTATTTATCAGAGTAGCCCAAGAGAAACACCAAGATGGGTCTATGCATATCCATGCC
CTCATCCAATTCAAAGGTAAATCCAAGTTCCGAAACCCCAGACATTTCGATGTCACTCAC
CCTAATAGCTCCACCCAATTCCATCCAAACTTCCAGGGAGCTAAGTCCAGCTCCGATGTC
AAGTCCTACATCGAGAAGGACAGTGATTACATCGACTGGGGTGAGTTTCAGATCGATGGA
AGATCTGCACGAGGAGGTCAACAGACAGCTAATGATGCTGCAGCAGAGGCCTTAAATGCA
GGTTCAACCGAAGCAGCTTTAGCAATAATTAGGGAAAAACTCCCTAAAGATTTTATTTTT
CAATATCATAATTTAAAATGTAATTTAGATAGGATTTTTACACCTCCAATGGAGGTTTAT
GTTTCTCCTTTTTCTTCTTCTTCATTCGATCAAGTTCCAGAAGAACTTGAGGAGTGGGCT
GCCGAGAACGTCGTCAGTGCCGCTGCGCGGCCTATAAGGCCCATAAGTATAGTGATCGAG
GGTGACAGTAGAACTGGGAAGACGATGTGGGCCAGATCACTTGGACCACATAATTATCTG
TGTGGTCATCTAGACCTTAGCCCAAAAGTCTACAGTAATGATGCCTGGTATAACGTAATT
GATGACGTAGACCCCCACTACCTAAAGCACTTTAAGGAATTCATGGGGGCCCAAAAGGAC
TGGCAATCAAATACAAAATACGGGAAGCCAGTTCAAATTAAAGGCGGAATTCCCACAATC
TTCCTCTGCAATCCAGGACCTGACTCAAGTTATAAAGAGTTCTTGGATGAAGAGAAAAAT
GCTGCACTCAAGAATTGGGCTTTAAAGAATGCGACCTTCATCACCCTCGAAGGCCCACTC
TACTCAGGTTCCAATCAAAGTGCAGCACAAGATAGCCAAGAAGGGGATCAGGCGTCGACG
AGT
>3_REF72
ATGGCTCCTCCCAAACGTTTTAAAATACAAGCCAAAAATTATTTCCTCACTTATCCACAG
TGCTCTCTCAACAAAGAAGAAGCACTTTCCCAATTACAAGCCCTAGAGACACCAACTAAT
AAAAAATATATCAAAATCTGCAGAGAGCTTCACGAAGATGGGAGCCCTCATCTCCACGTG
CTTATCCAGTTCGAAGGGAAATACGTCTGCACGAATAACAGATTCTTCGACTTGGTATCC
CCAACCAGGTCAGCACATTTCCATCCGAACATTCAGGGAGCTAAATCCAGCTCCGACGTC
AAGTCCTACATCGACAAGGACGGAGACACCCTCGAATGGGGAGAGTTTCAGATCGACGGA
AGATCTGCAAGAGGGGGTCAACAGACAGCCAATGACGCTTACGCCCAGGCACTTAACAGC
GGCAGTAAGTCAGAGGCTCTTAATGTAATTAAGGAGTTAGCTCCTAAAGATTTTGTTTTA
CAATTTCATAATTTAAATGCTAATTTAGATAGGATTTTTGCACCTCCTTTAGAGGTTTTT
GGTTCTCCTTTTTTATCTTTCATCATTTGGATCAAGTTCCCAAAGAACTTGAAGAATGGG
GCTGCTGATAATGTAAGGCATGCCGGTGCGCGGCCATGGAGACCCATCAGTATTGTCATA
GAGGGAGAGAGTCGTACAGGAAAAACCATGTGGGCGCGTTCATTGGGCCCACATAATTAT
CTGTGCGGTCATCTGGATCTGAGTCCAAAGGTGTACAGTAATGATGCTTGGTATAACGTC
ATTGATGACGTAGACCCCCACTATCTAAAGCACTTTAAAGAATTCATGGGGGCCCAAAGG
GACTGGCAAAGCAACACCAAGTACGGGAAACCAATTCAAATTAAAGGTGGAATCCCAACT
ATCTTCCTTTGCAATCCAGGCCCAACATCATCATATAAAGAATTCTTGGAGGAAGAAAAG
AATTCAGCTTTAAAAGAGTGGGCATTAAAGAATGCGGAATTCATCACCCTCAACAGCCCA
TTGTACTCAGGTACCAATCAAAGTGCAACACAGAATAGCCAAGAGGAGGCCAGTTCGCAG
GCGGAGAGT
>3_REF73
ATGCCTGGTCCCGATAGTCCGGTTGAGCAGACGAGTTTTCTCGAGACACATGGACCTGAT
TCCAGTTATCATCTTAACCTGTCGCATTGTGCACATATGGCTGCCTATAGCGTATTCTCC
GTTAAACAGGGAAGAGCACCTCCGGTGGCTAGCATTTTTGTCCAGAGCGAGATTGGCGAA
CGCGATTTGCACCTTCATTTGGTCCTTGGAGGACAGGGGCTAAATAAATATAGCGCTAAA
GCGTTCCGCCATCAGCTACAGTACAAATTCTGTGAAAATCTAATCACCGTTCTAGAGAAA
CATGTAAACGAAGGAACTACTTCTGATCCTGAAATGTGTTCAGTTCTTATAAAATGTCTA
TCCAAAGCTAAAAACGAAGAACATGCATATTGTACTATTTTACAATATAAAAGCAGAAGT
GGGGACCTCTATGCATGCAGAGTAGATCCAGTAGAATTTATCTGCAACTATCTACTTCGA
AAAAACCTTAAATACTACACCTGTATGGATCCAGATAAAGCCACACAACATATTGCCTAT
TTTGATGCCACAAGTAAGACTTACGCTGTAACCTTAGCTAATGGAAAATGGGTTCCAACA
GACTGTAGAAAGCAATGGCTAAATATACTTCGCCACAACGTGATCCAAAAAAACGAGCCA
ATATTTGCCGGAGAAATGTTTGATGTTTTGCCTAAGGTACCTGAATCTTCTTGGAAAATT
GATATGCTTTCTTCTCAATCTAAAATAACTAAGAGAGAGACTTTAATGATTGACTGTATG
AATCGATGTGAGCAAAATTACTGGTTAACATATGAAGACCTTGTAAATGGGTGCGCCGAT
CTCGTTGTTATGTTAGAATGTCAATCGGGCGGAAACAAACTTATAGAACAGATACTTAGT
ATGGTTCATATAAAGATGACGCAAAAATATACTGCGCTTAGTTATATTTTAGCAAAATAT
GATCCAATCCCATTTACGACTGACAATAAAGTGTGGAAATTATTAACTTTACAGGGATAT
AATCCTTGGCAATTTGGACACTGGTTATTATGTGTCCTAGATAAAAAGGCGGGAAAGCAG
AACACAATAAACTTTTATGGTCCTGCAAGTACCGGGAAAACCAATTTAGCCAAAGCCATT
GTAAACGCTGTTCAGTTATATGGATGTGTAAATCACCAAAATAAGAACTTTGTTTTCAAT
GATTGTACTGCAAAATTAATATGTTGGTGGGAAGAATGTATCATGACTACTGATTGGGTG
GAACAAGCAAAATGTATAATGGGGGGCACACAATTTAGAATAGACAGAAAACATAAGGAT
TCACATCTATTACCGCAAACACCGTTAATAATATCAACCAATCATAATATATATGAAGTC
ACAGGAGGCAATACCACTACACATGTTCATTCTATGCCACTTCGGGAGAGAGTTGTTCAA
TTTAACTTTATGAAACAACTTGAAAGCACGTTCGGTGAAATAGAGCCAACAGACGTTGTT
GCATTATTACAAGTATGTTACAAAAAATATTCAGTTTCATTGTCAGACTTTCATCGTACT
TGGAACATTAAAAAAACTCCAAATGACTTTCCATTGACGGTTGTCTGTTCAAATCATACA
CAGGATCTAATTGTTTTCGAGAGTGGTCTATGCGGATCGTGCGGAGGCTATTATCCACTA
GAGACGTGGAATGAAAATAACTGCCAAAATATAGAAGAAGAAGACATAACAGGTGAGATC
CTTAATCACAATGATATATCCTATGAAGAATTCGAGGAATGGATCACTAACTTCGATTTT
TCGCTCTTAGACTCTCCAGAAACACCAAACGCTACCACTCCATCAAGAAAACGAACAAGT
TCGGACGAAACCATAAATTCGCCTCCAAAAAAACAACGCAAAACAGAACACAAGGTACTG
ATCGATTGGTCCTCACAACCATCTACTTCGGCCGAGCAATATGTCTACGAGACATATGAG
CAAGAGATCAAAAGCGAGGAGCCGGAGTCGCAGTCCACAGGACTCACGCCGTCCGAATGG
GGAGAGAGACTTGGGATCATTCCACAGGGGATGGACCAGGAACCAATCGTCCTCCACTGT
TTCGAGACAATCGACTGGGAGGAAGACAACACCGATGCATGTATTCAATGA
>3_REF74
ATGGCAGCCCCCAATCGCTTTAAAATAAATGCCAAAAATTATTTTCTCACTTATCCCAAG
TGCTCTCTAACTAAAGAAGAGGCACTTTCCCAATTATTAAATCTCCAAACACCCACTTTC
AAAAAATTTATTAGAATTTGCAGAGAGCTTCACGATGATGGGACTCCTCACTTGCATGTG
CTCATCCAGTTCGAAGGAAAGTTCCAATGCAAAAACAATAGATTCTTCGACCTCACATCC
CCAACCAGGTCAGCACATTTCCATCCGAACATTCAGGGAGCTAAGAGCTCAAGCGATGTC
AAATCCTACATGGAAAAAGACGGAGACGTCATTGATCATGGAGTTTTCCAAGTCGATGGA
CGATCAGCTAGAGGAGGTTGCCAATCTGCCAACGACGCATATGCCGAGGCAATCAATTCA
GGGTCCAAAGCTCAGGCCCTCAATATATTAAGGGAGAAAGCTCCCAAAGATTTTGTTTTA
CAATTTCACAATTTAAATTCTAATTTAGATAGGATTTTTACACCTCCAATGGATGTTTAT
GTTTCACCTTTTATATCTTCTTCTTTCGACCAAGTTCCAGAAGAACTTGAAGCGTGGGCT
GCCGAGAACGTCTGCAGTCCCGCTGCGCGGCCTCTGAGACCCATAAGTATAGTAATTGAG
GGTGACAGTAGGACGGGGAAGACTATGTGGGCCAGATCATTGGGACCACATAATTATTTG
TGTGGTCATCTAGACCTTAGCCCAAAGGTTTACAGTAATGATGCCTGGTACAACGTCATT
GATGACGTCGACCCCCACTACCTAAAGCACTTTAAAGAATTCATGGGGGCCCAAAGGGAC
TGGCAATCAAATACAAAGTACGGGAAGCCAGTTCAAATTAAAGGCGGAATTCCCACTACC
TTCCTCTGCAATCCAGGACCCAACTCCAGCTATAAAGAATACTTGGATGAGGAAAAGAAT
TCTGCACTAAAAAACTGGGCTTTAAAAAATGCAACCTTCGTCACCCTCGAAGGCCCACTC
TACTCAAGTACCAATCAAAGTACAGCACAGGCTAGCCAAGAAGGGGACCAGACGTCGACG
AGT
>3_REF75
ATGGCTCCCCCTAAGCGCTTCCAAATAAATTGCAAAAATTATTTCCTCACATATCCTAAG
TGCTCCTTAACGAAAGAAGAAGCACTTTCCCAGTTAAAAAACCTAGAAACCCCAACAAAT
AAAAAATACATCAAAGTTTGCAGAGAACTCCACGAGAATGGGGAACCACATCTCCATGTG
CTTATCCAATTTGAAGGGAAATTCAAGTGCCAAAATCAGCGATTCTTCGACCTGGTATCC
CCAAGCAGGGCAGCACATTTCCATCCAAACATTCAGGGAGCTAAATCCAGTTCAGATGTC
AAGTCTTATGTCGATAAGGACGGAGACACCGTCGACTGGGGTGAGTTTCAGATCGACGGA
CGATCTGCACGTGGGGGTCAGCAGTCAGCCAATGACGCTTACGCCGCAGCTCTTAACTCA
GGCAGTAAGTCAGAGGCTCTTAGAATCATTAAAGAATTAATACCGAAAGATTATATTTTA
CAATTTCATAATTTAAATAGTAATTTAGATAGAATTTTTCAGGAGCCTCCGGCTCCTTAT
ATTTCTCCCTTTTTATCTTCATCTTTTAATCAAGTTCCAGATGAACTTGAAGTATGGGTG
TCCGAGAACGTCGTGTCTTCCGCTGCGCGGCCATGGAGACCTAATAGTATTGTCATTGAG
GGTGATAGCAGAACAGGCAAAACAATGTGGGCCAGGTCTCTAGGCCCACATAATTATTTA
TGTGGACATCTAGACCTAAGCCCAAAGGTATACAGTAATGATGCATGGTACAACGTCATT
GATGACGTAGACCCGCATTATTTAAAGCACTTCAAGGAATTCATGGGGGCCCAGAGGGAC
TGGCAAAGCAACACAAAGTACGGGAAGCCCATTCAAATTAAAGGGGGAATTCCCACTATC
TTCCTCTGCAATCCAGGACCTACCTCCTCATATAGGGAATATCTAGACGAAGAAAAAAAC
ATATCCTTGAAAAATTGGGCTCTCAAGAATGCAACCTTCGTCACCCTCTACGAGCCACTG
TTCGCAAGTATCAATCAAGGTCCAACACAAGATAGCCAAGAAGAAACCAATAAGGCG
>3_REF76
ATGCCTAGAAACCCCGATTCTTTTCGTTTACAAGCCAGACATATTTTCTTAACCTATCCC
AAGTGCGATATCCCAAAAAATGAAGCTCTTCAAATGCTTCAAACCTTATCATGGTCAGTC
GTCAAACCAACATATATTCGAGTTGCCAGAGAGGAGCACTCGGACGGATTCCCACACCTT
CACTGTCTCATCCAACTCTCTGGAAAGTCCAACATCAAGAATAAGAGATTTTTCGACCTT
ACTCACCCCAGAAGGTCGACCAATTTTCACCCAAACATACAAGCAGCCAAAGACGCCAAC
GCCGTCAAGAATTACATCACCAAAGACGGCGATTGTTGTGAATCCGGACAGTTCAAAGTG
CCTGGGGGTACAAAGAAGAATAAAGACGACGTCTATTATAACGCCATCAATGCACCTAGT
TTGGCGGAAGCTCTTGCAATTATCCGGGCCGGAGATCCAAGGGCGTTCATCGTGAGTTAC
CATAACATTACAGCGAACTTGGAACGCCTTTTCAAAAAGGCGCCTGAACAATGGGTCCCT
CCATTTCCACTTTCCTCTTTCACTAACGTTCCTGAACAGATGCAAGAATGGGCGGATGAT
TATTTTGGAATGGGTCCCGCTGCGCGGCCTGTAAGACCAGTTAGTCTCATAGTGGAAGGT
GATTCTAGAACGGGCAAGACGATGTGGGCTCGTGCTTTAGGCCCACATAATTACCTCAGT
GGACACCTGGACTTCAATAATCGAGTGTACTCGAATAATGTTGCCTATAACGTCATTGAT
GACGTAGCACCGCAATACCTAAAGCTAAAGCATTGGAAAGAGCTTCTTGGGGCCCAAAAA
GACTGGCAGTCAAATTGCAAGTACGGGAAACCAGTTCAAATTAAAGGAGGGATCCCTTCA
ATCGTGCTTTGCAATCCAGGCGAGGGATCCAGCTATAAAGATTTCCTGGATAAAGCGGAA
AATGCGTCGCTCAAACATTGGACTCTCAAGAATGTTATCTTCATCACTCTCGACGCCCCC
CTCTATCAAGAAGGCACACAGGCAAGCCAAGAGGAGGGCGAT
>3_REF77
ATGCCCAGAAATAATTCTTTTTGCATAAATGCAAAAAATATTTTTCTTACTTTCCCAAAA
TGCCCAATTCCAAAAGAACAGATGTTAGATATATTATCTAACATTTCATGCCCTTCAGAC
AAATTATTCATTAGGGTTGCACAAGAAAAACACCAAGATGGGTCTCTGCATATCCATGCA
CTCATCCAATTCAAAGGTAAAGCCAAGTTCAGAAACCCCAGACATTTCGATGTCACTCAC
CCTCATACCTCCACCCAATTCCATCCAAACTTCCAGGGAGCTAAGTCCAGCTCTGATGTT
AAGTCCTACATCGAGAAGGACGGAGATTACATCGACTGGGGCACATTTCAGATCGATGGA
AGATCTGCAAGAGGAGGTCAACAGACAGCTAATGATGCTGCTGCAGAAGCCCTAAATGCA
GGTTCTAAAGAAGCAGCTATGGCTATAATAAGGGAAAAACTCCCAGAAAAATTTATTTTT
CAATATCATAATTTAAATAGTAATTTAGATAGGATTTTCACTCCTCCGTTGGAGGTTTAT
GTTTCTCCTTTTTTATCTTCTTCTTTTAATCAAGTTCCTGAAGAACTTGAAGAGTGGGTC
TCCGAGAATGTCATGGATGCCGCTGCGCGGCCTCTGAGGCCTCAAAGTATAGTGATTGAG
GGAGACAGTCGTACGGGTAAAACGATGTGGGCTAGGTCATTAGGGCCTCATAATTACTTA
TGCGGTCATTTAGATTTAAGCCCCAAAGTTTACAGCAATGATGCGTGGTATAACGTCATT
GATGATGTCGATCCGCACTTCCTCAAGCACTTTAAAGAGTTCATGGGGGCCCAAAGGGAC
TGGCAATCAAACACAAAGTACGGGAAGCCAGTTCAAATTAAAGGTGGAATACCCACAATC
TTCCTCTGCAATCCTGGGCCAAACTCATCTTATAAAGAATATCTGGACGAGGAAAAGAAC
CAAGCCCTAAAAAACTGGGCAGTTAAGAATGCAGTCTTCATCACCCTCGAGGAACCACTG
TACTCAATTGCCCATCAAAGTCCAGCACAGGGAGGCCAAGAGGAGGACCAGGAGGAGGAG
AGTGGATCT
>3_REF78
ATGCCTCCAAAGCGGAACGGTATTTATTCCAAAAACTATTTCATCACTTATCCCAAATGT
TCTCTCACCAAAGAGGAAGCACTTTCCCAATTATTAAATATACAAACCCCAACTTCAAAA
AAATATATTAGAATCTGCAGAGAGCTTCACGAAGATGGGACTCCTCACTTGCATGTTCTC
ATCCAGTTCGAAGGGAAATTCAAGTGCCAGAATATGCGATTCTTCGACTTGGTCTCCCCA
AGCAGGTCAGCACATTTCCATCCGAACATACAGGGAGCTAAATCCAGCTCCGACGTCAAA
TCCTACATCGAGAAGGACGGGGACATTCTCGACTGGGGGCAATTTCAGATCGACGGAAGG
TCAGCAAGAGGAGGGCAACAGACAGCCAATGACGCTTACGCCGCAGCACTTAACGCGGGA
AGTAAGTCGGAGGCTCTTAGAGTCATTAAGGAACTAGCTCCTAAGGATTTTGTGCTGCAA
TTTCATAATTTAAATGCAAATCTAGACAGAATCTTTCAGGAGCCACCAGCTCCTTATGTT
TCTCCTTTTTCCTCTTCTTCTTTCGATCAAGTTCCAGAAGAACTTGAAGTATGGGCTGCC
GAGAACGTCGTCAGTGCCGCTGCGCGGGCCAATAGACCAATAAGTGTAGTGATTGAGGGT
GACAGTAGGACGGGGAAGACGATGTGGGCCAGATCATTAGGTCCACATAATTATCTGTGT
GGACATCTAGATCTGAGCCCAAGGGTATACAGTAATGACGCCTGGTTTAACGTCATTGAT
GACGTCGACCCGCATTACCTAAAGCACTTTAAGGAGTTCATGGGGGCCCAAAAGGACTGG
CAATCAAATACAAAATACGGGAAGCCAGTTCAAATTAAAGGCGGAATTCCCACTATCTTC
CTCTGCAATCCAGGACCCAATTCAAGCTATAAAGAGTTTTTGGATGAAGAGAAGAATTCT
GCACTCAAAAATTGGGCTTTAAAGAATGCAATCTTCATCACCCTCGAGAGCCCACTCTAC
TCAGGTTCCAATCAAAGTGCAGCACAGGCTAGCCAAGAAGGGGACCAGACGTCGGAGAGT

>3_REF79
ATGGCTCCCCCCAAACGTTTTAAAGTACAAGCCAAAAATTATTTCATCACTTATCCACAG
TGCTCACTCACTAAAGAGGAAGCACTTTCCCAAATTCAAGCCATCAACACACCCTCGAAT
AAAAAATACATCAAAATCTGCAGAGAGTTACACGAAGATGGGAGCCCTCATCTCCATGTG
CTCATCCAGTTCGAGGGCAAATTCGTCTGCACGAATAACAGATTCTTCGACCTGGTATCC
CCAACCAGATCAGCACATTTCCATCCGAACATTCAGGGAGCTAAATCAAGCTCAGATGTC
AAGGCCTACATCGACAAGGACGGGGACACTCTCGAGTGGGGAGAGTTTCAGATCGATGGA
AGATCAGCAAGAGGAGGACAGCAGACAGCCAACGACGCTTACGCCGAAGCACTTAACGCA
GGAAGTAAATCAGAGGCTCTTAGAGTCATTAAGGAACTAGCTCCTAAAGATTTTGTACTA
CAATTTCATAATTTAAATGCAAATCTAGACAGAATCTTTCAGGAGCCACCGGCTCCCTAT
ATTTCTCCTTTTTCTCCTTCTTCTTTCGATCAAGTTCCAGAAGAACTTGAAGTTTGGGCC
ATCGATAACGTTGTCGATCCCGCTGCGCGGCCCCTTAGACCTCGGAGTATAGTAATTGAA
GGAGATAGTCGAACGGGAAAGACGATGTGGGCTAGATCACTGGGACCACATAACTATTTG
TGCGGACATCTGGATCTGAGTCCCAAGGTCTACAGTAACGACGCCTGGTATAACGTCATT
GATGACGTCGACCCGCATTTCCTCAAACACTTTAAAGAGTTCATGGGGGCCCAAAGGGAC
TGGCAATCCAACACAAAGTACGGGAAGCCAGTTCAAATTAAAGGCGGGATACCAACAATC
TTCCTCTGCAATCCTGGTCCCAACAGCAGTTATAAAGAATTCCTAGACGAGGAAAAGAAC
ACCGCACTAAAAAACTGGGCAGTAAAGAATGCGATCTTCATCACTCTCGAAGGACCCCTG
TACTCAGGTACCAATCAAAGTACAGCACAGGGAAGCGAAGAGACGCAACAGGAGGAGGAG
AGTAGATCT
>3_REF80
ATGCCAAGGGAAGGTCGTTTTGCTATAAACGCAAAAAACTATTTCTTGACATATCCCAAA
TGTCCTCTTACAAAGGAGGACGCTCTTGAACAACTTCTAGCCTTGTCAACACCAGTTAAC
AAGAAGTTCATCCGCATCTGTCGAGAACTCCATGAAGATGGACAACCTCATCTCCATGTT
CTGCTTCAGTTCGAAGGGAAACAACAAACGAAAAACCAAAGGTTCTTCGACCTCCATTCC
AGATGCAGATCGGCATATTACCATCCGAACATTCAGCGAGCTAAAAGCTGCTCAGATGTT
AAAACATACATGGAGAAAGACGGAGACATTCTTGATCATGGAACCTTCCAAATCGATGGC
AGATCAGCTAGAGGAGGTAAACAATCTGCCAACGACGCATACGCCGAGGCACTCAACTCT
GGATCAAAGTTGGAGGCCCTCCTTATATTGAAGGAAAAGGCTCCTAAGGATTTCATTTTA
CAATTTCATAACTTAAATTGTAATTTGTCTCGGATATTCACAGAGCCTACACAGGCATAT
GAGTCGCCTTTTACATTGGAGTCATTCGACAAGGTTCCAAGCTACATTTCTTCATGGGCT
GAAAGAAATGTGAGAGATGCCGCGCGGCCAGATAGACCTATTAGTATAGTTATTGAAGGA
GATAGTCGCACGGGTAAAACCATGTGGGCACGTGCCATAGGTCCTCATAATTATCTTTGC
GGCCATTTGGATCTAAACGACAAAACATACTCTAACGAGGCATGGTACAACGTCATCGAT
GACGTTGATCCACATTATTTGAAACATTTCAAAGAATTCATGGGCGCGCAAAGAGACTGG
CAGTCTAACGTCAAGTACGGGAAGCCCACTAAAATTAAAGGTGGTATCCCCACCATCTTT
CTGTGTAACCCTGGTCCCAAGTCCTCCTATAAAGAGTACTTGGATGAAGAGAACAATGCT
GCGCTTAAACAGTGGGCTTCAAAGAATGCGGAATTCTACACCCTCAAAGAACCACTGTTC
TCCACCGTCAATCAAGGTTCAACACAGGGTCGCCAAGAAGAGAGCAATTCGACGATCTCG
AAT
>3_REF81
ATGGCTTCGCCACGTCGTTTTAGAGTAAATGCCAAAAACTATTTCCTCACATATCCAAAG
TGCTCTCTAACTAAAGAAGAGGCACTCTCCCAATTGCAAACCCTAGAAACCCCGACGAAG
AAGAAATTCATCAAGATCTGTAGAGAGCTTCACGAAGATGGGTCTCCGCATATCCATGTT
CTCATCCAATTCGAAGGGAAATTCCAGTGCAAAAATAACAGATTCTTCGACTTGGTTTCC
CCAAGTCGGTCAGCACATTTCCATCCGAACATTCAGGGAGCTAAATCAGCGTCGGACGTC
AAAAACTACATCGCCAAAGATGGAGACGTTCTAGAATGGGGTGTTTTCCAGATCGATGGA
CGATCTGCCCGTGGTGGTCAACAAACGGCGAACGATGCATATGCCCAGGCGATTAACACG
GGAAATAAAGACGATGCTTTGAGAGTATTAAAGGAATTAGCCCCAAAAGATTACGTTCTG
CAGTTTCACAATTTAAATACCAATTTAGATCGTATTTTTCAACCTCCTTCCGAGGTTTAT
GTTTCTCCATTTTCAATTTCATCCTTCGACAGAGTTCCGGCAGACCTCGTCGATTGGGTC
TCGTCTAATGTTGTGTGTGCCGCTGCGCGGCCTTTTAGGCCCATAAGCATAGTCATAGAG
GGGGATAGTAGGACGGGCAAAACGATGTGGGCTCGGTGCTTAGGACCACACAATTACTTG
TGTGGACATCTTGATCTGAGCCCAAAGGTCTATAGCAATGATGCCTGGTACAACGTCATT
GATGACGTTGATCCCCACTATCTAAAGCACTTTAAAGAATTCATGGGGGCCCAGCGTGAC
TGCCAAAGCAACACGAAGTACGGAAAGCCGGTCATGATTAAAGGTGGAATTCCCACTATC
TTCCTGTGCAATAAAGGTCCAAACAGCAGCTATAAGGAATATCTGGATGAAGAAAAAAAT
GCAGCACTGAAGCAGTGGGCAATCAAGAATGCAGTCTTCATCACACTCGAAGAACCACTC
TATTCCGGTCGCGAAAACATCGCTCTCCCAGAAGAAGAAGAAGAGCATTCGCAGGAGGCG
AGT
>3_REF82
ATGCCTAGAGCCGGACGTTTTTCTATTAAAGCCAAAAATTATTTTCTTACATATCCCCAG
TGCTCACTCACAAAGGAAGAAGCACTTTCCCAATTACAAACCCTACAAACCCCAACAAAT
AAAAAATATATCAAAATTTGCAGAGAGCTTCACGAAGATGGGTCTCCTCATCTCCACGTG
CTTATCCAGTTCGAAGGGAAATACAACTGCACGAATAACAGATTCTTCGACCTGGTGTCC
CCAACCAGGTCAGCACATTTCCATCCGAACATTCAGGGAGCTAAATCAAGCTCAGACGTT
AAGTCCTATCTGGAGAAGGACGGAGACACCCTCGACTGGGGCGAGTTTCAGATCGATGGA
AGATCTGCAAGGGGAGGACAACAGACAGCCAATGACGCTTACGCCAAAGCACTTAACAGC
GGAAGTAAGTCAGAGGCTCTTAATGTAATTAAAGAATTAGCCCCCAAAGATTATGTTTTA
CAATTTCATAATTTAAATTCTAATTTAGATAGGATTTTTGCACCTCCTTTAGAGGTTTTT
GTTTGTCCTTTTCTTTCTTCTTCTTTTGATCAAGTTCCAGAAGAACTTGAAGAGTGGGTG
TCCGAGAATGTAAGGGATGCCGCTGCGCGGCCTTGGAGGCCCAAAAGTATAGTCATCGAG
GGAGAGAGCAGAACAGGAAAGACAATGTGGGCCAGGTCTTTAGGCCCACATAATTATTTG
TGTGGGCACCTTGACTTGAGTCCAAAGGTGTACAGTAATGATGCATGGTACAACGTCATT
GATGACGTAGACCCCCACTATCTAAAGCACTTTAAAGAATTCATGGGGGCCCAAAGAGAT
TGGCAAAGCAACACAAAGTACGGGAAGCCCATGCAAATTAAAGGTGGGATCCCAACAATC
TTCCTCTGCAATCCAGGCCCAACATCATCGTATAAAGAGTACTTGGACGAGGAAAAGAAT
TCAGCATTAAAAGACTGGGCAGTAAAGAATGCAGAATTCATCACCCTCACGGAGCCACTG
TACTCAGGTACCCATCAAAGTCAAGCACAGAATAGCCAAGAAGAGGCCAATTCGCAGACG

>3_REF83
ATGCCTCAACCGAAACGTTTCCAAATATATGCTAAAAATTATTTCTTAACATATCCACAA
TGTTCTCTTACTAAAGAAGAGGCACTTTCCCAAATAAAAAACCTCGCCACACCTACTAAT
AAATTATTCATTCGCGTTTCACGGGAACTGCACGAAAATGGGGAACCTCATCTTCACGTG
CTCATCCAGTTCGAAGGAAAATTCAAGTGTCAGAACAACAGATTCTTCGACCTGGTTTCC
ACAACCAGGTCAGCAAATTTCCATCCGAACATTCAGGGAGCTAAGAGCGCGTCAGATGTC
AAAGCCTATGTGGAGAAAGACGGAGACTTCATTGATTTTGGAGTTTTCCAGATCGATGGC
AGATCAGCTAGAGGAGGTTGCCAATCTGCCAACGACGCATATGCCGAGGCAATCAATTCA
GGGTCCAAGGCTGCGGCCCTCAATATTTTAAGGGAGAAGGCTCCCAAAGATTTTGTATTA
CAGTTTCATAATTTAAATGCTAATTTAGATAGGATTTTTACACCTCCGGTGGAGGTTTAT
GTTTCTCCTTTTAATTCATCTTCTTTTGATCAAGTTCCGGAGGAACTTGAAGAATGGGCT
GCCGAGAACGTTGTCAGTGCCGCTGCGCGGCCTTTAAGACCCATAAGTATAGTGATAGAG
GGTGATAGTCGAACGGGGAAGACGATGTGGGCCAGATCACTGGGACCGCATAACTATTTG
TGTGGTCATCTAGACCTTAGCCCAAAGGTGTACAATAATGAGGCCTGGTTCAACATCATA
GATGACGTCGATCCCCACTACCTAAAGCACTTTAAGGAATTCATGGGGGCCCAAAGGGAC
TGGCAATCAAATACAAAATACGGAAAGCCAGTTCAAATTAAAGGCGGAATTCCCACTATC
TTCCTCTGCAATCCAGGACCCAATTCAAGTTATAAAGAGTTCTTGGATGAAGAGAAGAAT
GCTGCACTCAAGAATTGGGCTTTAAAGAATGCGATCTTCGTCACCCTCGAAGGCGCACTC
TACTCAGGTTCCAATCAAAGTGCAGCACAAGATAGCCAAGAAGGGGACCAGGCGTCGTCG
TGT
>3_REF84
ATGGCACCTCCCAAGCGATTTCAAATAAATGCGAAGAATTACTTCCTCACTTATCCACAG
TGCTCTCTCACGAAGGAGGAAGCACTTTCCCAATTACGAAGCTTACGCACGCCCACGAAC
CAGAAATACATCAAAGTTTGTCGTGAGTTACACGAGGATGGGCAACCTCATCTGCATGCC
CTCATTCAGTTCGAGGGCAAATACAAGTGCCAAAATCAGCGATTCTTCGATCTGGTCTCC
CCAACTCGATCAACACATTTCCATCCAAACGTTCAGGGAGCTAAGTCGTGTTCCGACGTC
AAGTCCTACATCGAGAAGGACGGTGATAGCATCGAGTGGGGAGAGTTCCAGGTCGACGGA
CGTAGTGCTAGAGGCGGCTGCCATAAGGCTAATGACGCAGCCGCCGAGGCGTTAAACGCA
GGTTCCGCTGAAGCTGCGTTGGCTATTATTAAGGAGAAACTCCCCAAAGATTATATATTT
CAATATCATAATATCAAGGCTAATTTGGATAAGATCTTCCAAGCTCCTCCGGAGGTTTAT
GTTTCTCCCTTCTGTGCTTCCTCCTTCACTCAGGTTCCTGATGAACTTCAACGATGGGCA
TCGGCGAACGTGATGGATGCCGCTGCGCGGCCGTGGAGGCCGAGTAGTATAATAGTCGAG
GGTGATAGTCGGACGGGCAAGACAATGTGGGCCCGTTCATTGGGACCACACAATTATTTG
TGTGGACATCTCGACCTCAGTCCAAAAGTGTACAGCAATTCGGCTTGGTACAACGTCATT
GATGACGTCGATCCGCATTATCTAAAGCACTTTAAAGAGTTCATGGGGGCCCAGCGTGAC
TGGCAAAGCAACACGAAGTACGGGAAGCCGATTCAAATTAAAGGCGGCATTCCGACAATC
TTCCTGTGCAATCCAGGGCCGACGTCTTCATATAAAGAATACTTGGACGAAGATAAGAAT
ATCTCTCTGAAAGCCTGGGCTCTAAAGAATGCCGCCTTCTGCACGCTCACCCAGCCGCTC
TACTCAAGTGCCGATCAAAGTTCAACACCGAATCGGGAAGAAGAAAGCCATTCGGCGCAA
AAGGAT
>3_REF85
ATGCCGAGAGCCGGTCGTTTTCAAATAAATGCCAAAAATTATTTCATAACCTATCCCCGA
TGCTCCTTAGCAAAGGAAGAGGCCCTTTCCCAATTAAAAGCCATTTCTTACCCGACGAAT
ATCAAATTCATTAGGGTTTGCAGAGAACTACATCAGGATGGGGTGCCTCATCTCCATGTT
CTCATCCAATTCGAAGGCAAGTTCCAATGTACCAACCCCAGATTCTTCGATCTCATTTCC
CCATCCCGATCAACACATTTCCATCCGAACATTCAGGGAGCTAAATCATCGTCCGATGTC
AAGGCTTACATTGAAAAGGGAGGGGAATTTCTTGACGATGGAATTTTCCAAGTCGATGCC
AGAAGTGCCAGGGGGGAGGGCCAGCATTTAGCTCAGGTATATGCAGAAGCGTTGAATGCT
TCTTCTAAATCAGAAGCTCTTCAAATTATCAAAGAAAAGGATCCAAAGTCCTTTTTTTTA
CAGTTCCATAACATATCTGCTAACGCGGATCGAATCTTCCAGGCTCCGCCACAAACTTAC
GTTAGTCCGTTCTTATCATCCTCATTTACGCAAGTCCCAGAGGAAATAGAAGTATGGGTA
TCCGAAAATATATGCCGTCCCGCTGCGCGGCCATGGAGACCGATCAGTATTGTTCTCGAA
GGTGATAGCCGAACCGGGAAGACGATGTGGGCCCGATCTCTGGGCCCACATAACTATCTA
TGTGGACACCTGGATCTGTCTCCCAAGATATATTCAAACGACGCATGGTACAACGTCATT
GACGACGTAGACCCGCATTATCTAAAGCATTTCAAAGAATTCATGGGGGCCCAACGAGAT
TGGCAATCAAACACAAAATACGGAAAGCCCATTCAAATTAAAGGTGGGATTCCCACCATC
TTCTTATGCAATCCGGGCCCCAATTCGTCCTATAAAGAATACCTAGACGAGGACAAGAAT
TCCAATCTCAAGAATTGGGCAATCAAGAATGCGCTCTTCATCTCCCTCACAGAGCCACTC
TTCTCCTCCACCGATCAAAGCCAGGCACAGGCAAGC
>3_REF86
ATGGCACCTCCAAAACGTTTCCAAATAAATGCAAAGAATTACTTCCTCACTTATCCACAA
TGCTCTCTTACTAAAGAAGAGGCACTTTCCCAATTACAAAACCTAAACACCCCAACCAAC
AAAAAATATATCAAAATCTGCAGAGAGCTTCATGAAGATGGGAGCCCTCATCTCCACGTG
CTTATGCAGTTCGAAGGGAAATACAAATGCCAGAATAACAGATTCTTCGACTTGGTATCC
CCTTCCAGGTCAGCACATTTCCATCCGAACATTCAGGGAGCTAAATCCAGCTCCGACGTC
AAGTCCTATATCGACAAGGACGGAGACACCCTCGAATGGGGTGAGTTTCAGATCGATGGA
CGATCTGCAAGAGGAGGACAACAGACAGCCAATGACGCTTACGCCCAGGCACTTAACAGC
GGCAGTAAGTCAGAGGCTCTTAATGTAATTAAGGAGTTAGCTCCTAAAGATTATGTTTTA
CAATTTCATAATTTAAATGCTAATTTAGATAGGATTTTTGCACCTCCTTTAGAGGTTTTT
GTTTGTCCTTTTTTATCTTCTTCATTTGATCAAGTCCCGGAAGAACTTGAAGAGTGGGTT
TCTGAAAATGTGAGTGGTGCCGCTGCGCGGCCATGGAGACCCATCAGTATTGTGATAGAA
GGTGATAGTCGTACTGGTAAAACAATGTGGGCCAGGTCACTGGGACCACATAATTATTTG
TGCGGTCATCTAGATCTGAGTCCAAAAGTATACAGTAATGATGCTTGGTATAACGTCATT
GATGACGTAGACCCCCACTATCTAAAGCACTTTAAAGAATTCATGGGGGCCCAAAGGGAC
TGGCAAAGCAACACTAAATACGGGAAACCAATTCAAATTAAAGGTGGAATCCCAACTATC
TTCCTTTGCAATCCAGGGCCAACATCATCATATAAAGAGTACTTGGACGAAGAAAAGAAT
TCAGCATTAAAAGAGTGGGCTATAAAGAATGCGGAATTCGTCACCCTCGAGAGGCCATTG
TACTCAGGTACCAATCAAAGTGCAGCACAGAATAGCGAAGAGGAGGCCAGTTCGCAGGCG

>3_REF87
ATGCCTCGTTCAAGTTCATTTCAAGTAAAAGCCAAAAATATCTTCCTCACTTATCCGAAA
TGCCCAATTCCCAAAGAAGAAGCCTTAGAGCTTATTAAAAATATACAGTGCCCTTCTGAT
AAATTATTTATCAGAGTTGCACAAGAAAAACACTCAGATGGGACTCTGCATCTCCACGCG
CTCATACAATTCAAAGGTAAAGCCCAATTCAGGAATAGTCGACACTTCGACATTACACAC
CCCAACACCTCCACACAATTCCATCCAAACTTCCAGGGAGCTAAGTCCAGTTCCGATGTC
AAGTCCTACATCGAGAAGGACGGTGATTACGTCGACTGGGGTGTATTTCAGATCGACGGA
AGATCTGCTAGAGGAGGTCAACAGACGGCTAACGATGCAGCTGCAGAAGCGTTAAACGCA
GGTTCGAAAGAGGCAGCAATGGCAATAATTAGGGAAAAACTTCCAAAAGAATATATTTTT
CAATTTCATAATTTAAATACTAATTTAGATAGGATTTTTGCACCTCCTTTAGAGGTATTT
GTTTGTCCTTTTTTATCTTCTTCATTTGATCAAGTTCCAGAAGAACTTGAGGAGTGGGTT
TCTGAAAATGTGAGTGGTGCCGCTGCGCGGCCTTGGAGACCCAAAAGTATTGTCATAGAG
GGAGAGAGTCGTACTGGTAAAACAATGTGGGCCAGATCACTGGGACCACATAATTATCTG
TGCGGTCATCTAGATCTGAGTCCAAAGGTGTACAGTAATGATGCTTGGTATAACGTCATT
GATGACGTAGACCCCCACTATCTAAAGCACTTTAAAGAATTCATGGGGGCCCAAAGGGAC
TGGCAAAGCAACACCAAGTACGGGAAACCAATTCAAATTAAAGGTGGAATCCCAACTATC
TTCCTTTGCAATCCAGGACCAACATCATCATACAAAGAGTACTTGGACGAAGAAAAGAAT
TCAGCATTAAAAGAGTGGGCTATAAAGAATGCGGAATTCGTCACCCTCAACAACCCATTG
TACTCAGGTACCAATCAAAGTGCAGCACAGAATAGCGAAGAGGAGGCCAGTTCGCAGGCG

>3_REF88
ATGCCTAGGGCTGGCAGATTCAATATAAATGCTAAAAATTATTTCCTAACATATCCCAAC
TGCTCTCTTACTAAAGAAGAGGCACTTTCCCAATTACAGAACTTGGAAACCCCAGTTAAT
AAATTATTTATTAGGGTTTGTCGAGAATTGCACGAGAATGGGGAACCTCATCTACACGTG
CTCATCCAATTCGAGGGAAAATACCAATGCACAAACAACAGATTCTTCGACCTTATTTCC
CCAACCCGGTCAGCAAATTTCCATCCGAACATTCAGAGAGCTAAAAGCTCTTCAGATGTC
AAAGCCTATGTGGAGAAAGACGGAGACTTCATTGACTTTGGAGTTTTCCAAATCGATGGC
AGATCAGCTAGAGGAGGTTGCCAATCTGCCAACGACGCATATGCCGAGGCAATCAATTCA
GGGTCCAAGTCTTCGGCCCTCAATATTTTAAGGGAGAAAGCTCCCAAAGATTATGTTTTA
CAATTTCATAATTTAAATGCTAATTTAGATAGGATTTTTACACCTCCCTTGGAGGTTTAT
GTTTCTCCTTTTTGTTCTTCTTCTTTTGATCAAGTTCCCGAGGAACTTGAGGAGTGGGCT
GCCGAGAATGTTCTCGGTGCCGCTGCGCGGCCTTTAAGACCCATAAGTATTGTCATAGAG
GGTGAGAGTAGGACGGGGAAGACGATATGGGCCAGGTCATTGGGTCCACACAACTATTTG
TGTGGACATCTCGACCTTAGCCCAAAGGTCTACAGTAATGACGCCTGGTACAACGTCATT
GATGACGTCGATCCCCACTACCTAAAGCACTTTAAGGAATTCATGGGGGCCCAAAGGGAC
TGGCAATCAAATACTAAATACGGGAAGCCAGTTCAAATTAAAGGTGGAATTCCCGCTATC
TTCCTCTGCAATCCAGGACCCAATTCCAGCTATAAAGAGTTCTTAGACGAAGAGAAAAAT
AGCGCACTCAAAAATTGGGCTTTGAAGAATGCGACCTTCGTCACCCTCACAGGCCCACTC
TACTCAGGTTCCAATCAAAGTACAGCA
>3_REF89
ATGCCTCAACCAAAGAAATTTCTTATAAATGCCAAAAATTATTTCCTCACTTATCCCAAA
TGCTCCCTTACTAAAGAAGAGGCACTTTCCCAATTCTTAAATCTCCAAACCCCCACTTCC
ATAAAATTCATTAGAATCTGCAGAGAGCTTCATGAAAATGGGACTCCTCACTTGCATGTT
CTCATCCAGTTCGAAGGAAAATTCAAATGCCAAAACAACAGATTCTTTGACCTCACATCC
CCAAGCAGGTCAGCACATTTCCATCCAAACATTCAGGGAGCTAAAAGCTCAAGCGATGTC
AAAACCTACATTAAGAAAGACGGAGACATCCTTGATCATGGAATTTTCCAAGTCGATGGA
CGATCAGCTAGAGGAGGTTGCCAATCTGCCAACGACGCATATGCCGAGGCAATCAATTCA
GGGTCCAAAGCAGCGGCCCTCAATATATTAAAGGAGAAGGCTCCTAAAGATTTTGTTTTA
CAGTTTCATAATTTAAATAGTAATTTAGATAGGATTTTTACTCCTCCACTAGAGGAATAT
ATTTCTCCTTTTTTATCTTCTTCTTTCGATCAAGTTCCAGAAGAACTTGAAGCGTGGGCG
TGCGAGAATGTCGTCGATGCCGCTGCGCGGCCCCTTAGACCTCAAAGTATAGTCATCGAG
GGAGATAGTCGAACCGGGAAGACAATGTGGGCCAGGTCACTAGGCCCACATAACTATCTG
TGTGGGCATCTAGATCTGAGTCCAAAGGTCTACAGCAACGACGCATGGTACAACGTCATT
GATGACGTCGACCCGCACTTTCTTAAGCACTTTAAGGAGTTCATGGGGGCCCAAAGGGAC
TGGCAATCCAACACAAAATACGGGAAGCCAGTTCAAATTAAAGGCGGGATACCGACAATC
TTCCTATGCAATCCTGGTCCCAATAGCAGCTATAAAGAATTCCTCGACGAGAAAGACACA
GCACTAAAGAATTGGGCTCTCAAGAATGCGATCTTCGTCACCCTCCAAGGACCACTGTAC
TCAGGTTCCAATCAAAGTACAGCACAGGGAAGCGAAGAAACGCAACAGGAGGAGGAGAGT
CGATCT
>3_REF90
ATGCCATCGATTAAACGTTTCAAAATAAATGCCAAAAACTATTTTATCACTTATCCAGGC
TGCTCCCTCACCAAAGAAGAGGCACTTTCCCAATTGCTAAACCTCTCCACGCCAGTGAAT
AAGAAGTTCATCAAAATTTGCAGAGAGCTCCATCAAAATGGGAAGCCTCATCTCCATGTG
CCCATGCAATTCGAGGGAAAATATGCATGCAAGAATAACAGATTCTTCGATCTGGCCTCC
CCAACCAGGTCAGCACATTTCCATCCAAACATACAGGGAGCTAAATCCAGCTCCGACGTC
AAGTCCTACATCGCAAAGGACGGAGATACACTGGAATGGGGAGAATTCCAGATCGACGGC
AGAAGTGCTAGAGGAGGCTGCCAGTCTGCTAATGATTCATATGCCAAGGCGTTAAATGCA
GATTCCGTTGAATCTGCCATGGCGGTTTTAAAAGAAGAACAGCCAAAAGATTTCGTTTTG
CAGAATCATAACATCCGTGCCAACTTAGAAAGGATATTCGCTAAGGCTCCGGAGCCATGG
TCTCCTCCGTTTCCCCTCTCCTCTTTCAATGCCGTTCCAGACGAGATGCAAGCATGGTCA
GACGGTTATTTTGGAACAGATGCCGCTGCGCGGCCGGAGAGGCCTGTGAGTATCATAATT
GAAGGCGACTCGAGGACAGGGAAGACGATGTGGGCTCGTGCCTTAGGCCCACACAATTAT
CTCAGTGGACACTTAGACTTCAATTCCCGGGTCTTTTCAAATGAAGTGGAATATAACGTC
ATTGATGACGTCGCACCGCAATATCTAAAGCTAAAGCACTGGAAAGAACTTCTGGGGGCC
CAGAAGGACTGGCAGTCAAATTGCAAATACGGCAAGCCAGTTCAAATTAAAGGAGGGATC
CCATCAATCGTGCTTTGCAATCCTGGTGAGGGTGCCAGCTATAAAGATTTCCTGAACAAA
GAGGAAAACACAGGTCTCAGGAACTGGACCATCAAGAATGCCAAATTCATCACCCTCACA
GCCCCCCTCTATCAAGAAGGCACACAGGCAATCCAAGAGGCGGGCAATCAGGAGGCGCAG
GAT
>3_REF91
ATGCCATCCAAACCACGTCGTTTTAGAGTGCAGGCTAAAAACATTTTCCTTACATATCCA
CAGTGCCCTCTTACAAAAGAGGAGGCACTTTCCCAATTGCAAGCTATTCAATTACCCTCC
AATAAGAAATTCATCAAAATATGCAGAGAGCTTCATGAAGATGGGCAACCTCACCTCCAC
ATCTTGTTGCAATTGGAAGGAAAAATCCAAGTCACAAATAACCGACTGTTCGACCTGGTA
TCCCCAACTAGGTCAGCACATTTCCATCCGAACATACAGGAGCTAATGGAGCTCCGACGT
CAAGTCATACATTTACAAGGACGGGAGATACAGTGGGAATGGGGACAGTTCCAGGTCGAC
GGAAGAAGTTCAAGGGGAGGACAACAGACAGCTAATGACGCTGCAGCTGAGCCGTTTAAT
GATCCGGATAAACACACGGCTCTCCAAATCATTAGGGAGAAGTTGCCTGAGAAATATCTT
TTTCAGTTTCACAATCTAAATTCTAATTTAGATAGGATTTTCTTAAAGGCTCCGGAGCCA
TGGACTCCGCCGTTTTCACTTTCCTCCTTCACTAACGTTCCCGTCGAGATGCAAGAGTGG
GCGGACGATTATTTTGGGAGGGGTTCAGCTGCGCGGCCATTGAGACCTATGAGTTTGATA
GTCGAAGGTGATTCAAGGACAGGGAAGACAATGTGGGCTCGTTCGTTAGGCCCACATAAT
TACTTGAGTGGACATCTGGACTTCAATTCTAAGGTCTATTCAAACGAAGTGGAATACAAC
GTCATCGATGATGTCACACCCCAATATCTAAAGTTAAAGCACTGGAAGGGAGCTGATTGG
TGCTCAAAAAGACTGGCAGTCAAATTGTTAAGTTACGGAAAGCCAGTTCAAATTAAAGGT
GGAATACCATCAATCGTGCTCTGCAATCCTGGGGAGGGAGTCAGTTATAAAGAATTCCTC
GACAAAGAAGAGAATGCAGGTCTAAAGTCGTGGACACTCCACAATGCTAAATTCATATTC
CTCGACTCCCCCCTCTATCAAACCACGACACAGGGCGGCGAAGAAGAGAGGAACTCGCCG

>3_REF92
ATGCCACCCAAACGCTTTAGAATTAACTCTAAAAACTATTTCCTCACATATCCCAAATGC
TCTCTTAGCAAAGAGGAGGCACTTTCCCAACTACAAAACCTAAACACTCCGACTAACAAG
AAATTCATCAAGATTTGCAGAGAATTGCACGAGAATGGGGAACCTCATCTCCACGTGCTT
GTCCAGTTCGAAGGTAAATATCAGTGCACGAATAACAGATTCTTCGATCTGGTCTCCCCA
ACCAGGTCAACACATTTCCATCCGAACATACAGGGAGCTAAATCGAGCTCCGACGTCAAG
TCCTATATCGACAAGGACGGAGATTCAGTTGAATGGGGAGAATTCCAGATCGACGGCAGA
TCTGCTAGAGGAGGTCAACAGTCAGTTAACGATACATATGCCAAGGCGTTGAATGCTGCA
TCTGCCGCAGAAGCTCTGCAAATTATTAAGGAGGAACAACCACAACACTTTTTCCTTCAA
CATCATAATCTTGTTGCTAACGCAGCTAAAATATTTACCAAGGCTCCAGAACCGTGGGTT
CCTCCGTTTCAACTCTCTTCTTTCACTAACGTGCCTGACGAGATGCAAGAGTGGGCAGAT
AATTATTTCGGAAGGGGTGCCGCTGCGCGGCCGGAGAGACCTATTAGTATCATAATTGAG
GGTGACTCTCGAACGGGCAAGACGATGTGGGCACGGGTCTTAGGCCCACATAATTACTTG
AGCGGTCATCTCGATTTCAATTCTAGGGTCTATTCGAATGGAGTGGAGTATAACGTCATT
GATGACGTCGCACCGCAATACCTAAAGTTAAAGCACTGGAAAGAACTTCTCGGGGCCCAA
AAAGATTGGCAATCAAATTGCAAGTACGGAAAGCCCGTTCAAATTAAAGGAGGGATCCCA
TCAATCGTGCTCTGCAATCCTGGCGAGGGTTCCAGCTATAAAGCTTTCCTCGAGAAAATA
GAAAATGCGTCTCTCAAAAACTGGACTCTCAAGAATGCGGTCTTCATCACCCTCACAGCC
CCCCTCTATCAAGAAAGCACACAGACAAGC
>3_REF93
ATGCCTTCTCCAAGGGCCTTTAGAATAAATTCCAAAAACTATTTTCTTACATATCCCAAG
TGCTCCTTGACCAAAGAGGAAGCACTTTCCCAATTGAAAGAGTTGAACACCCCTACCAGT
AAGAAATTCATCCGTGTTTCAAGGGAATTGCACGAAGATGGGAGCCCTCACCTCCACGTG
CTTATCCAGTTCGAAGGGAAGTACAATTGCAAGAACAACAGGTTCTTCGACCTCGTCTCC
CCTTCCAGGTCAACACATTTCCATCCGAACATTCAGGGAGCTAAGAGCTCGTCAGACGTT
AAAAAATACGTGGAGAAAGACGGAGACTTCATTGATTTTGGAGTTTTCCAAATCGATCCA
CGATCAGCTAGAGGAGGTTGCCAAACTGCCAACGATACGTATGCGAAAGTTCTAAATGCT
CAATCTGCGGAACAAGCATTGCAGATTTTGAAAGAAGAGCAACCGAGGGATTACGTCTTA
CATCTGGATAAAGTACAAACGCATGTCCAGAAGTTATTCAAAAAGGCTCCGGAGCCGTGG
GTTCCTCCGTTTCCACTCTCCTCCTTCACTAACGTTCCCGACGAGATGCAAGAGTGGGCG
GATGATTATTTTGGGAGGGGTTCCGCTGCGCGGCCATTGAGACCTATGAGTTTGATAGTG
GAAGGTGATTCAAGGACAGGGAAAGACGATGTGGGCTCGTGCATTAGCCCACATAATTAC
TTAAGTGGACATCTGGACTTCAATAATAGGGTTTACTCAAACGAAGTGGATTATAACGTC
ATTGATGATGTCACTCCGCAATATCTAAAGTTAAAGCACTGGAAGGAGCTGATTGGTGCT
CAAAAAGACTGGCAGTCAAATTGTAAGTACGGAAAGCCAGTTCAAATTAAAGGTGGAATC
CCATCAATCGTGCTCTGCAATCCTGGGGAGGGAGTCAGTTATAAAGAGTTCCTCGACAAA
GAGGAGAATGCAGGTCTAAAGTCGTGGACACTCCACAATGCTAAATTCATCTTCCTCGAC
TCCCCCCTCTATCAAACCACGACACAGAGCGGCGAAGAGGAGAGGAACTCGCCG
>3_REF94
ATGCCTCGTCAACCAGGTTTTAGAGTCTCAGCCAAAAATGTCTTTCTTACTTATCCCAAA
TGTTCTCTCTCTAAAGAAACAGCTCTTGAACTATTAAAGGCAATAAACTGCCCATCTGAT
AAATTGTTTATCAGAGTTAGTCAAGAAGAACACCAAGATGGGTCTTTGCACCTCCATGCT
CTCATCCAGTTCAAGGGTAAAGCCCAATTTAAAAACCCCAGACATTTCGACCTGCAACAC
CCCAACAGCTCCAACCAATTCCATCCAAATTTCCAGGGAGCTAAATCATCATCAGATGTC
AAGTCCTACATCGAGAAAGACGGTGATTACATCGACTGGGGTACTTTTCAAGTCGACGGA
AGATCTGCTAGAGGAGGTCAGCAGACAGCTAATGATGCAGCAGCAGAGGCCTTAAACGCA
GGCTCTGCTGAAGCAGCATTACAAATAATTAGGGAGAAACTCCCTAGAGATTTTATTTTT
CAATATCATAATTTACGTAGTAATTTAGATAGAATTTTTTCTCCTCCTCCTTCTGTATAT
TCTTCTCCTTTTTTATCTTCTTCTTTCAATAATGTACCTGACATTATCAGCGACTGGGCC
GCTGAAAATGTCATGGATTCCGCTGCGCGGCCAGATAGGCCCATTAGTATTGTAATAGAA
GGCCCAAGTAGGATAGGTAAAACAGTTTGGGCACGGTCTTTAGGTCCACATAATTATCTG
TGTGGTCATTTGGACTTGAGCCCAAAAGTGTACAGCAACAGTGCTTGGTATAACGTCATT
GATGACGTCAATCCCCAATACCTAAAGCACTTTAAGGAATTCATGGGGGCCCAGAAGGAC
TGGCAAAGCAACTGTAAATACGGAAAGCCAGTTCAAATTAAAGGTGGAATTCCCACTATC
TTCCTCTGCAATCCAGGAGAGGGTTCCTCTTTTAAATTCTGGCTGGACAAGCCAGAACAA
GAGGCGCTTAAGAACTGGGCTGTTAAGAACGCAATATTCTGTGATGTCGACAGCCCCTTC
TGGATACAAGAGGAAGTGTCCCATTCAGGAACCTCTGCACACAGCGGCGAAGAAAGCCAA
GAGGAAGGCTCC
>3_REF95
ATGGCTCCACCGAAACGTTTTAGAATAAACAGCAAAAATTATTTCGTTACATACCCACAC
TGCTCGCTCACTAAAGAGGAAGCTCTTACCCAAATTAAAGCCCTAGAAACTCCAACAAAT
AAATTATTCATCAGAATTTGCAGAGAGCTTCACGAAGATGGGAGCCCTCATCTCCACATC
CTCATCCAATTCGAGGGGAAATACCAATGCACAAATCAACGATTCTTCGACCTCGTATCC
CCAACCAGGTCAGCACATTTCCATCCAAACATTCAGGGAGCTAAAAGCTCTTCAGATGTC
AAGACCTACATGGAAAAAGACGGGGACATCATTGATTTTGGAGTTTTCCAAATCGATGGA
AGATCGGCTAGAGGAGGTTGCCAGTCTGCCAACGACGCATATGCCGAGGCAATCAACTCA
GGATCTAAGTCATCGGCACTCTGTATATTAAGGGAGAAAGCTCCCAAAGATTTTGTTTTA
CAATTTCATAATTTAAATAGTAATTTAGATAGGATTTTTGCTCCTCCGTTGGAGGAATTT
ATTTCTCCTTTTTTATCGTCTTCTTTTGATCAAGTTCCGGAGCAACTTGAGGAATGGGCT
GCCGAGAACGTCAGGGATTCTGCGCGGCCATGGAGGCCCATGAGTATTGTGATAGAGGGT
GATAGCAGGACAGGGAAAACTATGTGGGCCAGATCTCTTAGTCCACGTCATAATTACCTT
TGCGGCCATCTTGACTTAAGCCCCAAGATTTACAGCAACGAGGCCTGGTACAACGTCATT
GATGACGTGGATCCCCACTACCTAAAGCACTTTAAGGAATTCATGGGGGCCCAGAGGGAC
TGGCAAAGCAACACCAAGTACGGGAAACCAATTCAAATTAAAGGTGGTATCCCAACAATC
TTCCTCTGCAATCCAGGCCCAACGTCATCATACACCGAGTATTTAGACGAGGACAAGAAT
GCTGCCCTAAAGGCCTGGGCAATTAAAAATGCAACCTTCGTCACCCTCTACGGCCCACTC
TACTCAGGTACCCATCAAGGTGCGACACAGATCAGAGAAGAGGAGACAACCACGCAGGAG
GAGGAT
>3_REF96
ATGCCACGGAACCCTAATTTATTTCGTCTAGCTGCCAAAAATATTTTCTTAACATATCCA
CAGTGTGATATCCCCAAAGATGAAGCTATTGAAATGCTTCAAAATCTGCCATGGTCAGTC
GTCAAACCAACGTACATACGAGTCGCCAGAGAGGAACACGCAGATGGATTTCCGCACCTC
CACTGTCTCATCCAACTCTCCGGGAAGTCCAACATCAAGGATGCTAGATTTTTCGACCTC
ACTCACCCCAGAAGGTCTGCCAATTTTCATCCAAACGCACAGGCAGCCAAAGACACCAAC
GCCGTCCAGAATTACATCACCAAAGAAGGTGATTATTGTGAATCCGGACAATACAAGGTG
TCTGGGGGTACAAAATCAAACAAAGACGACGTCTACCACAACGCCGTCAATGCAGCTAGT
GCTGGAGAGGCTCTCGACATTATAAGGGCCGGAGACCCAAAGACGTTCATTGTAAGCTAC
CATAACGTCAAAGCTAACATCGAGCGGCTCTTTCAAAAGGCTCCGGAACCCTGGGTTCCT
CCGTTTCCACTCTCGTCGTTCACGAACGTTCCGGACGAGATGCAAGAATGGGCAGATGAT
TATTTTGGTAGGGATGCCGCTGCGCGGCCGGAGAGACCTATAAGTATAATCATCGAGGGT
GAATCGAGGACGGGAAAGACAATGTGGGCGCGTGCCTTAGGCCCACACAATTATTTGAGT
GGACACCTAGATTTCAATTCTAGGGTTTACTCAAATGAAGCGGAATACAACGTCATTGAT
GACATCACTCCGCAATATTTAAAGATGAAGCATTGGAAAGAGCTGATTGGGGCCCAAAAG
GACTGGCAATCAAATTGCAAATACGGGAAGCCAGTTCAAATTAAAGGGGGAATACCGTCA
ATCGTGCTCTGCAATCCTGGTGAGGGGGCCAGCTATAAAAGTTTCCTCGAAAAAGAGGAA
AACAAAGCACTAAAAGATTGGACACTCCACAATGCAAAATTCATCTTCCTCAACTCCACC
CTCTATCAAGCC
>3_REF97
ATGCCACGGAACCCTAATTCATTTCGTTTTACAGCCAGGAACATTTTCTTAACATATCCT
CAGTGCGACATCCCCAAAGATGAAGCTATTCAGATGCTTGAGCATCTGCAATGGTCGGTC
GTCAAACCAACATATATCAGAGTCGCACGAGAGGAACATTCCGACGGGTTCCCGCACTTA
CACTGCCTCATACAGTTATCCGGTAAGACTAACATCAAGAATGCTAGATTTTTCGACCTT
ACTCACCCCAGAAGGGCTGCCTGTTTTCACCCGAACATTCAGGCAGCCAAAGACACCAAC
GCCGTCAAGAATTACATCACCAAAGAAGGTGATTATTGTGAGTCCGGGAAATATAAAGTG
TCTGGGGGTACAAAATCTAGCAAAGACGACGTATATCACAACGCCGTCAATGCAGGAAGT
GCGGGAGAGGCTCTCGACATTATAAAGGCCGGAGATCCTAAAACATTTCTTGTTAGTTAT
CACAATTTGAAGGCTAACATCGAGCGCCTCTTTCATCAGCCTCCTGAACCATGGGTCCCT
CCGTTTCCACTCTCGTCGTTCACACTAGTTCCAGAAGAGTTACAGGAATGGGCTGATGAT
TATTTTAATAAGGGTTCCGCTGCGCGGCCATATAGAAATATAAGTATAATAGTAGAGGGT
GATTCTAGAACCGGCAAGACAATGTGGGCTCGTGCCCTAGGGCGTCATAACTATATCAGT
GGGCACCTTGATTTCAATTCTAGGGTTTTCTCGAACGATGCCGAGTATAACGTCATCGAT
GACGTCGCTCCGCAATACCTAAAGCTAAAGCATTGGAAAGAATTGATTGGGGCCCAGAGA
GACTGGCAATCCAACTGTAAATATGGAAAGCCGGTTCAAATTAAAGGTGGGATCCCGTCA
ATCGTGCTGTGCAATCCAGGCGAGGGGGCCAGCTATAAAGATTTCCTGGACAAAGCGGAA
AATACCGCACTAAAGGCCTGGACATTAAAAAATGCTAAATTCATCTTCCTCGAGAGCCCC
CTCTATCAAAGCACAGCACAAGATTGC
>3_REF98
ATGTCTCCACCAAAACGTTTTCAAATATTTGCAAAAAATTATTTTCTAACATATCCTCAG
TGTTCTCTTACAAAAGAAGAAGCACTTTCCCAATTACAAAATCTAAATACTCCAACAAAC
AAATTATTCATAAGAATTTGCAGAGAATTACACGATAATGGGGAACCTCATCTACACGTG
CTCATCCAATTCGAAGGAAAATTCAAATGTCAAAACAACAGATTCTTCGACTTGGTATCC
CCAACCCGATCAGCACATTTCCATCCAAACATTCAGGGAGCTAAAAGCTCGTCGGATGTC
AAATCCTATATGGAAAAAGACGGAGACGTCCTTGATTTTGGAATTTTCCAAGTCGATGGA
AGATCAGCTAGAGGAGGTTGCCAGTCTGCAAACGACGCATATGCCGAGGCAATCAATTCA
GGGTCTAAATCATCGGCACTCAATATTTTAAGGGAGAAAGCTCCCAAAGATTATGTATTA
CAGTTTCATAATTTAAATGCTAATTTAGATAGGATCTTTACACCTCCAGTGGAGGTTTAT
ATTTCTCCTTTTTCTCTTTCTTCTTTTGATCAAGTTCCTGATGAACTTGAAGAGTGGGCG
GCGATTAACGTTGTCAGTGCCGCTGCGCGGCCTATAAGACCCATAGGAATTATTGTTGAG
GGTGATAGTCGTACGGGCAAAACAATGTGGGCTAGGTCCATCGGCCCACACAATTACTTG
TGCGGCCATTTGGACTTAAGCCCAAGAGTGTATTCAAATGACGCATGGTATAACGTCATT
GATGATGTCGATCCGCATTATTTGAAGCACTTTAAAGAGTTCATGGGGGCCCAAAGGGAC
TGGCAAAGCAATACCAAATACGGAAAGCCAGTTCAAATTAAAGGAGGCATTCCCACTATA
TTCCTATGCAATCCAGGGCCCAACTCCAGCTATAAAGAGTTCTTGGACGAAGAAAAGAAT
TCCGCACTAAGAAATTGGGCACTCAAGAATGCGATCTTCGTCACCCTCGCAGGGCCACTA
TACTCAGGTACCAATCAAGGTTCTCCACAGGCAAGCCAAGAAGACAATCAGGAGGAAGAG
AATAGACCT
>3_REF99
ATGGCTCCTCCAAGACCATTTAAAATAAATGCCAAAAATTACTTCCTCACATACCCACAG
TGCTCTCTCACTAAGGAAGATGCACTTTCCCAATTACAAAACCTAAACACCCCAACCAAC
AAGAAATATATCAAAATCTGCAGAGAGCTTCACGAAGATGGGAGCCCTCATCTCCACGTG
CTTATCCAGTTCGAAGGGAAATACCAGTGCAAGAATAACAGATTCTTCGACTTGGTATCC
CCAACCAGGTCAGCACATTTCCATCCGAACATTCAGGGAGCTAAATCCAGCTCCGACGTC
AAGTCCTACATCGACAAGGACGGAGACACCCTCGATTGGGGAGAGTTTCAGATCGACGGA
AGATCTGCAAGAGGGGGTCAACAGACAGCCAATGACGCTTACGCACAGGCACTTAACAGC
GGCAGTAAGTCAGAGGCTCTTAATGTAATTAAGGAGTTAGCTCCTAAAGATTTTGTTTTA
CAATTTCATAATTTAAATTCTAATTTAGATAGGATTTTTGCACCTCCTGTAGAGGTTTTT
GTTTGTCCTTTTCTTTCTTCTTCTTTCGATCAAGTTCCCGAAGAACTTGAAGAGTGGGTT
TCTAAGAACGTCAGGGATGCCGCTGCGCGGCCTTGGAGACCCAATAGTATTGTCATAGAG
GGAGAGAGTCGTACAGGAAAGACAATGTGGGCCCGTTCGTTGGGCCCACATAATTATCTG
TGCGGTCATCTAGATCTGAGTCCAAAGGTGTACAGCAATGACGCGTGGTATAACGTCATT
GATGACGTTGATCCCCACTATCTAAAGCACTTTAAAGAATTCATGGGGGCCCAAAGGGAC
TGGCAAAGCAACACTAAGTACGGGAAGCCAATTCAAATTAAAGGTGGCATCCCAACTATC
TTCCTCTGCAATCCAGGCCCAACGTCATCATATAAAGAGTACTTGGATGAGGAAAAGAAT
TCAGCATTAAAAGAGTGGGCATTAAAGAATGCAGAATTCATCACCCTCAACAGCCCATTG
TACTCAGGTACCAATCAAAGTGCAACACAGAATAGCCAAGAAGAAGCCAGTTCGCAGGCG
GAGAGT
>3_REF100
ATGGCTCCTCCAAAACGTTTTAAAATTCAGGCCAAAAATTATTTTATTACTTATCCACGC
TGTTCTCTCTCAAAAGAGGACTGCCTAGCCCAACTCCTAAATATACAAACACCCAGCAAC
AAAAAATATATACACGTAGCAAGAGAACTGCACGAGGATGGGGAACCTCACCTCCATGTG
TTGGTGCAGTTCGAAGGCAAATTCGTCTGCACAAATAGCAGATTCTTCGATCTGGTCTCA
CCGAACAGATCGAATCACTTTCACCCCAACATCCAGGGAGCTAAATCCAGCTCCGATGTC
AAGTCCTACGTCGATAAGGACGGGGATACCATCACCTGGGGTGAATTCCAGGTCGACGGC
AGATCTGCTAGAGGAGGCCAGCAGACTGCTAACGACGCAGCCGCAGAGGCTCTAAACGCA
GGTTCTAAAGAAGCTGCGTTGCAAATAATCAGGGAGAAACTCCCTGAAAAATATTTATTT
CAATTTCATAATTTAGTTAGTAATTTAGATAGGATTTTTTCTCCTCCACCTTCTGTATAT
TCTTCCCCTTTTTCGTCTTCTTCTTTCAATGCCGTTCCTGACATTATCAGCGACTGGGCC
GCTGAAAATGTCATGGATTCCGCTGCGCGGCCGGATAGACCCATTTCCATTGTTATTGAA
GGCCCAAGCAGAATAGGCAAAACAGTATGGGCCAGGTCTTTGGGCCCTCACAATTATTTG
TGTGGGCATTTAGATCTAAGCCCAAAAGTATACAGCAACAGTGCTTGGTATAACGTCATT
GATGACGTCAACCCCCAATACCTAAAGCACTTTAAGGAATTCATGGGGGCCCAGAAGGAC
TGGCAATCCAACTGTAAATACGGAAAGCCAGTTCGAATTAAAGGTGGAATTCCCACTATC
TTCCTCTGCAATCCAGGAGAGGGATCCTCATTTAAACTCTGGTTGGACAAACCAGAGCAA
GGAGCACTCAAGAATTGGGCAACAGCAAACGCTATATTCTGCGATGTCCAATCCCCTTTC
TGGGTACAAGAGGAAGTGTCCCATTCAGGAGCCACTGCACACAGAGGCGAAGAAGGCCAA
GAGGAAAGTTCC
>3_REF101
ATGCCACGTACAAACCAATTCCAAGTTAAGGCAAAAAATATCTTTCTCACTTTCCCAAAA
TGCCCAATACCGAAAGAGCAGATGCTCGAACTCCTTCAAAACATTTCATGTCCATCTGAC
AAATTATTTATCAGAGTATCACAAGAAAAACACCAAGATGGGTCTATGCATATCCACGCG
CTCATCCAATTCAAAGGTAAATGCCAGTTCAGAAACCCCAGACATTTCGATGTCACTCAC
CCTAATACCTCAACTCAATACCATCCAAACTTCCAGGGAGCTAAATCCAGCTCCGATGTC
AAATCTTACATCGAGAAGGACGGTGATTACATCGACTGGGGTCAGTTTCAGATCGATGGA
CGATCTGCTAGAGGAGGTCAACAGACAGCTAATGATGCAGCAGCAGAGGCCCTCAATGCA
GGTTCGGCTGAAGCGGCGTTAGCAATAATGAGGGAAAAACTTCCAAAAGATTATATTTTC
CAATATCACAATATAAAATGTAATTTAGATCGGATTTTTACTCCTCCTATAGAGGAATAT
ATTTCTCCCTTTTCTTCTTCTTCTTTTAATCAAGTTCCCGGAGAACTTGAAGAATGGGCT
TGTAATAATGTTCTCAGTGAAGCTGCGCGGCCATTTAGGCCAATAAGTATAGTAATTGAG
GGTGATAGTAGAACAGGGAAGACGATGTGGGCTAGGTCATTGGGACCACATAATTATCTA
TGTGGCCATTTAGATTTAAGTCCAAAAGTGTATAATAATGATGCTTGGTACAACGTCATT
GATGACGTCGATCCGCACTATCTAAAACACTTTAAAGAGTTCATGGGGGCCCAAAGGGAC
TGGCAAAGCAACACAAAATACGGGAAGCCAGTTCAAATTAAAGGTGGAATTCCCACTATA
TTCCTCTGCAATCCTGGACCAAACTCCAGCTATAAAGAGTACTTGGAAGAAGAAAAGAAC
TCCGCACTCAGAAACTGGGCCATAAAGAATGCGATCTTCGTCACCCTCGAAGGCCCACTC
TACTCAGATACCTATCAAGGTGCAACACCGAATAGCGAAGAGGACAATCAGACGACGGAG
AGT
>3_REF102
ATGGCTCCTCCAAAACGATTTCAAATAAATGCCAAAAATTATTTCCTCACTTACCCTCAC
TGCTCCTTAACAAAAGAAGAGGCACTCTCTCAGATACAAGCCCTAGATACTATAACAAAT
AAATTATTCATCAGAATTTGCAGAGAACTACACGAAGATGGGAGCCCTCATCTCCACGTT
CTCATCCAGTTCGAGGGAAAATACAAGTGCACGAATCAAAGATTCTTCGACCTCGTCTCC
CCAACTAGGTCAGCACATTTCCATCCGAACATTCAGGGAGCTAAGAGCTCGTCAGACGTC
AAAGCCTACATGGAGAAAGACGGAGACGTCGTTGATTATGGAGTTTTCCAGGTCGATGGA
AGATCAGCTAGAGGAGGTTGCCAATCTGCCAACGACGCTTATGCCGAGGCAATCAACTCA
GGCTCTAAATCAGCGGCCTTGTCTATATTAAGGGAGAAAGCTCCCAAAGATTTTGTTTTA
CAATTTCATAATTTAAATAGTAATTTAGATAGGATTTTTAGTCCTCCGTTGGAGGAATTT
GTTTGTCCTTTTCTTTCTTCTTCCTTTGATCGAGTTCCGGAAGAACTCGAGGAATGGGCT
GCAGAGAACGCCAGGGATTCCGCTGCGCGGCCGTGGAGGCCCATAAGCATTGTGATTGAA
GGGGATAGCAGGACAGGGAAGACCATGTGGGCCAGGTCGTTGAGCCCACATCACAATTAC
CTTTGCGGCCATCTTGACTTAAGCCCCAAGGTTTACAGCAACAGTGCTTGGTACAACGTG
ATTGATGACGTGGATCCCCACTATCTAAAGCACTTTAAAGAATTCATGGGGGCCCAAAGA
GACTGGCAAAGCAACACCAAGTACGGGAAACCAATTCAAATTAAAGGTGGTATCCCAACA
ATCTTCCTCTGCAATCCAGGCCCAACGTCATCATACACCGAGTATTTAGATGAGGACAAG
AACGCAGCACTAAAAGCATGGGCAATTAAAAATGCGTCCTTCGTCACCCTCTACGGCCCA
CTCTACTCAACTTCCCATCAAGGTTCAGCACAAATTAGGGAAGAAGAGAGCACCTCGCAG
ACGGAGGAT
>3_REF103
ATGACTCCCCCCAAGCGTTTTAAAATACAGGCCAAAAACTATTTTCTCACATATCCCAAA
TGTTCTCTATCTAAACACGAAGCATTATCCCAAATATTAAACATCCCAACTCCCACAAAC
AAGAAATACATCAAAGTTTGCCGAGAACTTCACGATGATGGGCAACCTCATCTCCACATG
CTTATTCAGTTCGAAGGCAAATTCTCATGCACAAATAAGCGATTCTTCGACCTGGTATCC
CCAACACGATCAACACATTTCCATCCGAACATTCAAGGAGCTAAATCCAGCTCCGACGTC
AAGTCCTACATCGACAAAGATGGGGATACCACTGAGTGGGGCGAATTCCAGATCGACGCC
AGATCGGCTAGAGGCGGCTGCCACAATGCTAATGACGCATGTGCCGAAGCATTAAACTCA
GGTTCCAAGGCAGCAGCACTTCTAATTATTAAGGAGAAACTCCCAAAAGAATTTATTTTT
CAATATCATAACTTAAGTAGTAATTTAGATAGGATTTTTCAAGAGCCACCAGCTCCTTAT
GTTTCTCCTTTTCTGTCTTCTTCTTTTACTAACGTTCCTGAGGAACTTGAAGTCTGGGTT
TCCGAGAACGTGATGGGTTCCGCTGCGCGGCCATGGAGACCTAATAGTATCGTCATCGAG
GGCGATAGTAGGACCGGAAAGACAATGTGGGCCCGCTCTCTGGGTCCACACAACTACTTA
TGTGGACACCTGGATCTCAGTCCAAAGGTCTACAGCAACGACGCCTGGTACAACGTCATT
GATGACGTCGATCCCCACTATCTAAAGCACTTCAAAGAATTCATGGGGGCCCAAAGAGAC
TGGCAAAGCAATACAAAGTACGGGAAGCCAATTCAAATTAAAGGTGGCATTCCCACTATC
TTCCTCTGCAATCCAGGACCAACATCATCATATAAAGAGTTTCTGGACGAGGAAAAGAAC
CAGTCCCTTAAAGCCTGGGCTTTAAAGAATGCCACCTTCATCACCCTCCACGAGCCATTG
TTCTCTAGTGCCCATCAAAGTCCAACACCGCACAGCGAAGACCAGGGCCGTCAGACG
>3_REF104
ATGGCTCCTCCCAAACAATTTCAGATATATGCCAAAAATTATTTCATCACTTATCCCACA
TGCTCTCTTACTAAAAAGGAGGCACTTTCCCAATTACAAAACCTACAAACCCCAGTAAAC
AAAAAATACATTAGAATCTGCAGAGAGTTTCATGAAAATGGGGAACCTCATCTTCACGTG
CTCATCCAGTTCGAAGGGAAATACAAGTGCAAAAATAACAGATTCTTCGACCTCGTATCC
CCAACCAGGTCAGCACATTTCCATCCGAACATTCAGGGAGTTAAATCCAGCTCCGACGTC
AAGTCCTACATCGCCAAGGACGGGGACATTCTCGACTGGGGGGAATTTCAGATCGACGGA
AGATCAGCAAGAGGAGGGCAACAAACAGCCAACGACGCTTACGCCGCAGCACTTAACGCG
GGAAGTAAGTCAGAGGCTCTTAGAGTCATCAAGGAGCTAGCTCCTAAAGATTTTGTACTA
CAATTTCATAATTTAAATGCAAATCTAGACAGAATCTTTCAGGAGCCACCAGCTCCTTAT
GTTTCTCCTTTTTCCTCTTCTTCTTTCGATCAAGTTCCAGAAGAACTTGAAGAATGGGTG
TCTGAGAATGTTGTCGACGCCGCTGCGCGGCCCCTGAGACCTCAAAGTATAGTAATTGAG
GGTGATAGTCGTACTGGGAAGACAATGTGGGCTAGGTCTTTAGGCCCACATAATTATTTA
TGTGGGCATCTAGATCTAAGCCCAAAGGTGTACAGTAACGACGCTTGGTATAACGTCATT
GATGGCGTAGATCCGCACTTCCTCAAGCACTTTAAAGAGTTCATGGGGGCCCAAAGGGAC
TGGCAATCCAACACAAAGTACGGGAAGCCAGTTCAAATTAAAGGTGGAATACCAACAATC
TTCCTCTGCAATCCTGGGCCCAACGCTAGCTATAAAGAGTATCTGGACGAGGAAAAGAAC
TCAGCTTTGAAAGCGTGGGCTTTAAAAAATGCAGCATTCGTCTTTCTCACCCAACCGTTG
TACTCAGGTACCAATCAAAGTACAGCACAGGGAAGCGAAGAGACGCAACAGGAGGAGGAG
AGTAGATCT
>3_REF105
ATGCCAAGAGCCGGTCGTTTTCAAATTAATGCCAAAAATTATTTCATAACCTATCCCCGA
TGCTCATTAACAAAAGAAGAGGCCCTTTCCCAATTACAAGCCCTTTCGTACCCGACGATT
ATCAAATTCATTAGGGTTTGCAGAGAACTACATCAGGATGGGGTGCCTCATCTCCATGTT
CTCATCCAATTCGAAGGCAAGTTCCAATGTACCAACCCGAGATTCTTCGATCTCATTTCC
CCATCCCGATCAACACATTTCCATCCGAACATTCAGGGAGCTAAATCATCGTCCGATGTC
AAAGCTTACATTGAAAAGGGAGGGGAATTTCTTGACGCTGGACTTTTCCAAGTCGATGCC
AGAAGTGCAAGGGGGGAGGGCCAACATTTAGCTCAGGTATATGCAGACGCGTTGAATGCT
TCGTCTAAATCCGAGGCTCTTCAAATTATTAAAGAAAAAGATCCAAAGTCCTTTTTTTTA
CAGTTCCATAACATATCTGCTAACGCAGATAGAATCTTCCAGGCTCCGCCACAAACTTAC
GTTAGTCCGTTCTTATCATCATCTTTTACACAAGTCCCAGAAGACATAGAGGTATGGGTA
TCCGAAAATATATGCAGTCCCGCTGCGCGGCCATGGAGACCGATCAGTATTGTTCTAGAA
GGTGATAGCCGAACCGGCAAAACAATGTGGGCTCGTTCACTGGGACCCCATAATTATCTT
TGTGGACACCTGGATCTGTCTCCCAAGGTATATTCAAACGACGCATGGTACAACGTCATT
GATGACGTCGACCCCCACTACCTCAAACACTTCAAAGAATTCATGGGGGCCCAAAGGGAC
TGGCAAAGCAATACAAAATACGGGAAGCCAATTCAAATTAAAGGCGGCATTCCCACTATC
TTCCTCTGCAATCCAGGACCAACATCATCATATAAAGAGTTTCTGGACGAGGAAAAGAAC
CAATCCCTTAAAGCCTGGGCTTTAAAGAATGCCACCTTCATCGCCCTCCACGAGCCATTG
TTCTCAAGTGCCCATCAAAGTCCAACACCGCACAGCGAAGACCAGGGCCGTCAGACG
>3_REF106
ATGGCTCCTCCGAAGCGCTTTCAAATAAATTCCAAAAACTATTTCGTCACATATCCAAAA
TGCTCTCTCACAAAGGAAGAGTCACTCTCCCAATTATTAAACCTTGAAACACCCACCAAT
AAAAAATACATCAAAATCTGCAGAGAGCTACACGAAAATGGGGAACCTCATCTCCACGTG
CTTATTCAGTTCGAGAGAAAATTCAACTGCAAGAATCACCGATTCTTCGACCTGGTATCC
CCAAACAGGTCAGCACATTTCCATCCAAACATTCAGGGAGCTAAATCCAGCTCCGACGTC
AAGTCCTACATCGACAAGGATGGAGACACACTTGAATGGGGAGAATTCCAGGTCGACGGC
AGAAGTGCTAGAGGAGGCTGCCAAAATGCTAACGACGCATGCGCCGACGCTTTAAACGCA
GGTTCCGCTGAAGCCGCTATGGCTATTATTAGGGAAAAACTCCCTAAAGATTTTATTTTT
CAGTATCATAATTTAAAGACTAATTTAGATAGGATTTTCCAGGCTCCCCCAGAGCCTTAT
ATTTCTCCTTTTTCTTCATCTTCTTTTGATCAAGTCCCTGAGGAACTTGAAGAGTGGGTC
TCTGAGAATGTGTGTGGTGCCGCTGCGCGGCCTTGGAGACCCAATAGTATTGTAATAGAG
GGCGATAGTCGTTCCGGCAAAACTATTTGGGCTAGATCATTAGGGCAACATAATTACTTA
TGTGGTCATTTAGACTTAAGTCCAAAGGTATATTCTAATGACGCTTGGTATAACGTCATT
GATGACGTAGATCCGCATTACCTAAAGCACTGGAAGGAATTCTTTGGGGCCCAAAGGGAC
TGGCAAAGCAACACGAAGTACGGGAAACCAATTCAAATTAAAGGCGGCATTCCCACTATC
TTCCTCTGCAATCCAGGCCCAACATCCTCATATAAAGAATATCTCGATGAGGATAAGAAT
ACATCCCTGAAGGCTTGGACTATAAAGAATGCGGTCTTCATCACCCTCAACCAGCCACTG
TACTCAAGTCCCAATCAAGGTCCAGCATCGAATAGCCAAGAAGAGAGTAGTCAGGCG
>3_REF107
ATGCCACAGAACCCTAAATCGTTCCGCTTATCTGCCAGAAATATTTTCCTAACATATCCG
AAGTGCGATGTTCCCAAAGATGAAGTTCTTGAAATACTGCAAGGTCTATCCTGGTCAGTC
GTCAAACCGACATATATCCGTGTCGCACGAGAGGAACACGCAGATGGGTTCCCGCACTTA
CACTGCCTCGTTCAACTTTCAGGCAAGTCAAACATCAAGGATGCTGGATTTTTCGACATT
ACTCACCCAAGAAGGTCTGCCCGATTTCACCCTAATATTCAAGCTGCCAAAGACACCAAT
GCCGTCAAGAATTACATCACCAAAGAAGGTGATTATTGTGAATTCGGGCAATATAAGGTG
TCTGGGGGTTCAAAGTCCAATAAAGACGACGTTTATCACAACGCCGTCAATGCAGCAAGT
GCGGGAGAGGCTCTCGACATTATAAAAGCTGGCGATCCAAAGACGTTTATAGTGAGTTAC
CATAACATAACGGCTAACGTCGATCGCCTATTTCATAAACCTCCAATGCCATGGGTTCCC
CCATATGAACTTTCTTCGTTTACAAATGTTCCAGAAGAGTTAAAAGATTGGGCTGATCAT
TATTTTAATGAATGTTCAGCTGCGCGGCCATTTTTAATAAAAGAATCAAATAACGTGTGT
AATAGACCTATTAGTGTAATAATTGAGGGTGATTCTCGAACGGGCAAAACAATGTGGGCT
CGGTCTTTAGGCCCACATAACTATTTGAGTGGACACCTTGATTTCAATTCTAGGGTTTTC
TCAAATGACGTCAAGTATAACGTCATTGATGACGTCGCTCCGCATTATTTAAAGCTAAAG
CACTGGAAAGAATTGATTGGGGCCCAAAGGGACTGGCAGTCCAACTGTAAATATGGAAAG
CCGGTTCAAATTAAAGGTGGAATCCCATCAATAGTGCTTTGCAATCCCGGAGAGGGGGCC
AGCTATAAAGAGTTTCTCGACAAAGCTGAAAATGCAGCACTAAGAGAGTGGACACTAAAA
AATGCCCAATTCATCTTCCTCGACTGCCCCCTCTATCAAAGCACAACACAAGATCGC
>3_REF108
ATGCCTTCACAGGAGGACTCCACCGTAGCCTCCAGGCCATTCAAGCATAGGAATGCCAAC
ACCTTCCTCACTTACTCTCGCTGCAGACTGGACCCAGAGGCAGTGGGTCTGATACTATGG
CAGCTCATTAGTCACTGGAGTCCGGCGTACATTCTAGTGAGCAGGGAAGCACACGCAGAT
GGAGAATGGCACCTCCATGCCTTAGTCCAGAGCGTCAGGCCTGTACAAACGACGAACCAA
GGGTTCTTCGACATTGAGAGTTTCCACCCTAACATTCAGAGTGCAAAGAGTGCCAACAAA
GTCAGGGAATACATACTGAAAAATCCAATCGCTAAATGGGAGAAAGGTACATTTATTCCA
CGCAAACAATGCTTTGTATCCTCTTCCTCTGAGAGCAAGAATTCCAAACCCTCCAAGGAT
GATATCGTTAGAGATATCATCGAGCACTCCACCTCTAAGGAAGAGTACCTTTCCATGCTT
CAGAAGGCATTACCATACGACTGGGCTACGAAACTGCAATACTTTGAATACTCAGCTTCT
AAGCTATTCCCAGATACTGTGGAAGAGTACACCAGTCCTCATCCTACTACCACGCCACTT
CTGAGGGACCCAACCACCATTGACAACTGGGTGCAACCCAACCTGTTTCAGGTTAGTCCT
GAAGCATACATGCTCTGTAACCCACATTGCTTAAGCCTGGAAGAGGCATCCTCTGACCTA
GAATGGATGTCTTCTACATCCAGAACAATACAGGTACAAGAAAGCTTAGCCTCTACATCC
TCGGCCCAACAAGAACTGGAAAATCTACTTGGGCCCGTAGCCTGGGAAGACATAATTACT
GGCAAAACAACGTCGACTGGTCCTGCTACGACGAGGACGCAGTCTACAACGTCATTGACG
ACATCCCCTTCAAGTTCTGTCCTTGCTGGAAGCAAC
>3_REF109
ATGCCACGAACAAACCAATTCCAAGTTAAGGCAAAAAATATATTTCTCACTTTCCCAAAA
TGCCCAATACCAAAAGAGCATATGCTCGAACTCCTTCGAAACATTTCATGTCCATCTGAC
AAATTATTTATCAGAGTATCACAAGAAAAACACCAAGATGGGTCTCTGCATATCCACGCG
CTCATCCAATTCAAAGGTAAATGCCAGTTCAGAAACCCTAGACATTTCGATGTCACTCAC
CCTAATACCTCCACACAATACCACCCAAACTTCCAGGGAGCTAAGTCCAGCTCCGATGTC
AAGTCCTACATCGAGAAAGACGGTGATTACATTGACTGGGGTCAGTTTCAGATCGATGGA
CGATCTGCTAGAGGAGGTCAACAGACAGCAAATGATGCAGCAGCAGAGGCCCTAAACGCA
GGTTCTAAAGAAGCAGCACTTAGTATAATAAGGGAAAAACTCCCAAAAGATTATATTTTC
CAATTTCATAATTTGAATTCTAATTTAGATAGGATTTTTGCACCTCCTTTAGAGGTTTTT
GTTTGTCCTTTTTTGTCTTCTTCATTCGATCAAGTTCCAGAGGAACTTGAGGTCTGGGTG
TCTGAGAATGTAAGGGATGCCGCTGCGCGGCCGTGGAGACCCAAGAGTATTGTCATTGAG
GGTGATAGTCGTACGGGCAAGACAATGTGGGCCAGGTCTTTAGGCCCACACAATTATCTA
TGCGGTCATCTGGATCTGAGCCCGAGAGTGTACAATAATGAAGCTTGGTACAACGTCATT
GATGACGTCGACCCGCACTACCTAAAGCATTTTAAAGAATTCATGGGGGCCCAAAGAGAC
TGGCAAAGCAACACGAAATACGGAAAGCCAGTCATGATTAAAGGTGGAATACCCACTATC
TTCCTCTGCAATAAAGGACCAAATAGCAGCTATAAAGAATATCTGGACGAAGAAAAAAAT
TCAGCACTAAAACAGTGGGCAATAAAGAATGCAGTCTTCATCCAACTCGAAGAACCACTC
TATTCCGGTCGCTCAAACAACGCTCCCACAGAAGAAGAAGAGGAACATCAGACGCAAACG
GAT
>3_REF110
ATGAGGTCGTACTACGAGGTCATCGTTCAGCTGCCCAACGACGTCGAGAGTCAGGTACCT
GGAATCTCCGATTCGTTCGTCAACTGGATTACGTCGCGAGAATGGACGTTGCCTGAGGAC
GCCGATTGGGATTTGGACCAGGTCGATCAAGTTCAACTGACGCTCGGCGACAAAATCCAA
CGGGAGATTCGAACTCATTGGGGGACGATGGCCAAAGAACCGGACTTTCACTATTTTATC
CAACTGGAACAAGGTGAGGTGTTCTTTCATTTACACGTCCTGCTGGAAACGTGTTCCGTA
AAGCCGATGGTACTCGGAAGATATATCCGACATATTCAACAAAAAATTGTGAGTAAAGTC
TACTGCGCCACGAGCCTACGATGGAAGGATGGATGCGTGGTGACCAAGACCAAAAATTTC
GGGGGCGCGAACAAGGTCCGGGCCGAGTCGTATATTCCCGCCTACCTGATCCCGAAACAG
CAACCGGAAGTGCAGTGGGCGTGGACTAACGTGCCCGAGTATATAAAAGCGTGCTTGCAC
CGAGAACTGCGTGCCAGTCTCGCGCGACTTCACTTCGAGGAGGCGGGCGTCTCGCAATCC
AAGGAAAATCTCGCGAGAACTGCAGACGGCGCTCCCGTGATGCCGACCCGCGTCAGCAAA
CGCTACATGGAGCTCGTGGATTGGCTCGTGGAGAAGGGGATCACCACCGAGAAGGAATGG
CTGCTGGAAAACAGAGAAAGCTTTCGGAGCTTTCAGGCCTCGAGCAACTCGGCGCGTCAG
ATCAAGACGGCCCTGCAAGGCGCCATTCAGGAGATGCTTCTGACCAAGACGGCGGAGGAC
TACCTCGTCGGAAAGGATCCCGTCTCGGACGACGACATCCGTCAGAACCGCATCTACAAG
ATTCTGGAACTGAACCACTACGACCCAGCGTACGTGGGGAGTATTTTGGTCGGGTGGTGC
CAGAAGAAATGGGGCAAGCGAAACACGCTGTGGCTGTTCGGACATGCGACCACCGGCAAG
ACCAACATCGCGGAGGCTATTGCCCATGCTGTGCCGTTCTATGGATGCGTTAACTGGACC
AACGAGAACTTTCCGTTCAACGACTGCGTCGAAAAAATGATTATCTGGTGGGAGGAGGGC
AAAATGACCGCCAAAGTGGTGGAAACAGCCAAGGCGATTCTGGGAGGATCTCGGGTGAGA
GTGGACCAAAAATGCAAAGCTTCGGTTCCGATCGAACCGACGCCGGTCATTATTACCAGT
AACACCAACATGTGTTATGTCATCGACGGGAACACGACCACGTTCGAGCATAAGCAGCCG
TTGGAGGACAGGATGTTTAAGCTCGAATTGCTGACTCGGTTGCCTGATGACTTTGGTAAG
GTGACCAAACAGGAGGTGCGTCAATTCTTCAGGTGGTCTCAGGATCACCTGACCCCTGTG
ATCCCAGAATTCCTAGTGCGGAAGGCGGAGTCTCGCAAAAGACCCGCCCCTTCCGGGGAA
GGCTATATAAGCCCGACAAAGCGGCCCGCGCTCGCAGAGCAGCAGCAGGCGTCGGAGAGC
GCGGACCCGGTTCCCACCAGGTATCGTATCAAATGCTCGAAACATTGCGGTATGGATAAA
ATGTTGTTTCCTTGCCAAATTTGTGAATCGATGAACAGAGATATTAATATTTGTGCTATT
CATAAAACGACCGACTGTAAAGAGTGTTTCCCCGACTACGGGGATAAAGATGATGTAGAA
CTACCCCCCTGTACAGAACACAACGTGTCTCGTTGTTATCAATGTCATTCGGGCGAATTG
TATCGCGTGACTTCGGACTCTGACGAGAAACCTGCCCCCGAGAGTGATGAAGGCACCGAG
CCATCCTATGCTCCCTGCACGATTCACCACCTGATGGGCAAGAGTCACGGGTTAGTCACT
TGCGCGGCGTGTCGGTTGAAAAATAGTACGTTGCATGATGACTTGGATGACGGTGATCTC
GAACAATAA
>3_REF111
ATGGCACCTCCCAAACGTTTTTTAATAAATGCCAAAAATTATTTCCTCACATACCCACAG
TGCTCTCTCACTAAAGAAGAAGCACTTTCCCAATTACAAAACCTAAACACCCCAACAAAT
AAAAAATTCATCAAAATCTGCAGAGAACTCCATGAAGATGGGAGCCCTCATCTGCACGTG
CTTATCCAGTTCGAAGGGAAATTCAAGTGCCAAAATAACAGATTCTTCGACCTTACATCC
CCTACCAGGTCAGCACATTTCCATCCGAACATTCAGGGAGCTAAATCAAGCTCCGACGTC
AAGTCTTATATCGACAAGGACGGAGACACACTGGAATGGGGAGAATTCCAGGTCGACGGA
AGAAGTGCTCGAGGAGGTCAACAGACGGCTAACGACACAGCTGCAAAGGCCCTAAATTCA
GGTTCAGCCGAAGCAGCTTTAGCTATTATTAGAGAGGAGCTCCCTAAAGATTTTATTTTT
CAATATCATAATATTAAAGCTAATTTAGATAGGATTTTTACACCTCGTGCAGAGGTTTTT
GTTTGTCCATTTCTTTCTTCTTCTTTCGATCAAGTTCCAGAAGAACTTGAGTGCTGGGTT
TCCGAAAACGTAAGGGATGCCGCTGCGCGGCCATGGAGACCTGTTAGTATTGTCATAGAG
GGTGAGAGCCGTACAGGGAAGACGATGTGGGCTCGTTCTTTAGGCCCACATAATTATTTG
TGCGGTCATTTAGATCTGAGCCCAAAGGTATACAGCAATGATGCCTGGTACAACGTCATT
GATGACGTCGACCCCCACTACTTAAAGCACTTTAAAGAATTCATGGGGGCCCAAAGGGAC
TGGCAAAGCAACACCAAGTACGGGAAACCAATTCAAATTAAAGGTGGAATCCCAACTATC
TTCCTTTGCAATCCAGGCCCAACATCATCATATAAAGAGTACTTGGACGAAGAGAAGAAT
TCGGCATTAAAAGAGTGGGCTATAAAGAATGCAGAATTCGTCACCCTCAACAGCCCATTG
TACTCAGGTACCAATCAAAGTGCAACACAGAATAGCCAAGAGGAGGCCAGTTCGCAGGCG

>3_REF112
ATGGCACCACCCAGAAAATTCCAAATAAATGCCAAAAATTATTTTCTTACATATCCCAAA
TGCTGTCTTACAAAAGAGGAAACCCTTGCCCAGATAAAGACGCTAGATACTGTAACAAAC
AAAAAATTCATCAAAATCTGCAGAGAACTGCACGAAGATGGGAGCCCTCATCTCCATGTG
CTCATCCAGTTCGAAGGGAAATACAGATGCACGAATAAGAGATTCTTCGATCTGGTATCC
CCAACAAGGTCAGCACATTACCATCCAAACATACAGGGAGCTAAATCAAGCTCCGACGTC
AAATCATATATTGATAAGGACGGAGACACCCTCGAATGGGGTGAGTTTCAGATCGATGGA
AGATCTGCTAGAGGGGGTCAACAATCAGCCAATGATGCTTACGCCAAAGCAATTAACACA
GGAAGTAAGTCGGAGGCTCTTAATGTAATTAGGGAGTTAGCTCCAAAAGATTTTGTTTTA
CAATTTCATAATTTAAATGCCAATTTAGATAGGATCTTTGCACCTCCTTTAGAGGTTTTT
CGTTGTCCTTTTCTTTCTTCTTCTTTCGACCAAGTTCCAAAAGAACTTGAAGACTGGGTT
TCCGAGAATGTTAGGGATGCCGCTGCGCGCAATGGGAGACCCATGAGTATTGTCATAGAA
GGAGATAGCAGGACGGGGAAGACGATGTGGGCTAGGTCTATGGGTCCACATAATTATTTG
TGTGGACATCTGGACCTTAGTCCAAAGGTGTACAGTAATGATGCCTGGTACAACGTCATT
GATGACGTCGACCCCCACTATCTAAAGCATTTTAAAGAGTTTATGGGGGCCCAAAGGGAC
TGGCAAAGCAACACAAAGTACGGGAAACCAATTCAAATTAAAGGTGGGATCCCAACAATC
TTCCTATGCAATCCAGGACCTACATCGTCGTATAAAGAGTACTTGGATGAGGATAAAAAT
TCTCCACTCAAAGACTGGGCACTAAAAAATGCAGAATTCATCACCCTCACGAGGCCACTC
TACTCAGGTACCCATCAAAGTCCAGCACAAAATAGCCAAGAGGAGACCAATACGCAGGCG
GAGAAT
>3_REF113
ATGAATTATGGCCGTCTCACCGACTTTTGGAGCCGCTTTGGAGTCACTATGGGAGATGAT
GCCGGACGAGATAGCGTCTCATCCAGCGACATGGTGGAAGCTGTTGGAGGAGAGCCCTCT
GGAGGACCGGTTCAAGGACAAGCTGAAGTCACTTCTAGTTCGGTGGACCAAAAATTACAA
GAATTGGTTGATCGGTTCGTTTCCCGCCTTGAAGAAAAAAATTGGAAAGACAGTGGATAC
TATATTAGCGATGTATATGCCTGCGAATCATCTGAACGAGCTAATGCACTGGCTAGACGA
CTGGAGCAAAGAGCTGAATCTTTCGGAAGAGGATTTATCGGAATATTTATCCACAATAAT
CACGTCCATACAATCCACGCATGCCCCTACACAAGCAGGACGTGCAGGTGCCAGTTCAAG
AACTTCCCTGAAGCGAAAGAAGACATTAGACGATTGCTTCGAAAGCCTCCAGCCATCGAA
ACGTTCACACGACGAGACTGGGAAAATATCACAAAGTATTTTTGTACGTCAGGGCGACGA
GCAACGTTCTTTAAAATCTTTGGACACCTACAAAGATTACCTCTTGAAATTACAGCTTTA
TCCGACTCTACAATATCAGGCCAAGATGGAGGAGGACCGGACTCAGGCGTGGAGAACTGC
AATGATCCGCTTGAATTTCACAGTGGACCAGAAGTCGGGGATATTCCAGCGCGTCCTAGA
GCTAACCGACGCCGTAAAAGACGAGATCAAATTGTTGTTGGCGGAGACGGAGGAATCGGA
GGAGCTACAGGAATAATTTTGGACTTGTTAAGTAAGTGTGCAGTCTGTCCTTTAACAGAG
ATAGTGTTTACTAAAGAATATTTGCAAGATCCCATAGTTGCTTGTAAAAGATTAGATTCA
AAAGAGGTTAAGGATGCTATAGATACTAGGGCTAGTGTAATCAATACTTGGGAAAGGGAA
GATTTTGTTGCTTTTTATAATAATCCAAATACTATATTAATTTGGAGTGCACGTTCTCTT
AATGCATTTGATAGTTATTACTTTAATTATGAAGAGTCTTTTAATGTAGTAACTGAGTTA
CTTACCTTTCAAATGGGTGAAAATCTTGTTCAATTTTGTAGGAATCTTGTAGACACTTTG
GAATGTAATATTCCAAAACGTAATTGCTTTGTAGTTTGTAGTCCACCTAGTGCTGGGAAA
AACTTTTTCTTTGATGGTGTTAAGGATTATTATTTGAATTCAGGACAGATGAACAATCCT
AATAAATATAATCAATTTGCATATCAGGATTGCCATAATAGAAGGATTATTATATGGAAT
GAACCTAATTATGAACCAAGGGAAATGGAGAACTTAAAAATGCTGTTTGCTGGTGATAAT
TTGTCTGCCAATGTAAAATGTAAGCCTCAGGCAAATGTAAAACGAACACCTGTTATTGTG
TTGACCAATTCACTGCCAAATTTTTGTCAACAAACAGCATTTAATGATCGTGTAATAACG
TATCATTGGACTCAGGCTACATTTTTGAAGGACTACAATAAAAAGCCGAGACCAGATGCT
TGTGTTGATGTACTGTATTCTTTATTGCAATAA
>3_REF114
ATGGCGAAGAGCGGCAACTACTCATACAAGAGGTGGGTCTTCACCCTTAATAACCCTACC
TTTGAAGATTATGTTCATGTTCTAGAGTTTTGCACGCTCGACAATTGCAAGTTTGCTATC
GTCGGCGAGGAGAAGGGCGCGAATGGTACGCCTCACCTTCAGGGATTCCTGAACCTTCGA
AGTAACGCGCGAGCTGCCGCCCTTGAGGAGTCGCTGGGAGGAAGAGCCTGGCTCTCTCGT
GCCCGGGGATCTGATGAAGATAATGAAGAATATTGCGCCAAAGAGTCGACATACCTTCGA
GTTGGTGAGCCAGTCTCCAAGGGTCGATCCTCTGATCTGGCCGAAGCGACATCCGCTGTG
ATGGCTGGCGTCCCGCTGACTGAGGTGGCCCGGAAGTTCCCCACGACTTATGTAATCTTT
GGGCGTGGCCTGGAACGCCTCCGGCACCTGATCGTCGAGACGCAACGTGATTGGAAGACC
GAAGTTATCGTTCTGATTGGTCCTCCTGGCACCGGAAAGAGCCGTTATGCATTTGAATTT
CCCGCCGAAAACAAGTATTACAAACCACGCGGGAAGTGGTGGGACGGTTACTCGGGAAAT
GACGTAGTCGTCATGGACGACTTTTATGGTTGGTTGCCGTATGATGATTTGCTGAGAATT
ACCGACCGTTACCCGTTACGGGTTGAATTCAAAGGCGGTATGACTCAGTTTGTGGCTAAG
ACCCTGATCATAACAAGCAACCGCGAGCCTCGTGATTGGTACAAGAGCGAGTTTGACCTT
TCAGCTCTGTACCGCAGAATTAACAAGTATCTTGTGTATAACATTGACAAGTATGAACCC
GCCCAGGCATGTACCCTCCCGTTCCCAATAAACTACTGA
>3_REF115
ATGCCACGTGCTTTTAGATTAAATGCAAAAAACTATTTCCTCACTTATCCCAAATGCTCT
CTAACTAAAGAAGAAGCCCTCTCACAATTAGAAAACTTACAAACCCCAGTAAACAAAAAA
TACATAAGAGTCTGCAGGGAACTTCACGAAAATGGGGAACCTCATCTTCACGTGCTCATC
CAGTTCGAAGGGAAATACCAGTGCACAAATAACAGATTCTTCGACCTGGTATCCCCAACC
AGGTCAGCACATTTCCATCCGAACATTCAGGGAGCTAAATCAAGCTCGGACGTCAAGTCC
TATCTGGAGAAGGACGGAGACACCATCGACTGGGGAGAGTTTCAGATCGATGGCAGATCT
GCAAGAGGGGGTCAACAGACAGCCAATGATGCTTACGCCGCAGCACTTAACGCAGGCAGT
AAGTCAGAGGCTCTTAGAGTGATTAAGGAGTTAGCACCTAAAGATTATGTACTACAATTT
CATAATCTAAATGCTAATTTAGATAGGATATTTACTCCCCCAGTTGAGGTTTATGTTTCT
CCTTTCTCTTCTTCTTCTTTTGACCAAGTTCCAGATGAACTTGAAGAATGGGCTGCTGAG
AATGTGGTGAGTGCCGCTGCGCGGCCATTGAGACCCAAAACTATTGTCATAGAGGGTGAT
AGTCGTACGGGGAAGACGATGTGGGCTAGGTCTTTGGGTCCACATAATTACCTGTGTGGT
CACTTAGACCTTAGTCCTAAGGTCTACAGTAATGATGCTTGGTACAACGTGATTGATGAC
GTCGATCCCCACTACCTAAAGCACTTCAAGGAATTCATGGGGGCCCAAAGGGACTGGCAA
AGCAACACGAAATACGGAAAGCCAGTTCAAATTAAAGGCGGAATTCCCACTATCTTCCTC
TGCAATCCAGGACCCAACTCTAGCTATAAAGAGTTCTTGGACGAAGAGAAAAATACCGCA
CTCAAAAATTGGGCTTTAAAGAATGCGATCTTTGTCACCCTCGAAGGCGCACTCTACTCA
GGTTCCAATCAAAGTGCAGCACAGGCTAGCCAAGAAGGGGACCAGGCGTCGACGTGT
>3_REF116
ATGGCTCCCCCAAATAAATTCAGAATTAATGCCAAAAATTATTTCCTCACATATCCACAC
TGCTCTCTCACTAAAGAAGAAGCACTTTCCCAAATTAAAACCCTAGAAACCCCAGTAAAT
AAACTATTTATCCGCATCTGCAGAGAATTACACGAAGATGGGTCTCCTCACCTGCATGTG
CTCATCCAATTCGAAGGAAAATTCCAGTGTAAAAATCAAAGATTCTTCGATCTCACATCC
CCAAGCAGGTCAGCACATTTCCATCCGAACATTCAGGCAGCTAAAAGCTCAACAGATGTC
AAGTCCTACATGGACAAAGACGGAGACGTGCTTGATCATGGAGTTTTCCAGATCGATGGA
AGATCGGCTAGAGGAGGTTGCCAATCTGCCAACGACGCATATGCCGAGGCAATCAATTCA
GGGTCCAAAGCTTCGGCCCTCAATATACTAAAGGAGAAAGCTCCTAAAGATTATGTTTTA
CAATTTCATAATTTAAATAATAATTTAGATAGGATTTTTACTCCTCAGATGGAGGTTTAT
GTTTCGCCTTTTTCTTCTTCTTCGTTTGATCGAGTTCCAGAGGAACTCGAAGACTGGGCT
GCAGAGAACGTCGTCAGTTCCGCTGCGCGGCCATTACGACCAATAAGTATAGTTATCGAA
GGCGATAGTCGGACGGGGAAGACGATGTGGGCCAGGTCATTAGGACGCCATAATTATTTG
TGTGGTCATCTTGATTTGAGTCCAAAGGTATACAATAATGACGCCTGGTACAACGTCATT
GATGACGTAGATCCGCACTACCTAAAGCATTTTAAAGAATTCATGGGGGCCCAAAGGGAC
TGGCAAAGCAACACAAAGTACGGAAAGCCTGTTCAAATTAAAGGTGGCATTCCCGCTATC
TTCCTATGCAATCCAGGGCCCAACTCAAGCTATAAAGAATACCTAGACGAGGAAAAGAAT
ACTGCATTAAAGTCGTGGGCAATAAAAAATGCAGTCTTCGTCAGCATCACCGAGCCACTG
TACTCAAGTACCTATCAAAGTCCAGCACAGGATAGCCAAGAAGAAAATAACCAGGAGACG
GAGGAT
>3_REF117
ATGCCTCAGCCAAAAAAATTTTTAATAAATGCCAAGAATTATTCCCTCACTTATCCACAC
TGCTCCCTTACTAAAGAAGAGGCATTTTCCCAAATCTCAGCCTTATCAACCCCGACTAAT
AAATTATTCATACGTATTTGCAGGGAACTACACGGAGATGGGTCTCCTCACCTGCATGTC
CTCATACAGTTCGGAGGCAAATTCAAGTGCCAAAACAACAGATTCTTCGATCTCACCTCC
CCAAGCAGGTCAGCACATTTCCATCCGAACATTCAGGGAGCTAAAACCTCAACAGATGTT
AAAGCATACATGGAAAAAGACGGAGACGTGCTTGATCATGGAGTTTTCCAAATCGATGGA
AGATCAGCTAGAGGAGGTTGCCAATCTGCCAACGACGCATATGCCGAGGCAATCAATGCA
AGGTCCAAACCAGCGGCCCTCAATATATTAAAGGAGAAGGCTCCTAAAGATTTCGTTTTA
CAGTTTCATAATTTAAATAGTAATTTAGATAGGATTTTTGCACCTCCTATAGAGGTTTTT
GTTTGTCCTTTTCTTTCTTCTTCATTCGATCAAGTTCCAGAAGAACTTGAAGAGTGGGTT
TCTGAGAACGTGAGTGGTGCCGCTGCGCGGCCGTGGAGACCCAAGAGTATTGTGATAGAA
GGTGATAGTCGTACGGGTAAAACAATGTGGGCCAGATCACTGGGACCACACAATTATTTG
TGTGGACATCTTGATCTAAGCCCAAAAGTATACAGTAATGATGCTTGGTATAACGTCATT
GATGACGTAGACCCCCACTATCTAAAGCACTTTAAAGAATTCATGGGGGCCCAAAGGGAC
TGGCAAAGCAACACTAAGTACGGGAAAGCCATTCAAATTAAAGGTGGAATCCCAACTATC
TTCCTATGCAATCCAGGCCCAACATCATCATATAAAGAGTACTTGAATGAGGATAAAAAT
TCAGCATTAAAAGATTGGGCATTAAAGAATGCGGAATTCATCACCCTCAACAGCCCATTG
TACTCAGGTACCAATCAAAGTGCAACACAGAATAGCCAAGAGGAGGCCCATTCGGAGACG
GAGAGT
>3_REF118
ATGCCACCGCCAAAGCGTTTTAAAATAAGTGCCAAGAATTATTTCTTGACTTATCCACAG
TGCTCCTTAACCAAAGAGGAGACACTTTCCCAATTACAGAGCTTATCGACACCAGTTAAC
AAGAAGTTCATCAAAATCTGCAGAGAGCTCCACGAAAATGGGGAGCCTCATCTCCACGTC
CTTATACAGTTCCAGGGGAAATTCCAATGCACGAATAACAGACTCTTCGACCTGGTATCC
CCAACCAGGTCAGCACATTTCCATCCTAACATACAGGGAGCTAAATCCTCGTCCGACGTT
AAGTCCTACATCGAAAAGGACGGAGATACTCTCGAGTGGGGGGAATTCCAGATCGACGGT
AGAAGTGCTAGAGGCGGTTGCCAGACAGCTAACGACGCTGCCGCAGAAGCCTTGAACGCC
CCTTCCAAAGAAATCGCCTTGCAGATAATCCGGGAGAAGTTGCCGGAAAAGTTCCTATTC
CAGTTTCACAATCTAAATAGTAATTTAGATAGGATCTTTGCAAAGGCTCCGGAGCCATGG
GCCCCTCCGTTTCGACTCTCCTCATTCACTGACGTGCCAGACGAGATGCAAGAGTGGGCC
GATGATTATTTTGGGAGGGGTTCCGCTGCGCGGCCATTGAGGCCTATAAGTTTAATTGTT
GAAGGTGGTTCTCGAACTGGCAAGACGATGTGGGCTAGAGCATTAGGCCCACATAATTAC
TTCAGTGGCCATCTGGATTTCAACTCAAAGGTATATTCTGATCAAGTGGAGTATAACGTC
ATTGATGACGTCGCTCCGCATTACCTAAAGTTGAAACACTGGAAAGAGCTAGTAGGGGCC
CAACAAAAATGGCAGACAAACTGCAAGTACGGAAAGCCTCGTTTGATTGAAGGTGGGGTC
CCTTCAATCGTGCTATGCAATCCTGGAGAGGGGGCCTGCTATAAAGACTTCCTAGACAAA
GAGGAAAATGCACAGCTCCGTGCTTGGACACTCCACAATGCTAAATTCATCTTCCTCGAC
GCCCCCCTCTATCAAACCGAGACACAGGATTGCCAAGAAGAGAGCCATCAGGCG
>3_REF119
ATGAGAGCTCCAGGCTTCCGCATATCTGCCAGAAATATATTTCTGACCTACCCCAAATGC
TCTCTCTCAAAGGAAGAAGCTCTCGAGCAGCTCTGTCGCATCGAGTGTCCGTCGGACAAA
TTGTTCATCAGAGTGGCACAAGAAGCACATCAAGATGGGACTATGCATCTCCATGCCCTC
GTCCAGTTCAAGGGTAAGGCCCAGTTCCGAAATGCAAGACATTTCGACCTTACCCATCCT
CATAGCACACAGGTTTTCCATGGAAATGTCCAGGGAGCAAAGAGCTCATCTGATGTCAAA
TCCTACATCACCAAGGACGGTGATTACGTCGACTGGGGAACATTTCAGATCGACGGACGA
TCTGCTAGAGGAGGTCGTCAGACAGCTGACGATGCTGTAGCATCGGCGTTGAATTCCGGT
ACGGTTCAAGGTGCTCTGAACATTATCAAAGAATTACTTCCACACAATTATGTGTTCCAG
TATCATAATCTGAGATGTAACCTTGAACGAATATTCGCTCCTCCGATTGCAGTTTACACG
TCATATTACAAGCCTGCCGACTTTAGTCAAGTGCCGTCTGTTATGACAGAATGGGCAGAA
AATAACGTTGTTGATCCTTCGTGGAGGAGCGACCCCGCTGCGCGGCCGAGAAGACCGATG
AGCATCGTTGTTGAAGGAGCAACAAGAACAGGGAAGACGTTATGGGCACGGTCATTAGGA
GTCCATAATTACATGTGTGGACACCTGGATCTTAGCCCTAAGATATTTTCAAATGATGCT
TGGTATAACGTCATTGATGACGTTGATCCGCATTATCTAAAGCATTTTAAAGAGTTTATG
GGGGCCCAGATGGACTGGCAAAGCAACATCAAATACGGTAAGCCCACTCAAATTAAAGGT
GGGATACCCACCATCTTTCTTTGCAATCCAGGACCACGTTCGTCCTATAAAGAGTTCCTT
GATGAGGAACAGAACGAATCATTGAAGGAGTGGGCTTACAAGAATGCGGTCTTCATCACC
CTCGAACAGCCATTGTTCTCTACCGAGCATCAAGGCACAGCATCGACAAGCGAAGAAGCG
CAAAACGATTCGGCG
>3_REF120
ATGGCTCCTCCAAAGCGTTTTAAAATAAATTCCAAAAATTATTTCCTCACTTTCCCAAAA
TGCTCCCTCACTAAAGAAGAAGCGTTAGAGCAACTTCTAAATCTGTCAACCCCAACAAAT
AAAAAATTCATCAAAGTCTGCAGAGAGTTGCACACAAATGGGGAACCTCATCTCCACGTG
CTTATGCAGTTCGAGGGGAAATACCAGTGCACGAATAACAGATTCTTCGACCTGGTATCC
CCAACCAGGTCAACACATTTCCATCCGAACATTCAGGGAGCTAAATCAAGCTCCGACGTC
AAGTCCTACATCGACAAGGACGGAGACACCCTTGAATGGGGGGTATTCCAGGTCGACGGC
AGAAGTGCTAGGGGAGGCTGTCGAAATGCTAACGACGCTGCAGCAGAGGCCTTAAATGCA
GATTCCGCTGAAGCCGCTATGGCTATTATTAGGGAGAAACTCCCTAAAGAATTTATTTTT
CAATATCATAATTTAAAAACTAATTTAGATAGGATTTTTCAAGAGCCCCCAGCTCCTTAT
GTTTCTCCTTTTCTTTCGTCTTCTTTTACTCAAGTTCCAGAAGAACTTGAAGAGTGCGTG
TCTGAGAATGTCATGGGTGCCGCTGCGCGGCCGTGGAGGCCGAATAGTATTGTAGTAGAG
GGCGATAGTCGTACCGGCAAAACTGTTTGGGCTAGGTCATTAGGGCCACATAATTACTTA
TGTGGTCATTTAGACTTAAGTCCAAAGGTTTATTCTAATGATGCTTGGTATAACGTCATT
GATGACGTCGACCCGCACTATCTAAAGCACTGGAAAGAATTCTTTGGGGCCCAGAGGGAC
TGGCAAAGCAACACAAAGTACGGGAAGCCAATTCAAATTAAAGGCGGAATTCCCTCTATC
TTCCTCTGCAATCCAGGCCCAACATCCTCATATAAAGAATTCCTAGAAGAGGCGAAGAAT
TACGCACTCAAGAGCTGGACACTAAAGAATGCAACCTTCGTCACCCTCGACAGGCCACTC
TACTCAAGTACCAATCAAGGTCATCCACCGCAGAGCCAAGAC
>3_REF121
ATGCCTAGAGCCGGTCGTTTTAGTATTAAAGCCAAGAATTACTTCCTCACTTATCCCCAA
TGCTCTCTTACTAAAAAAGAGGCACTTTCTCAATTACAGAACCTACAGACTCCCACAAAT
AAAAAATTCATTAAAATCTGTAGAGAACTCCACGAAGATGGGGAACATCATCTCCACGTG
CTTATCCAATTCGAGGGTAAATACAACTGCACAAATCAACGATTCTTCGACCTGGTATCC
CCAACCCGGTCAGCACATTTCCATCCGAATGTACAGGGAGCTAAATCCAGCTCCGACGTC
AAGTCCTATATCGATAAGGACGGAGACACTCTCGAATGGGGAGAATTCCAAATTGACGGC
AGATCTGCTAGAGGAGGCTGCCAAACAGCTAACGACGCAGCCGCCGAGGCATTAAATGCA
GGTTCAACTGAAGCTGCTTTAGCTATAATTAAAGAAAAACTCCCAAAAGATTATATATTT
CAATATCATAATTTAAAATCCAATTTAGATAGAATCTTCCAGGAACCTCCTGAAGTATAT
GTATCCCCTTTTTCTTCTTCTTCTTTTACTCAAGTTCCAGACGAACTTGAAGAGTGGGTG
GCAGATAATATAAGAGATTCCGCTGCGCGGCCATGGAGACCCAAGAGTATAGTCTTAGAG
GGTGACAGTCGGACCGGCAAAACTGTATGGGCCCGTTCTCTGGGTCCACATAATTATTTA
TGTGGGCACCTAGACTTAAGCCCAAAGGTGTACTCCAATAACGCATGGTATAACGTCATT
GATGATGTCGACCCACATTATTTAAAGCATTTTAAAGAGCTGATGGGGGCCCAAAGAGAC
TGGCAAAGCAACACAAAATACGGAAAGCCAGTTCAAATTAAAGGGGGCATTCCCAGTATT
TTCCTCTGCAATCCAGGGGCAACTTCATCATATAAGGAATTTCTAGACGAGGAAAAAAAC
AGAGCACTGAAGGCTTGGGCAGTAAAAAATGCGACCTTCGTCACCCTCACAGAGCCATTG
TTCTCCAACGCCAATCAAGGTTCTCCACAAACAAGCCAAGAAGAAACCGATCAGGCG
>3_REF122
ATGCCAAGAGAGCGTCGTTTTGCTATAAACGCTAAAAACTATTTCCTTACATATCCTCGC
TGTCCTCTAACTAAAGAGGACACACTGGAGCAACTATTAGATTTGTCAACACCAGTTAAC
AAGAAGATTCATTCGCATCTGCCGAGAGCTTATGAGAATGGAGAACCTCATCTCCATGTT
CTGCTGCAATTCGAAGGCAAATTCCACACACGTAACCAAAGGTTCTTCGACCTGGTATCC
TCAACCAGGTCAACACATTTCCATCCGAACATTCAGGCAGCTCAAAGCTGCTCAGATGTT
AAGCAATACATGGAGAAAGACGGAGACGTCCTTGATCATGGAACCTTCCAAATCGATGGA
AGATCGGCTAGAGGAGGTAAACAGTCTGCAAACGACGCGTATGCCGAGGCACTCAACTGT
GGATCCAAATCACAGGCCCTCGATATATTGAAAGAGAAGGCTCCAAAAGATTATATTTTA
CAATTTCATAATTTAAATTGTAATTTGAATAAGATTTTCATTTCGCCTATTCAGGCATAT
GTGTCGCCTTATAGTATAGATACATTTAGTAGAGTCCCAGAATATATTTCTTCATGGGCT
TCAGAAAATGTAAGATCCCGCTGCGCGCCGGAGAGACCCATAAGTATAGTGATTGAAGGT
GATAGTCGGACGGGTAAAACCATGTGGGCAAGAGCATTGGGTCCTCATAATTATCTTTGC
GGCCATTTGGATCTGAACGATAAGATTTTCTCTAACGAGGCATGGTATAACGTCATCGAT
GACGTTGATCCACATTATTTGAAACATTTCAAAGAATTCATGGGCGCGCAAAGAGACTGG
CAGTCAAATGTAAAATACGGAAAGCCCACACACATTAAAGGTGGAATCCCCACCATCTTT
CTCTGTAACCCAGGTCCCAAATCCTCTTATAAAGAGTACTTGGACGAAGCTGATAATGCG
TCGCTAAAGGTGTGGGCTTCAAAAAATGCGGAATTCTACACCCTCAAAGAACCACTCTTC
TCCTCCGTCGATCAAAGCGCAACACAGGGTTGCCAAGAAGCGAGCAATTCGACGCTCTCG
AAT
>3_REF123
ATGCCATGCCCCCCAGAATATAAATTGCCCCCCAATGCCCCCCCATTCAGCAGGAGTTTG
AAGTGCCCCCCAATTGACCAAGTCAACATGCCTAGAGCTGGGCGTTTCTCTTTAAAAGCC
AAAAATTATTTCCTCACATACCCACAATGCTCCATCGACAAAGAAGAAGCCCTAACCCAA
TTACAAAAATTAAACACACCAACTAACATTAAATTCATAAGGATCTGCAGAGAGCTACAT
CAAAATGGGAGCCCTCATCTCCACGTCCTCATCCAGTTCGAGGGGAAATACAACTGCACA
AATCAACGATTCTTCGACCTAGTATCCCCAAGCAGGTCAGCACATTTCCATCCCAACATT
CAGGCGGCTAAAAGCTCGTCAGATGTCAAGACCTATATGGAGAAAGACGGAGACATCGTT
GATTTTGGAGTGTTCCAGGTCGATGGAAGATCAGCTAGAGGAGGTTGCCAGTCTGCCACC
GACGCGTATGCCGAGGCAATCAACTCAGGATCTAAGTCATCGGCACTCTGTATATTAAGG
GAGAAAGCTCCCAAAGATTTTGTTTTACAATTTCATAATTTAAATAGCAATTTAGATAGG
ATTTTTGCTCCTCCGTTGGAGGAATTTGTTTCTCCTTTTTTATCTTCTTCATTTGATCAA
GTTCCAGAGCAACTTGAGGGATGGGCTGCCGAGAACGTCAGGGATTCCGCTGCGCGGCCA
TGGAGGCCCATTAGCATTGTGATAGAAGGGGATAGCAGGACAGGGAAGACCATGTGGGCC
AGGTCTTTGAGTCCACGTCATAACTACCTTTGCGGCCATCTTGACTTAAGCCCCAAGGTT
TACAGCAACGAGGCCTGGTACAACGTCATTGATGACGTGGATCCCCACTATCTAAAGCAC
TTTAAAGAGTTCATGGGGGCCCAAAGGGACTGGCAAAGCAACACCAAGTACGGGAAACCA
ATTCAAATTAAAGGAGGTATCCCAACAATCTTCCTCTGCAATCCAGGCCCAACGTCATCA
TACACCGAGTATTTAGACGAGGACAAGAATGCTGCCCTAAAAGCCTGGGCAATTAAAAAT
GCAGCCTTCGTCACCCTCTACGGCCCACTCTACTCAGGTACCCATCAAGGTGCGACACAG
ATCAGAGAAGAGGAGAGCACCTCGCCGGAGGAGGAT
>3_REF124
ATGCCTTCTCTAAATAAATTCAGAATAAATGCCAAAAACTATTTTCTCACATATCCTCAG
TGCTCTCTGAGCAAGGAAGAAACCCTCTCTCAATTGAAGGAACTACAAACCCCAACCTCA
AAAAAATATATCAAAATCTGCAGGGAGTTACACGAAGATGGGAGCCCTCATCTCCATGTG
CTCATTCAATTCGAAGGGAAATTCCAGTGCAAAAATAACAGATTCTTCGACCTGGTTTCC
CCAACCAGATCAGCACATTTCCATCCAAATGTTCAGGGAGCTAAATCAAGCTCCGACGTC
AAGTCCTATTTGGAGAAGGACGGAGATACAATTGAATGGGGAGAATTCCAGGTTGATGGA
AGATCTGCTAGAGGCGGACAACAATCCGCCAATGACGCATACGCAAAGGCAATTAACTGC
GGAAGTAAGTCGGAGGCTCTTGCAGTCCTTAAGGAATTAGCTCCAAAGGACTATGTACTG
CAGTACCACAACCTAAATGCTAATTTGGACCGGATATTTGCCCCAATCCAAGAATTATTT
GTTAATCCTTACGAATTGTCGTCTTTCAATCAAGTTCCAAAAGAACTTGCCTCCTGGGCT
GAGAAAAATGTATGTGATGCCGCTGCGCGGCCGTGGAGACCCATAGGAATGGTGATTGAA
GGTGAATCTAGAACCGGCAAAACAATGTGGGCCAGATCATTGGGCCCTCATAATTATTTG
TGTGGACATCTAGACCTTAGCCCAAAAGTGTACAGCAATGATGCTTGGTATAACGTCATT
GATGACGTAGATCCGCATTATCTAAAGCACTTAAAAGAATTCATGGGGGCCCAGAGGGAC
TGGCAAAGCAATACAAAGTACGGTAAACCAATTCAAATTAAAGGTGGAATTCCCACTATC
TTCCTCTGCAATCCTGGTCCATCTTCCTCTTTTAAGGAGTTTTTGGACGAACCAAAAAAT
GAGGCATTAAAAAATTGGGCTTTGAAAAATGCAGAATTCGTCACCCTCCAACAGCCACTC
TACAATTGTACCAGTCAAAGTACAACA
>3_REF125
ATGGCAGCCCCCAATCGGTTTAAAATAAATGCCAAAAATTATTTTCTCACTTTTCCCAAA
TGCTCTCTAACTAAAGAAGAGGCACTTTCCCAATCATTAAATCTACAAACACCCACTTCC
AAAAAATTTATTAGAATTTGCAGAGAGCTTCATGAAGATGGGACTCCTCACTTGCATGTG
CTCATCCAGTTCGAAGGAAAGTTCCAGTGCAAAAACAACAGATTCTTCGACCTCACATCC
CCAACCAGGTCAGCACATTTCCATCCGAACATTCAGGGAGCTAAGAGTTCAAGCGATGTC
AAATCCTATATGGAAAAAGACGGAGACGTCATTGATCATGGAGTTTTCCAAGTCGATGGA
CGATCAGCTAGAGGAGGTTGCCAATCTGCCAACGACGCATATGCCGAGGCAATCAATTCA
GGGTCCAAAGCTCAGGCCCTCAATATACTGAAGGAGAAAGCTCCTAGAGACTTTCTACTT
CAATTTCATAATTTAAATTCAAATTTAGATAGATATTTTCAGGAGCCACCAGCTCCTTAT
GTTTCACCTTTTTCTTCCTCTTCATTCGATCAAGTTCCAGTAGAACTTGAAGAGTGGGCT
TGCGAAAATATTGCCGATACCACTGCGCGGCCCATTAGGCCCATAAGTATTGTTATTGAG
AGTGATAGTCGTACTGGTAAAACAATGTGGGCTAGGTCGTTGGGTCCACATAATTATCTA
TGTGGTCATCTAGACCTTAGCCCAAAAATCTACAGTAATGATGCCTGGTACAACATCATT
GATGACGTCGATCCCCACTATCTAAAGCACTTTAAGGAATTCATGGGGGCCCAAAGAGAA
TGGCAATCAAATACAAAGTACGGGAAGCCAGTTCAAATTAAAGGCGGAATTCCCACTATC
TTCCTCTGCAATCCAGGACCCAACTCCAGTTATAAAGAGTTCTTGGATGAAGACAAGAAT
TTTGCACTTAAAAACTGGGCTTTGAAGAATGCGATCTTCGTCACCCTCGAAGGCCCACTC
TACTCAGGTTCCAATCAAAGTGCAACACAGGCTAGCCAAGAGAGGGACCAGGCGTCGACG
AGT
>3_REF126
ATGCCACCACCTAAACGTTTTCGCCTTCAAGCAAAAAATATCTTCCTAACATACCCCCAA
TGTCCTCTTACAAAAGAAGAAGCCCTAGATCAACTACTGTCCATACAACTTCCTTCTAAC
AAAAAATACATCAAGATCTGCAGAGAACTGCACGAAAATGGGGAACATCATCTCCACGTG
CTTATGCAGTTCGAAGGGAAAATCCAAATCACGAATCAAAGACAGTTCGACCTGGTATCC
CCAACCAGGTCAGCACATTTCCATCCGAACATTCAGGGAGCTAAATCAAGCTCCGACGTC
AAGTCCTACATCGACAAGGATGGAGATACATTGGAATGGGGAGAATTCCAGATCGACGGA
AGATCTGCTAGAGGAGGTCAGCAAACAGCTAACGACGCTGCCGCAGAGGCCCTAAATGCG
TCCTCGAAAGAAGAAGCCATGCGAATTATTAAAGAGAAGCTCCCCAAAGAGTTTCTTTTT
CAATATCACAACCTGTCTAGTAACTTAGACAGGATATTCGCTAAGGCTCCGGAACCATGG
GTTCCTCCGTTTCCACTCTCCTCCTTCACGAACGTTCCGGACGAGATGCAAGAGTGGGCT
GATGATTATTTTGGTAGGGGTGCCGCTGCGCGGCCGGAGAGACCTATTAGTATAATCATC
GAGGGTGATTCGAGGACAGGAAAGACGATGTGGGCTCGTGCTTTAGGACCACATAATTAT
TTGAGTGGACACTTGGATTTCAATCCTAGGGTTTACTCAAATGATGTGGAGTACAACGTC
ATTGATGACGTCACTCCGCAATATTTAAAGATGAAACATTGGAAAGAGCTGATTGGGGCC
CAAAAGGACTGGCAGTCCAACTGCAAATACGGGAAGCCAGTTCAAATTAAAGGTGGGATA
CCATCAATCGTGCTCTGCAATCCAGGAGAGGGAGCCAGCTATAAATGTTCCCTTGAAAAA
GAGGAAAATGCAGCACTAAAAGCTTGGACCCTCCACAATGCAAAATTCATCTTCCTCAAC
TCCACCCTCTATCAAGCC
>3_REF127
ATGGCACCACCCAGAAAATTCCAAATAAATGCCAAAAATTATTTCCTAACTTATCCACAC
TGTTCGCTTACAAAAGAGGAAACCCTTGACCAAATAAAAGCCCTAGACACCGCAACTAAC
AAGAAGTTCATCAAGGTCTGTAGAGAACTACACGAAGATGGGAGCCCTCATCTCCATGTG
CTTATCCAATTCGAGGGGAAATTCAGATGCACGAATCAACGATTCTTCGATTTGGTATCC
CCAACAAGGTCAGCACATTTCCATCCGAACATTCAGGGAGCTAAATCAAGCTCGGACGTC
AAGTCCTATCTGGAGAAGGACGGAGACACCCTCGACTGGGGAGAGTTTCAGATCGATGGA
AGATCTGCAAGAGGGGGTCAACAGACAGCCAATGATGCTTACGCCGCAGCACTTAACGCA
GGCAGTAAGTCAGAGGCTCTTAGAGTGATTAAGGAGTTAGCACCTAAAGATTATGTACTA
CAATTTCATAATCTAAATGCTAATTTAGATAGGATATTTGCTCCTCCTTTGGAGGTTTTA
TTTTCTCCTTTTTCTTCTTCTTCTTTCGATCAAGTTCCAGAAGAACTTGAAGAGTGGGCG
GCTGAGAATGTTGTGAGTGCCGCTGCGCGGCCATGGAGACCCAAAAGTATTGTCATAGAG
GGCGAGAGTAGGACAGGGAAGACAATGTGGGCCAGGTCTTTAGGCCCACACAATTATTTA
TGTGGACACCTGGACCTGAGCCCAAAGGTCTACAGTAATGATGCTTGGTACAACGTGATT
GATGACGTCGACCCCCACTACCTAAAGCATTTTAAAGAGTTCATGGGGGCCCAAAGGGAC
TGGCAAAGCAACACGAAGTACGGGAAGCCAGTTCAAATTAAAGGAGGAATTCCCACTATC
TTCCTCTGCAATCCTGGTCCCAACTCCAGCTATAAAGAGTACATAGACGAGGAAAAGAAT
GCTGCACTAAAGAATTGGACTCTCAAGAATGCAGAATTCTTCACCCTCACGGGCCCACTC
TACTCAGGTACCAATCAAAGTCCAACACCGGATCGCGAAGAAGAAATCAATTCGCAGGAG
GAGAAT
>3_REF128
ATGGCACCTCCAAAGCGTTTTAGAATACAAGCCAAAAACTATTTCCTCACTTATCCCAAA
TGCTCTCTTACTAAAGAAGAGGCACTTTCCCAATTACAAACCCTAGAAACTCCAACTTCA
AAGAAATTTATCAAAATTTGTAGAGAGTTGCACGAAGATGGGTCTCCGCATATCCACGTT
CTTATCCAGTTCGAAGGGAAGTTCGTCTGCACGAATAACAGATTCTTCGACTTGGTGTCC
CCAAGTCGGTCAGCACATTTCCATCCGAACATTCAGGGAGCTAAATCCAGCTCCGACGTC
AAGTCCTATATCGACAAAGATGGGGACACACTGGAATGGGGAAAATTCCAGGTCGACGGC
AGAAGCGCTAGAGGCGGTCAGCAGTCTGCTAACGACACTGCCGCAAAGGCATTAAATTCA
GGTTCAGCCGAAGCAGCTTTAGCAATAATTAGGGAAGAACTACCAAAAGATTTTATTTTT
CAATACCATAATATTAAAAATAATTTAGATAGGATTTTTGCACCTCCTGTAGAGGTGTAT
GTTTCTCCTTTTTCTATTTCATCCTTCGACAAAGTTCCGCAAGAACTCGTCGATTGGGTT
TCAGGTAACGTGGTGTGTTCTGCGCGGCCGATTAGACCCATAGGAATAGTTTTAGAGGGT
GATAGTAGAACGGGCAAAACTGCGTGGGCGCGTTCTTTGGGGACACAATTACTTGTGCGG
CCACTTGACTTAAGTCCAAAGGTGTACAGTAATGATGCTTGGTACAACGTCATTGATGAC
GTAGACCCCCACTATCTAAAGCATTTTAAAGAATTCATGGGGGCCCAGAGAGACTGGCAA
AGCAACACGAAGTACGGAAAGCCAGTCATGATTAAAGGTGGAATTCCCACCATCTTCCTC
TGCAATCCGGGACCAAACAGCAGTTATAAAGAGTATCTCGATGAAGATAAGAATGCAGCA
CTTAAGCAGTGGGCATTAAAGAATGCAATCTTTATCACACTCGAAGAACCACTCTATTCC
GGTCGCGAAAGAATCGCAACCGCAGAGGAAGAAGAAGAACATCAGGCGCAGACGAAT
>3_REF129
ATGCCACGGAAGGGTTCATTCTCAATAAAAGCCAAAAACTATTTCCTTACATACCCACAT
TGTTCATTACCCAAAGAAGAAGCCCTCTGCCAAATCAAAGCTCTTCAGACACCAGTAAAC
AAGAAGTTCATCAAAATCTGCAGAGAGCTTCACGAAAATGGGGAACCTCATCTCCACGTG
CTTATCCAATTCGAGGGAAAATACAACTGCACGAATAACAGATTCTTCGACTTGGTATCC
CCAACCAGGTCAACACATTTCCATCCGAACATTCAGGGAGCTAAATCCAGCTCCGATGTC
AAGTCCTACATCGACAAGGACGGAGATACAATTCAACGGGGACAATTCCAGATCGACGGA
AGATCTGCTAGAGGAGGTCAGCAATCTGCTAACGATACGTATGCCAAGGCGTTAAACGCA
GCGTCCGCTGAGGAAGCACTGCAAATAATAAAGGAAGAACAACCGCAACACTTCTTCCTT
CAACATCACAACCTTGTCGCAAACGCAACCAGAATATTTCACAAGTCTCCAGAACCATGG
GTTCCTCCGTTTCAACTCTCCTCCTTCACAAACGTTCCAGATGAGATGCAGGAATGGGCT
GACGATTATTTTGGAAGGGGTGCCGCTGCGCGGGCAGAAAGACCGATCAGTATCATCATA
GAAGGCGATAGTCGAACCGGAAAGACAATGTGGGCCAGGTCATTAGGTAAACATAACTAT
CTAAGTGGCCATCTTGATTTTAATAATAGGGTATATTCTAATGACGTGGAATATAACGTC
ACTGATGACATAAGCCCTAATTATTTGAAATTAAAGCATTGGAAAGAATTGATAGGGGCC
CAAAGGGACTGGCAAACCAATTGCAAATACGGAAAGCCAGTTCAAATTAAAGGTGGAATC
CCGTCAATCGTGCTGTGCAATCCAGGTGAGGGGACTAGCTATAAAAACTTCCTCGATAAA
GAGGAGAATGCATCTCTCAGAGCGTGGTCACTACACAATGCAAAATTCATCTTCCTCAAC
TCCCCCCTCTATCAAACCACAGCACAGGAGAGCGAAGAGAGCCAGGGCGACCAT
>3_REF130
ATGCCTACTGCACGTGCCTTTAAAATTAATGCCAAGAATTATTTCCTTACATACCCCAAG
TGCTCTCTATCCAAAGAAGAAGCACTTTCCCAATTACAAAACCTAATCACTCCGACAAAC
AAGAAATTCATTAAAGTGTGCAAAGAATTGCATGAAGATGGGGAACCGCATCTGCATGTG
CTTATCCAGTTCGAAGGCAAGTACCAGTGCAAAAATAACAGATTCTTCGATCTGGTTTCC
CCAACCAGGTCAACACATTTCCATCCGAACATTCAGGGAGCTAAATCCAGCTCCGATGTC
AAGTCCTACATTGATAAGGACGGAGACACAATTCAATGGGGGGAATTCCAGATCGACGGA
AGATCTGCTAGAGGAGGTCAGCAATCTGCTAATGACACATACGCAAAGGCATTAAATGCT
AGGTCATCTGAAGAAGCGTTGCAGATTATAAAGGAAGAACAACCGCAACACTTCTTTCTT
CAACATCATAACTTGTTAGCCAATGCAACCAAAATATTTCGTAAACCTCCTGAACCATGG
GTCCCTCCTTTTCGACTATCGTCATTCATAAATGTTCCAGTTGATATGCAAGAATGGGCA
GATGATTATTTTGGGAGGGATTCCGCTGCGCGGCCAGAAAGACCTATAAGTTTAATCGTT
GAAGGTGATTCTAGAACAGGGAAAACAATGTGGGCACGTGCATTAGGTTCTCATAATTAC
CTAAGTGGTCACATGGATTTCAATTCTAGGGTTTACTCAAACGATGTAGAGTATAACGTC
ATTGATGATGTCAACCCACAATATTTAAAAATAAAGCACTGGAAAGAATTGATTGGGGCC
CAGAAAGACTGGCAGTCCAACTGTAAATATGGAAAGCCTGTTCAAATTAAAGGTGGAATT
CCCGCTATCGTGCTTTGCAATCCAGGGGAGGGGTCTTCCTATAAAAGGTACCTAGACAAA
GAGGAAAATACATCTCTCAGAGCGTGGACACTCCATAATGCAAAATTCATCTTCCTCGAC
TCCCCCCTCTAT
>3_REF131
ATGGCTCCCCCAAAGCGTTTTAAAATAAATGCCAAAAATTATTTCCTTACTTATCCCCAG
TGTTCTCTTTCTTTATCCGAAGCACTTTCCCAACTACAAACCCTCGAAACTCCTGTAAAT
AAATTATACATTAAAATTTGCAGAGAGCTCCACGAGAATGGGGAACCTCATCTGCATGCC
CTTGTTCAGTTCGAAGGCAAGTACCAGTGCACGAATAACAGATTCTTCGACCTGGCATCC
CCAAGTAGATCAACACATTTCCATCCAAACATTCAGGGAGCTAAATCCTCATCTGATGTC
AAGTCCTACATCGATAAAGACGGAGACACCATCGATTGGGGTGAGTTTCAGATCGATGGA
AGATCTGCAAGAGGAGGACAACAATCAGCCAATGACGCTTACGCAGCAGCACTTAACGCA
GGCAGTAAGTCAGAGGCTCTTAGAATCATTAAAGAATTAGCACCGAAAGATTATATTTTA
CAGTTTCATAATTTAAATTCTAATTTAGATAGAATTTTTCAGGAGCCTCCGGCTCCTTAT
ATCTCTCCTTTTTTATCTTCTTCTTTTAATCAAGTTCCAGAGGAACTTGAAGTATGGGTG
TCCGAGAACGTCATGTCTTCCGCTGCGCGGCCATGGAGACCTAACAGTATTATCATCGAG
GGTGATAGCAGAACAGGCAAAACAATGTGGGCTAGGTCTCTAGGCCCACATAACTATTTA
TGTGGACATCTAGACCTAAGTCCAAAGGTGTACAGTAATGATGCGTGGTACAACGTCATT
GATGACGTAGACCCGCATTATTTAAAGCACTTCAAGGAATTCATGGGGGCCCAGAGGGAC
TGGCAAAGCAACACAAAGTATGGGAAGCCCATTCAAATTAAAGGGGGAATTCCCACTATC
TTCCTCTGCAATCCAGGACCTACCTCCTCATATAAGGAATATCTAGACGAAGAAAAAAAT
ATTTCCTTGAAAAATTGGGCTCTCAAGAATGCAACCTTCGTCACCCTCTACGAGCCACTG
TTCTCCAGTACCAATCAAGGACCAACACAAAATAGCCAAGAAACAACCAATCAGGCG
>3_REF132
ATGGCTACCTTCTATGAAGTCATTGTTCGCGTTCCATTTGATGTGGAAGAGCACCTGCCT
GGAATTTCTGACAACTTTGTAGACTGGGTAACTGGTCAAATTTGGGAGCTGCCTCCCGAG
TCAGATTTGAATTTGACTCTGATTGAGCAGCCTCAGCTGACGGTGGCTGACAGAATTCGC
CGCGTGTTCCTGTACGAGTGGAACAAATTTTCCAAGCAGGAGAGCAAATTCTTTGTGCAG
TTTGAAAAGGGATCTGAATATTTTCATCTGCACACGCTCGTGGAGACCTCCGGCATCTCT
TCTATGGTCCTTGGCCGCTACGTGAGTCAGATTCGCGCCCAGCTGGTGAAGGTGGTGTTC
CAGAACATTGAGCCGCGGATTAACGACTGGGTCGCCATCACCAAGGTAAAGAAGGGCGGA
GCCAATAAGGTGGTGGATTCTGGGTATATTCCCGCCTACCTGCTGCCGAAGGTCCAACCA
GAGCTTCAGTGGGCGTGGACTAACCTCGAAGAGTATAAATTGGCCGCCCTCAATCTGGAG
GAGCGCAAACGGCTCGTCGCTCAGTTTCAGCTTGAGTCCTCGCAGCGCTCGCAAGAGGCA
TCTTCCCAGAGGGACGTTTCGGCTGACCCGGTCATCAAGAGCAAGACTTCCCAGAAATAC
ATGGCGCTGGTAAGCTGGCTGGTGGAACATGGCATCACTTCCGAGAAGCAGTGGATTCAG
GAGAATCAGGAGAGCTACCTGTCCTTCAACTCCACGGGAAACTCTCGGAGCCAGATTAAA
GCCGCGCTTGACAACGCGTCAAAAATTATGAGTCTGACCAAATCTGCCTCAGACTATCTC
GTGGGACAGACTGTTCCAGAGGACATTTCTGAAAACAGAATCTGGCAGATTTTTGATCTC
AACGGCTACGACCCGGCATACGCGGGCTCTGTTCTCTACGGCTGGTGCACTCGCGCCTTT
GGAAAGAGGAACACCGTCTGGCTGTATGGACCCGCGACCACCGGAAAGACCAACATCGCG
GAAGCCATCTCTCACACCGTGCCCTTTTATGGCTGTGTGAACTGGACTAATGAGAACTTT
CCCTTTAATGACTGTGTGGAAAAAATGTTGATCTGGTGGGAGGAGGGAAAGATGACCAGC
AAGGTGGTGGAACCCGCCAAGGCCATCTTGGGGGGGTCTAGAGTACGAGTGGATCAAAAA
TGTAAATCCTCTGTACAAGTAGACTCTACCCCGGTGATTATCACCTCCAATACTAACATG
TGTGTGGTGGTGGATGGGAACTCCACGACCTTTGAACACCAGCAGCCGCTGGAAGACCGC
ATGTTCAGATTTGAACTCATGCGGCGGCTCCCGCCAGATTTTGGCAAGATTACCAAGCAG
GAAGTCAAAGACTTTTTTGCTTGGGCAAAGGTCAACCAGGTGCCGGTGACTCACGAGTTT
ATGGTTCCCAAGAAAGTGGCGGGAACTGAGAGGGCGGAGACTTCTAGAAAACGCCCACTG
GATGACGTCACCAATACCAACTATAAAAGTCCGGAGAAGCGGGCCCGGCTCTCAGTTGTT
CCTGAGACGCCTCGCAGTTCAGACGTGCCTGTAGAGCCCGCTCCTCTGCGACCTCTCAAC
TGGTCTTCCAGGTATGAATGCAGATGTGACTATCATGCTAAATTTGACTCTGTAACGGGG
GAATGTGACGAGTGTGAATATTTGAATCGGGGCAAAAATGGCTGTATCTTTCATAATGCT
ACACATTGTCAAATTTGTCACGCTGTTCCTCCATGGGAAAAGGAAAATGTGTCAGATTTT
AATGATTTTGATGACTGTAATAAAGAGCAGTAA
>3_REF133
ATGGCATTTTCTAGGCCTCTTCAGATTTCTTCTGACAAATTCTATGAAGTTATCATCAGG
CTACCCTCGGATATTGATCAAGATGTGCCTGGTTTGTCTCTTAACTTTGTAGAATGGCTT
TCTACGGGGGTCTGGGAGCCCACCGGAATATGGAATATGGAGCATGTGAATCTCCCCATG
GTTACTCTGGCAGACAAAATCAAGAACATTTTCATCCAGAGATGGAACCAATTCAATCAG
GACGAAACGGATTTCTTCTTTCAATTGGAAGAAGGCAGTGAGTACATCCATCTGCATTGC
TGTATTGCCCAGGGGAATGTCCGATCTTTTGTTCTGGGGAGATACATGTCTCAAATTAAA
GACTCAATTCTGAGAGATGTGTATGAAGGGAAACAGGTAAAAATCCCGGATTGGTTTTCT
ATAACTAAAACCAAACGGGGAGGGCAAAATAAGACCGTGACTGCTGCTTATATTCTGCAT
TACCTGATTCCTAAAAAACAACCGGAATTACAATGGGCTTTTACCAATATGCCCCTTTTC
ACTGCTGCTGCTTTATGCCTCCAAAAGAGGCAAGAGTTACTGGATGCTTTTCAGGAAAGT
GAGATGAATGCTGTAGTGCAGGAGGATCAAGCTTCAACTGCAGCTCCCCTTATTTCCAAC
AGAGCAGCAAAGAACTATAGCAATCTGGTTGATTGGCTCATTGAGATGGGTATCACCTCT
GAAAAACAGTGGCTAACTGAAAATAAAGAGAGCTACCGGAGCTTTCAGGCTACATCTTCA
AACAACAGACAAGTAAAAGCAGCACTTGAAAATGCCCGAGCAGAAATGCTACTAACAAAA
ACTGCCACAGACTATTTGATTGGAAAAGACCCAGTTCTGGACATTACTAAAAATCGGATC
TATCAAATTCTGAAGTTGAATAACTATAACCCTCAATATGTAGGGAGCGTCCTATGCGGA
TGGGTGAAAAGAGAATTCAACAAAAGAAATGCCATATGGCTCTACGGACCTGCGACCACC
GGAAAGACCAACATAGCCGAGGCTATTGCCCATGCTGTACCCTTCTATGGCTGTGTTAAC
TGGACTAATGAGAACTTCCCATTTAATGACTGCGTTGATAAAATGCTTATATGGTGGGAG
GAGGGAAAAATGACCAATAAAGTAGTGGAATCCGCAAAAGCGATACTGGGGGGGTCTGCT
GTACGAGTTGATCAAAAGTGTAAGGGGTCTGTTTGTATTGAACCTACTCCTGTAATAATT
ACCAGTAATACTGATATGTGCATGATTGTGGATGGAAATTCTACTACAATGGAACACAGA
ATTCCTTTGGAGGAAAGAATGTTCCAGATTGTTCTTTCCCATAAGCTGGAAGGAAATTTT
GGAAAAATTTCAAAAAAGGAGGTAAAAGAGTTTTTCAAATGGGCCAATGATAATCTTGTT
CCAGTAGTTTCTGAGTTCAAAGTCCCTACGAATGAACAAACCAAACTTACTGAGCCCGTT
CCTGAACGAGCGAATGAGCCTTCCGAGCCTCCTAAGATATGGGCTCCACCTACTAGGGAG
GAGCTAGAGGAGATATTAAGAGCGAGCCCTGAGCTCTTTGCTTCAGTTGCTCCTCTGCCT
TCCAGTCCGGACACATCTCCTAAGAGAAAGAAAACCCGTGGGGAGTATCAGGTACGCTGT
GCTATGCACAGTTTAGATAACTCTATGAATGTTTTTGAATGCCTGGAGTGTGAAAGAGCT
AATTTTCCTGAATTTCAGAGTCTGGGTGAAAACTTTTGTAATCAACATGGGTGGTATGAT
TGTGCATTCTGTAATGAACTGAAAGATGACATGAATGAAATTGAACATGTTTTTGCTATT
GATGATATGGAGAATGAACAATAA
>3_REF134
ATGGCGTTTTACGAGGTTGTGTTTCGTTTGCCAAGAGACAATAACAACTTGTTGGATGAA
GATAGATATCAGCCAGAGTTGAAAGAAGAAGATGACTGGCCTGAGGAATATTTAACCAGT
GAAGATGCCAGCTTTATCGGACTAGCGTATGCTGTGCTAAGTGAAATTCGGAGATTCTTT
GGAAAGGAACTACAATGGTTTGCCCAGGTTGAATGGTGTCCTACTGCTGGTTACCACATG
CATGTTTTGTTGAACCATCCTAAGCTGAGTAACCAGACTTATGGAAGAAAGGTCAATGAA
CTGGCTTGCCGTATAGTCGATACCTTTGGCCTAATTAATCCAGAAGAAGTCATCAGTACC
CATTATGTTAAAAGCAACTATGGACATAAAAAGGTGAGAGTCATTCACCTAGAGTCTTAT
TTGAAGAACTACTTTTTCAGAAAGACTTTAGCTCCTCCCAATTATACCGAGGAAGGAGAC
TATAAAAGAGAGGAAGAAGTCGTGCTGTGGGCATTTACGAATATCGTCGCTTGGAAGCCA
TTCGTGCGGAATCTCATCAAGAGATCGGAGCTAGCGACTGTTCCTAAGCAACCAGAGAAT
CCGGCGGGAGACGGACCGGCACCTCGAGTGACTGCAGGAACCCGCCATTTTATGGAAACC
ATCGACTGGTTGGTGAAACATGGAATTACTACAGAACGAGAATTCTGCCACGCCAACCGC
CCTTTGTACCTGTCTATGCTGGCTTCTACTTCGGGTGCTGGGCAGATTAAAAGAGCGCTG
GACCAGGCGAAACACATGATGACCAGCACCATGTCAGCAGAGGATTACCTGACAACAGAA
GAGGATGTGATCGAACCACCTACTGAAAATAGAATCTACAAGATTATGAAACTGAATCGC
TATGATCCAGAACTAGCAGCTGCTCTCTTCTACGGCTGGACCTGCAAGAACTTTGGCAAG
AGAAACACCATCTGGCTGTATGGTCCAGCTACTACCGGCAAAACCATCATCGCTCAAGCT
ATTGCACATGCTGTTAAACTGTTTGCTGGTGTTAATTGGACTAATGAAAACTTTCCCTTC
TGTAACTGTCCAGGGAAACTGCTTATCTGGTGGGAGGAGGGCAAGATGACAAACAAAATG
GTGGAGACGGCTAAATGTATACTGGGGGGATCTGCTGTACCTGTAGACATCAAAGGCAAA
CCCGCTGAAATGTGTCCTCAAACACCCTGTATTATTACTAGCAATACTAACATGTGTCAA
GTATATGATGGTAATAGTTCTAGCTTTGAGCACCAAGAACCCCTAGAGGAACGCATGTTT
ATGTTCAGACTTAATACTAAACTGCCATCGACCTTTGGCAAGATCACAGAAGAGGAAGTC
AAACAGTTTATTACCTGGGGGAGGAGCTTAAAGGTTCAAGTTCCACATCAGTTCAGAGTG
CCTACCACAGGAGAGTATAAAAGGCCAGCCCCCGAGGCGAAAGCTCATTCTTCGGATGAG
CCGCCAAAAGAGAAGGTCGCGCGTATTGATGACTCTCTAACCAGGTATGTTAACAATATT
GATGAGTCAGCTACCAGTAGAGAAATGTTTCTAGAGATTGCTAATACTAATCAATGTATG
TTGCATCATTGCTTTTCTTGTACCGAATGTTATCCTGAATTGCTTGATGACATGGACAAG
GAACAATAA
>3_REF135
ATGGCTACCTTCTATGAAGTCATTGTTCGCGTCCCATTTGACGTGGAGGAACATCTGCCT
GGAATTTCTGACAGCTTTGTGGACTGGGTAACTGGTCAAATTTGGGAGCTGCCTCCAGAG
TCAGATTTAAATTTGACTCTGGTTGAACAGCCTCAGTTGACGGTGGCTGATAGAATTCGC
CGCGTGTTCCTGTACGAGTGGAACAAATTTTCCAAGCAGGAGTCCAAATTCTTTGTGCAG
TTTGAAAAGGGATCTGAATATTTTCATCTGCACACGCTTGTGGAGACCTCCGGCATCTCT
TCCATGGTCCTCGGCCGCTACGTGAGTCAGATTCGCGCCCAGCTGGTGAAAGTGGTCTTC
CAGGGAATTGAACCCCAGATCAACGACTGGGTCGCCATCACCAAGGTAAAGAAGGGCGGA
GCCAATAAGGTGGTGGATTCTGGGTATATTCCCGCCTACCTGCTGCCGAAGGTCCAACCG
GAGCTTCAGTGGGCGTGGACAAACCTGGACGAGTATAAATTGGCCGCCCTGAATCTGGAG
GAGCGCAAACGGCTCGTCGCGCAGTTTCTGGCAGAATCCTCGCAGCGCTCGCAGGAGGCG
GCTTCGCAGCGTGAGTTCTCGGCTGACCCGGTCATCAAAAGCAAGACTTCCCAGAAATAC
ATGGCGCTCGTCAACTGGCTCGTGGAGCACGGCATCACTTCCGAGAAGCAGTGGATCCAG
GAAAATCAGGAGAGCTACCTCTCCTTCAACTCCACCGGCAACTCTCGGAGCCAGATCAAG
GCCGCGCTCGACAACGCGACCAAAATTATGAGTCTGACAAAAAGCGCGGTGGACTACCTC
GTGGGGAGCTCCGTTCCCGAGGACATTTCAAAAAACAGAATCTGGCAAATTTTTGAGATG
AATGGCTACGACCCGGCCTACGCGGGATCCATCCTCTACGGCTGGTGTCAGCGCTCCTTC
AACAAGAGGAACACCGTCTGGCTCTACGGACCCGCCACGACCGGCAAGACCAACATCGCG
GAGGCCATCGCCCACACTGTGCCCTTTTACGGCTGCGTGAACTGGACCAATGAAAACTTT
CCCTTTAATGACTGTGTGGACAAAATGCTCATTTGGTGGGAGGAGGGAAAGATGACCAAC
AAGGTGGTTGAATCCGCCAAGGCCATCCTGGGGGGCTCAAAGGTGCGGGTCGATCAGAAA
TGTAAATCCTCTGTTCAAATTGATTCTACCCCTGTCATTGTAACTTCCAATACAAACATG
TGTGTGGTGGTGGATGGGAATTCCACGACCTTTGAACACCAGCAGCCGCTGGAGGACCGC
ATGTTCAAATTTGAACTGACTAAGCGGCTCCCGCCAGATTTTGGCAAGATTACTAAGCAG
GAAGTCAAGGACTTTTTTGCTTGGGCAAAGGTCAATCAGGTGCCGGTGACTCACGAGTTT
AAAGTTCCCAGGGAATTGGCGGGAACTAAAGGGGCGGAGAAATCTCTAAAACGCCCACTG
GGTGACGTCACCAATACTAGCTATAAAAGTCTGGAGAAGCGGGCCAGGCTCTCATTTGTT
CCCGAGACGCCTCGCAGTTCAGACGTGACTGTTGATCCCGCTCCTCTGCGACCGCTCAAT
TGGAATTCAAGGTATGATTGCAAATGTGACTATCATGCTCAATTTGACAACATTTCTAAC
AAATGTGATGAATGTGAATATTTGAATCGGGGCAAAAATGGATGTATCTGTCACAATGTA
ACTCACTGTCAAATTTGTCATGGGATTCCCCCCTGGGAAAAGGAAAACTTGTCAGATTTT
GGGGATTTTGACGATGCCAATAAAGAACAGTAA
>3_REF136
ATGAGCTACTACACTTTTGTTGTAACTATACCTGATAAAATTGAAGACTATGGACAAGCT
TACTATGATGTAGTTAACAGAGTAACTTTAACTCATAGAGACAATGAGAAATGGGTATAT
GACCCAGAAGACAGGGAAATTATTTTTAAACAGGCTCAGGTATATGTTGACTGCTTAGAA
AGAAGGTTAAAACAGATGTTAGTGTCCGGAAGTATGTACAATTACTTTATACAGCTAGAG
CAAGGAGAAAAGCACAAGAGGTGGCACATACACGTAGTGTTAGACATAAGCGTGGGAAAT
CCAAGAAACTGTAGAGAAGTGATAGAAAAGGTAGAATATGAATACAACAGCATTTGCTAC
GGTAGACCAGTAAGACAGACTCAGATTAATAGAACAAGCAACGGTAGTTGGAAGATAGAG
ACTGAAGACTTTATTATCAACTACTTACTATGCAAAATACCACCTAAAGAAGCTAAGTAT
GCCTGGACTAACATTAAAAACAAGATAGGAGACGCTTGTTTAAACATTGACTTAAGAAAA
GAAATTTCAGTTAGACCGGACATAGACGTACCGATGTGGAGACAAGCTAGCGGAGACAGA
ATGAGAGACTTGGTAGAATGGTGCATAAAAAACCATGTATTTACAGAAGACCAATACATG
GCTAAATTTGAAGAAAGCTACTACAGCTTTGCATGCACTAATCAAGGCAGACACATGCTA
CAAACAAGCTTAGAATTAGCAGCAAAAAGGACGACTAGCATGATACCGCTCGGCGTTTAC
TTAGCAGGATTCAGTAACATTCAAGAAGCAATTGAAGAGGCTAACAAAACAGAATTTGCA
GACATATACAACAACAAAGTGTTTGACTTGCTACAGTTTCAAGGCTACGACCCAGTAGTA
GCAGGATACATTATATACGCTTGGAGCATACGAGCGACAGGACGTAGAGGAGCCTTATGG
TTCTACGGACCAGGACAAACAGGAAAAAGTATAATGGCAAGGGCTATGGCTACATGCAGC
GTCCGATACGGCTGCGTGAACTGGACAAACTCTAACTTTCCATTTCAAGACTTAGCAACA
AACTGCCAAATAGGATGGTGGGAAGAAGGGGTAATCACAGAAGACATTGTGGAAAGTGCT
AAAGCACTACTGAGCGGGGGTAAAATAAGAGTAGACAGAAAATGTAGAGACAGCGTAGAA
ATTACACCGCCACCATTTGTGATTACTAGCAACAACGACATGACATTAGTGCAAGGAGGA
AATCAAGTAAGCTTTGTCCACAAAAAACCGCTAGAAGACAGGATGATTAAATTTAACTTC
AACAAGAGACTTCCACCTAACTTTGGCATAGTAGAGAGAGAAGACATGAAACAATTTTTT
AAATGGAGCAGTTTTATCTACTACAACAAACTGCTACCAAAAGAACAGGCATACTTAAGT
GATCCTAAACTGATAGGGCACGTAGTCCCATACACAAGCTTTTTAAGACAGACTGCAAAA
GTAGAGAAAATTGTAAGACCATTCGAGGAACAAGAACAAGAAGACTTGGCAGAACTAGAC
TCTTGGTTTGCGGACCCCCCATACATGGGGAAGCCCCCAAAAAAGAGTGAGTAG
>3_REF137
ATGCCGGGTTTCTACGAGATCGTGATCAAGGTGCCGAGCGACCTGGACGAGCACCTGCCG
GGCATTTCTGACTCGTTTGTGAACTGGGTGGCCGAGAAGGAATGGGAGCTGCCCCCGGAT
TCTGACATGGATCTGAATCTGATCGAGCAGGCACCCCTGACCGTGGCCGAGAAGCTGCAG
CGCGACTTCCTGGTCCAATGGCGCCGCGTGAGTAAGGCCCCGGAGGCCCTGTTCTTTGTT
CAGTTCGAGAAGGGCGAGAGCTACTTCCACCTTCACGTTCTGGTGGAGACCACGGGGGTC
AAGTCCATGGTGCTAGGCCGCTTCCTGAGTCAGATTCGGGAGAAGCTGGTCCAGACCATC
TACCGCGGGGTCGAGCCCACGCTGCCCAACTGGTTCGCGGTGACCAAGACGCGTAATGGC
GCCGGCGGGGGGAACAAGGTGGTGGACGAGTGCTACATCCCCAACTACCTCCTGCCCAAG
ACCCAGCCCGAGCTGCAGTGGGCGTGGACTAACATGGAGGAGTATATAAGCGCGTGTTTG
AACCTGGCCGAACGCAAACGGCTCGTGGCGCAGCACCTGACCCACGTCAGCCAGACGCAG
GAGCAGAACAAGGAGAATCTGAACCCCAATTCTGACGCGCCCGTGATCAGGTCAAAAACC
TCCGCGCGCTACATGGAGCTGGTCGGGTGGCTGGTGGACCGGGGCATCACCTCCGAGAAG
CAGTGGATCCAGGAGGACCAGGCCTCGTACATCTCCTTCAACGCCGCCTCCAACTCGCGG
TCCCAGATCAAGGCCGCGCTGGACAATGCCGGCAAGATCATGGCGCTGACCAAATCCGCG
CCCGACTACCTGGTGGGGCCCTCGCTGCCCGCGGACATTAAAACCAACCGCATCTACCGC
ATCCTGGAGCTGAACGGGTACGATCCTGCCTACGCCGGCTCCGTCTTTCTCGGCTGGGCC
CAGAAAAAGTTCGGGAAGCGCAACACCATCTGGCTGTTTGGGCCCGCCACCACCGGCAAG
ACCAACATTGCGGAAGCCATCGCCCACGCCGTGCCCTTCTACGGCTGCGTCAACTGGACC
AATGAGAACTTTCCCTTCAACGATTGCGTCGACAAGATGGTGATCTGGTGGGAGGAGGGC
AAGATGACGGCCAAGGTCGTGGAGTCCGCCAAGGCCATTCTCGGCGGCAGCAAGGTGCGC
GTGGACCAAAAGTGCAAGTCGTCCGCCCAGATCGACCCCACCCCCGTGATCGTCACCTCC
AACACCAACATGTGCGCCGTGATTGACGGGAACAGCACCACCTTCGAGCACCAGCAGCCG
TTGCAGGACCGGATGTTCAAATTTGAACTCACCCGCCGTCTGGAGCACGACTTTGGCAAG
GTGACGAAGCAGGAAGTCAAAGAGTTCTTCCGCTGGGCCAGTGATCACGTGACCGAGGTG
GCGCATGAGTTCTACGTCAGAAAGGGCGGAGCCAGCAAAAGACCCGCCCCCGATGACGCG
GATATAAGCGAGCCCAAGCGGGCCTGCCCCTCAGTCGCGGATCCATCGACGTCAGACGCG
GAAGGAGCTCCGGTGGACTTTGCCGACAGGTACCAAAACAAATGTTCTCGTCACGCGGGC
ATGATTCAGATGCTGTTTCCCTGCAAAACGTGCGAGAGAATGAATCAGAATTTCAACATT
TGCTTCACACACGGGGTCAGAGACTGTTTAGAGTGTTTCCCCGGCGTGTCAGAATCTCAA
CCGGTCGTCAGAAAAAAGACGTATCGGAAACTCTGCGCGATTCATCATCTGCTGGGGCGG
GCGCCCGAGATTGCTTGCTCGGCCTGCGACCTGGTCAACGTGGACCTGGACGACTGCGTT
TCTGAGCAATAA
>3_REF138
ATGCCGGGCTTCTACGAGATCGTGATCAAGGTGCCGAGCGACCTGGACGAGCACCTGCCG
GGCATTTCTGACTCGTTTGTGAACTGGGTGGCCGAGAAGGAATGGGAGCTGCCCCCGGAT
TCTGACATGGATCGGAATCTGATCGAGCAGGCACCCCTGACCGTGGCCGAGAAGCTGCAG
CGCGACTTCCTGGTCCAATGGCGCCGCGTGAGTAAGGCCCCGGAGGCCCTCTTCTTTGTT
CAGTTCGAGAAGGGCGAGAGCTACTTTCACCTGCACGTTCTGGTCGAGACCACGGGGGTC
AAGTCCATGGTGCTAGGCCGCTTCCTGAGTCAGATTCGGGAAAAGCTTGGTCCAGACCAT
CTACCCGCGGGGTCGAGCCCCACCTTGCCCAACTGGTTCGCGGTGACCAAAGACGCGGTA
ATGGCGCCGGCGGGGGGGAACAAGGTGGTGGACGAGTGCTACATCCCCAACTACCTCCTG
CCCAAGACTCAGCCCGAGCTGCAGTGGGCGTGGACTAACATGGAGGAGTATATAAGCGCG
TGCTTGAACCTGGCCGAGCGCAAACGGCTCGTGGCGCAGCACCTGACCCACGTCAGCCAG
ACGCAGGAGCAGAACAAGGAGAATCTGAACCCCAATTCTGACGCGCCCGTGATCAGGTCA
AAAACCTCCGCGCGCTATATGGAGCTGGTCGGGTGGCTGGTGGACCGGGGCATCACCTCC
GAGAAGCAGTGGATCCAGGAGGACCAGGCCTCGTACATCTCCTTCAACGCCGCCTCCAAC
TCGCGGTCCCAGATCAAGGCCGCGCTGGACAATGCCGGCAAGATCATGGCGCTGACCAAA
TCCGCGCCCGACTACCTGGTGGGGCCCTCGCTGCCCGCGGACATTACCCAGAACCGCATC
TACCGCATCCTCGCTCTCAACGGCTACGACCCTGCCTACGCCGGCTCCGTCTTTCTCGGC
TGGGCTCAGAAAAAGTTCGGGAAACGCAACACCATCTGGCTGTTTGGACCCGCCACCACC
GGCAAGACCAACATTGCGGAAGCCATCGCCCACGCCGTGCCCTTCTACGGCTGCGTCAAC
TGGACCAATGAGAACTTTCCCTTCAATGATTGCGTCGACAAGATGGTGATCTGGTGGGAG
GAGGGCAAGATGACGGCCAAGGTCGTGGAGTCCGCCAAGGCCATTCTCGGCGGCAGCAAG
GTGCGCGTGGACCAAAAGTGCAAGTCGTCCGCCCAGATCGACCCCACCCCCGTGATCGTC
ACCTCCAACACCAACATGTGCGCCGTGATTGACGGGAACAGCACCACCTTCGAGCACCAG
CAGCCTCTCCAGGACCGGATGTTTAAGTTCGAACTCACCCGCCGTCTGGAGCACGACTTT
GGCAAGGTGACAAAGCAGGAAGTCAAAGAGTTCTTCCGCTGGGCCAGTGATCACGTGACC
GAGGTGGCGCATGAGTTTTACGTCAGAAAGGGCGGAGCCAGCAAAAGACCCGCCCCCGAT
GACGCGGATAAAAGCGAGCCCAAGCGGGCCTGCCCCTCAGTCGCGGATCCATCGACGTCA
GACGCGGAAGGAGCTCCGGTGGACTTTGCCGACAGGTACCAAAACAAATGTTCTCGTCAC
GCGGGCATGCTTCAGATGCTGTTTCCCTGCAAAACGTGCGAGAGAATGAATCAGAATTTC
AACATTTGCTTCACACACGGGGTCAGAGACTGCTCAGAGTGTTTCCCCGGCGTGTCAGAA
TCTCAACCGGTCGTCAGAAAGAGGACGTATCGGAAACTCTGTGCGATTCATCATCTGCTG
GGGCGGGCTCCCGAGATTGCTTGCTCGGCCTGCGATCTGGTCAACGTGGACCTGGATGAC
TGTGTTTCTGAGCAATAA
>3_REF139
ATGAGGTCGTACTACGAGGTCATCGTTCAACTGCCGAACGACGTCGAGAGTCAGGTACCT
GGAATCTCCGATTCATTCGTCAACTGGATTACGTCGCGAGAATGGACGTTGCCGGAAGAC
GCCGATTGGGATTTGGACCAGGTCGATCAAGTTCAACTGACGCTCGGCGACAAAATCCAA
CGGGAGATTCGAAATCACTGGGGGACGATGGCGAAAGAACCGGACTTTCACTATTTTATC
CAACTGGAACAAGGTGAGGTGTTCTTTCATTTGCACGTCCTGCTGGAAACGTGTTCCGTG
AAGCCGATGGTACTCGGAAGATATATTCGACATATTCAACAAAAAATTGTCAGTAAAGTC
TACTGCGGCCACGAGCCCGCGATGGAAGGATGGATGCGGGTGACCAAGACCAAAAATTTC
GGGGGCGCGAACAAGGTCCGGGCCGAGTCGTATATTCCCGCCTACCTGATTCCGAAACAG
CAACCGGAAGTGCAGTGGGCGTGGACTAACGTGCCCGAGTATATAAAAGCGTGCCTGCAC
CGAGAACTGCGTGCCAGTCTCGCGCGACTTCACTTCGAGGAGGCGGGGCTCTCGCAATCC
AAGGAAAATCTCGCGAGAACTGCAGACGGCGCTCCCGTGATCGCGACCCGCGTCAGCAAA
CGCTACATGGAGCTCGTGGATTGGCTCGTGGAGAAGGGGATCACCACCGAGAAGGAATGG
CTGCTGGAAAACAGAGAAAGCTTTCGGAGCTTCCAGGCCTCGAGCAACTCGGCGCGTCAG
ATCAAGACGGCCCTGCAAGGCGCCATCCAGGAGATGCTTCTGACCAAGACGGCGGAGGAC
TACCTCGTCGGAAAAGAACCCGTCTCGGACGACGAGATTCGTCAGAACCGCATCTACAAG
ATTTTGGAACTGAACCACTACGACCCAGCGTACGTGGGGAGTATTTTGGTCGGGTGGTGC
CAGAAGAAATGGGGCAAGCGAAACACGCTGTGGCTGTTCGGACCTGCGACCACCGGCAAG
ACCAACATCGCGGAGGCTATTGCCCATGCTGTGCCGTTCTATGGATGCGTTAACTGGACC
AACGAGAACTTTCCGTTCAACGACTGCGTCGAAAAGATGATTATCTGGTGGGAAGAGGGC
AAAATGACCGCCAAGGTGGTGGAAACGGCTAAAGCGATTCTGGGAGGATCTCGGGTGAGA
GTGGACCAAAAATGCAAAGCTTCGGTTCCGATCGAACCGACGCCGGTCATTATTACCAGT
AACACCAACATGTGTTATGTCATCGACGGGAACACGACTACGTTCGAGCATAAGCAGCCG
TTGGAGGACAGGATGTTTAAGCTCGAGCTGTTGACTCGTTTACCCGATGACTTTGGTAAG
GTGACCAAACAGGAGGTGCGTCAATTCTTCAGGTGGTCCCAGGATCACCTGACCCCTGTG
ATCCCAGAATTCCTGGTGCGGAAGGCGGAGTCTCGCAAAAGACCCGCCCCCTCCGGGGAA
GGCTATATAAGCCCGACAAAGCGGCCCGCGCTCGCAGAGCAGCAGCAGGCGTCGGAGAGC
GCGGAGCCGGTTCCCACCAGGTATCGTATCAAATGCTCGAAACATTGCGGGATGGATAAA
ATGTTGTTTCCTTGCCAAATTTGTGAATCGATGAACAGAAATATTAATATATGTGCGATT
CATAAAACAACGGAATGTAAAGAATGTTTTCCGGAATACGGGGATAAGGACACTGTGCCA
GAACTACCCCCCTGTACAGAACATAACGTGTCTCGTTGTTATCAATGTCATTCGGGCGAA
TTGTATCGCGTGACTTCGGACTCTGACGAGAAACCCGCCCCCGAGAGTGATGAAGGCACT
GAGCCATCCTATGCTCCCTGCACGATTCACCATTTGATGGGCAAGAGTCGCGGGTTAGTG
TCGTGTGCTGCATGTCGTTTGAAAAATAGTACGTTGCATGATGACTTGGATGACGGTGAT
CTTGAACAATAA
>3_REF140
ATGGGAAGTCGTTTTGTTAAAACAGCATCTTCTTTTTTTTTAACTTGGCCTAGATGCCCA
ATCAACAAAGAGTCAGCCTTAGAGCAAATTAAAACACTTTCCCTTCCAACTAATATCGTC
TATATTAGGGTTTGCGAAGAAAAACATCAAGATGGCTCTCCGCATCTGCATGCCCTGGTT
CAATTCCAGAAGAAGTACAGATGCACGAACTGCAGATTGTTCGATCTATCCAATCCAAAT
TCATCACAACAATACCATTGTAATATACAGACTGCACGCTCCTCCTCCGACGCCAAATCG
TACATCGAAAAAGATGGAGTATTCTGCGAATGGGGTGAATTCAAGATCGACGGCCGATCA
TCCAGAGGAGGACAACAATCCGCAAACGATGCATACGCTAAAGCACTTAACAGCGGAGGT
AAGGACGAAGCTCTCACAATAATTAAGGAATTACTTCCAAAAGATTATGTTTTACAGTAT
CATAATCTTAACGCTAATCTAGAGCGAATATTCGCTCCACCAACAACAGTATACATGCCG
CCATTCCAAACGACGACGTTTAACAATGTACCGGAAGCATTAACAGATTGGGTCACAACA
AATGTGGCCGATTCCGCTGCGCGGCCTTTCAGACCTATATCCATAATAATCGAAGGCCCA
TCCAGAACAGGTAAAACATTATGGGCCAGGAGTTTAGGCCCTCACAATTATCTGTGTGGG
CATTTGGATCTTAGCCCAAAAGTATACTCTAATAATGCGTGGTATAACGTCATTGATGAC
GTAGATCCGCACTTCCTCAAACATATGAAGGAATTTATGGGGGCCCAGAGAGACTGGCAA
TCGAACTGCAAGTACGGGAAACCTATTCAAATTAAAGGAGGAATCCCAACAATCTTCCTC
TGCAATCCTGGTCCACAATCTTCATATAAGGAGTTCTTCGAAGAGGAAAAGAACAAAGCA
ATCAATGACTGGGCCAAGAAGAACTCCATCTACATCACCATCACGGAGCCTCTCTACAGC
ACCGTCGATCAAGCCTCGACATCGTCACGCCAAGAAAGTGGTTCGTCGGAGACGTAT
>3_REF141
ATGGCTCCTCCTAAGCGTTTTCAAATATATGCCAAAAACTATTTCCTCACTTATCCACAA
TGCTCTCTTACTAAAGAAGAGGCACTTTCCCAAATAAAAAACCTAAACACCCCAACAAAT
AAAAAATACATCAAAATCTGCAGCGAATTTCATGAAGATGGGAGCCCTCATCTCCACGTG
CTTATCCAATTTGAAGGCAAATACAAATGCCAAAATAACAGATTCTTCGACCTGGTCTCC
CCAACCAGGTCAGCACATTTCCATCCGAACATTCAGGGAGCTAAATCCAGCTCCGACGTC
AAGTCCTACCTGGAGAAGGACGGAGACACCCTCGAATGGGGAGAGTTTCAGATCGACGGA
CGCTCTGCAAGAGGGGGACAACAGACAGCCAATGACGCTTACGCCCAGGCAATTAACAGC
GGCAGTAAGTCTGAGGCTCTTAGAGTAATTAAGGAGTTAGCTCCTAAAGACTATGTTTTA
CAATTTCATAATTTAAACTCTAACTTAGATAGGATTTTTGCACCTCCTTTAGAGGTTTTT
GTTTGTCCATTTCTTTCTTCTTCATTCGATCAAGTTCCAGAAGAACTTGAAGAGTGGGTT
TCTGAAAATGTGAGTGGTGCCGCTGCGCGGCCTTGGAGACCCAAAAGTATTGTGATAGAA
GGTGATAGTCGTACAGGTAAAACAATGTGGGCCAGATCACTGGGACCACACAATTATTTG
TGTGGACATCTTGATCTAAGCCCAAAAGTATACAATAATGATGCTTGGTATAACGTCATT
GATGACGTAGACCCCCACTATCTAAAGCACTTTAAAGAATTCATGGGGGCCCAAAGGGAC
TGGCAAAGCAACACTAAGTACGGGAAACCAATTCAAATTAAAGGTGGAATCCCAACTATC
TTCCTCTGCAATCCAGGCCCAACATCATCATATAAAGAATTCTTGGACGAAGAGAGGAAC
AGCGCACTTAAAAACTGGGCAATAAAGAATGCAGAATTCATCACCCTCCACCGCGCACTC
TACTCCGGTTCCTATCAAGGTGCAACACCGCAACGCCAAGAAAGCAACCAGGAGACGGAG
AGT
>3_REF142
ATGGCTAAGAGTGGCAACTACTCCTACAAAAGGTGGGTCTTTACAATTAATAACCCTACC
TTTGAAGATTATGTTCATGTTTTAGAGTTCAGCACGCTCGACAATTGCAAGTTCGCAATC
GTCGGAGAGGAAAAGGGCGCGAACGGTACACCTCACCTTCAGGGATTCCTGAATCTCCGA
AGCAATGCGAGAGCTGCCGCCCTTGAAGAGTCGCTGGGAGGAAGAGCCTGGCTCTCTCGT
GCCCGGGGATCTGACGAAGATAACGAAGAATATTGCTCCAAAGAGTCGACATACCTGAGA
GTTGGTGAACCAGGCGGTAAGGGTCGATCCTCCCAGCTCGCCGATGCGACATCCGCTGTG
CTCGCTGGTCTCCCGCTGACTGACGTTGCCCGGAAGTATCCGACGACTTATGTTATCTTT
GGGCGTGGCCTCGAACGTCTTCGTCACCTGATCGTTGAAACGCAACGTGATTGGAAGACA
GAAGTCATCGTCTTGATTGGTCCGCCAGGGACCGGAAAGAGCCGTTATGCGTTTGAATTT
CCCGCCGAAAACAAGTATTACAAACCACGCGGGAAGTGGTGGGACGGTTACTCGGGAAAT
GACGTAGTCGTCATGGACGACTTTTATGGTTGGGTACCTTACGATGATCTGCTTCGGATC
ACTGACCGTTATCCGTTACGTGTTGAGTTTAAAGGTGGCATGACCCAGTTTGTTGCTAAG
ACGTTGATCACAACTAGCAACAAAGAGCCCCGTGATTGGTATAGAAGTGAGTTCGATCTG
TCCGCCTTATATCGGCGCATTAATAAGTATCTTGTCTATAATGTTGACAAGTATGAACCT
GCCCCCGCTTGTTCCCTCCCCTTTCCAATAAACTACTGA
>3_REF143
ATGGCAGCCCCCAATCGGTTTAAAATAAATGCCAAAAATTATTTCCTCACTTATCCCAAG
TGCTCCCTCACAAAAGAAGAGGCACTTTCCCAATTATTAAATCTCCAAACCCCAACTTCC
ATAAAATTCATTAGAATCTGCAGAGAGCTTCATAAAAATGGGAATCCTCACCTGCATGTT
CTCATCCAGTTCGAAGGGAAATTCCAGTGTAGAAACAATAGATTCTTCGACCTCACATCC
CCAAGCAGGTCAGCACATTTCCATCCAAACATTCAGGGAGCTAAAAGCTCAAGCGATGTC
AAAACCTACGTGGAGAAAGACGGAGACATCCTTGATCATGGAATTTTCCAAGTCGATGGA
AGATCAGCTAGAGGAGGTTGCCAGACTGCCAACGACGCATATGCCGAGGCAATCAACGCA
GGGTCCAAAGCTCAGGCCCTCAATATATTGAAGGAGAAAGCCCCAAGAGACTTTCTACTT
CAATTTCATAATTTAAATTCAAATTTAGATAGGTATTTTCAAGAGCCACCAGCTCCTTAT
GTTTCTCCTTTTTCTTCTTCTTCATTTGATCAAGTTCCAGAAGAACTTGAAGAGTGGGCG
TGCGAGAATGTTGTCGATGCCGCTGCGCGGCCCCTTAGACCTCAAAGTATAGTCATCGAG
GGAGATAGTCGGACCGGGAAGACGATGTGGGCTAGGTCGCTAGGCCCACACAACTATTTG
TGTGGCCATCTAGACTTAAGTCCCAAAGTGTACAGCAATGATGCTTGGTATAACATCATT
GATGACGTCAACCCGCACTTCCTCAAGCACTTTAAAGAGTTCATGGGGGCCCAAAGGGAC
TGGCAATCCAACACAAAGTACGGGAAGCCAGTTCAAATTAAAGGCGGAATACCGACAATC
TTCCTATGCAATCCTGGTCCCAACAGCAGTTATAAAGAATTCCTCGACGAGGACAAGAAC
ACCGCACTCAAAAACTGGGCTATCAAGAATGCGATCTTCGTCACCCTCGAAGGACCACTG
TACTCAGGTTCCAATCAAAGTACAGCACAGGGAAGCGAAGAGACGCAACAGGAGGAAGAG
AGTAGATCT
>3_REF144
ATGGCTCCTCTACGTCGATTTAAAATTTGCGCAAAAAATTATTTCCTCACTTATCCAAAG
TGCTCTCTCACCAAAGAGGAAACACTTTCCCAAATACAATCCCTACAAACCCCAGTAAAT
AAACTGTTCATCAAAATTTGCAGAGAGCTTCACGAGAATGGGGAACCTCACCTCCATGTG
CTTATCCAATTCGAAGGTAAGTACCAGTGCACGAATCAGAGATTCTTCGACCTGGTATCC
CCAACCAGGTCAGCACATTTCCATCCGAACATTCAGGGAGCTAAATCCAGCTCCGACGTC
AAGTCCTATATCGACAAGGACGGAGACACCATCGAATGGGGAGAATTTCAAATTGATGGC
AGATCTGCAAGGGGAGGGCAACAATCAGCCAATGACGCTTACGCCGCAGCTCTTAACGCA
GGCAGTAAGTCAGAGGCTCTTAGAGTCATTAAGGAATTAGCCCCTAAGGATTTTGTTTTA
CAATTTCATAATTTAAATAGTAATTTAGATAGGATTTTTCAGGAGCCTCCGGCTCCTTAT
GTTTCTCCTTTTTTATCTTCTTCTTTTAATCAAGTTCCGGAAGAACTTGAAGAGTGGGTG
AGTGAGAACGTGATGGATGCCGCTGCGCGGCCGTGGAGACCGAATAGTATTGTAATCGAG
GGTGATAGTCGTACCGGAAAGACAATGTGGGCCAGGTCATTGGGACCACATAACTATTTA
TGTGGCCATCTTGATCTCAGCCCAAAGGTGTACAGCAATGATGCGTGGTACAACGTCATT
GATGACGTAGACCCGCATTATCTAAAGCACTTTAAGGAATTTATGGGAGCGCAGAGGGAC
TGGCAAAGCAACACAAAGTACGGGAAGCCAATTCAAATTAAAGGCGGAATTCCCACAATC
TTCCTATGCAATCCAGGCCCAACGTCGTCCTATAAAGAATTTCTGGACGAGGAAAGGAAC
GCAGCACTCAAGCAGTGGGCAATTAAGAATGCGACCTTCGTCACCCTCCACGAGCCATTG
TTCACAAGTGCCAATCAAGGTCCAACACCGTATAGCGAAGAAGAGAACCATACGGCG
>3_REF145
ATGTACCGATACCCAGAGAAGAAGAGAGAGCTGGTCAATAGGTACCCATTGACCAACATG
CCTTCAGCACCAAAAAAATTCCAAATAAATGCAAAAAACATATTCCTCACTTATCCACAA
TGCACTCTCAGCAAAGAGGAAACACTTTCCCAAATTCAAAACCTATCTCTTCCTTCAAAC
CCTAAATTCATCAAAATCTGCAAGGAACTCCACCAGAATGGGGAACCTCACATCCACATG
TTTATCCAGTTCGAAGGGAAAATCCGCATCACAAATTGCAGACTGTTCGACCTGGTGTCC
CCAACCAGGTCAGTACATTTCCATCCGAACATTCAGGGAGCTAAATCCAGCTCCGACGTC
AAGTCCTACATCGACAAGGACGGAGACACCCTCGAGTGGGGAGAATTTCAGATCGATGGA
AGATCTGCAAGGGGAGGGCAACAGTCAGCCAATGACGCTTACGCCGCAGCTCTTAACACA
GGCAGTAAGTCAGAGGCTCTTAGAGTCATTAAGGAATTAGCACCAAAGGATTTTGTGTTG
CAATTCCATAATTTAAATAGTAATTTAGATAGGATTTTTCAGGAGCCACCGGCTCCTTAT
ATTTCTCCTTTTTTATCTTCTTCTTTTAATCAAGTTCCGGAAGAACTTGAAGAGTGGGCG
TGCGAGAACGTCATGGATGCCGCTGCGCGGCCATGGAGGCCGATTAGTATTGTGATTGAA
GGTGATAGTCGAACCGGGAAGACAATGTGGGCCAGATCATTGGGTCCACATAATTACCTA
TGCGGCCATCTTGACCTCAGCCCAAAGGTGTACAGCAATGATGCGTGGTACAACGTCATT
GATGACGTAGATCCGCATTACCTGAAACACTTTAAAGAATTCATGGGGGCACAAAGGGAC
TGGCAAAGCAACACGAAGTACGGGAAGCCAATTCAAATAAAAGGCGGGATTCCCACAATC
TTCCTCTGCAATCCAGGACCAACATCCTCGTATAAAGAGTTCCTAGACGAGGAAAAGAAC
GCTCCCCTGAGAGACTGGGCTGTCAAGAATGCGACCTTCATCACCCTCCACGAGCCACTG
TACTCAACTGCCAATCAAAGTCCAGCACAGATTAGCCAAGAAGAAGGCAGTGAGGCG
>3_REF146
ATGGCTCCTCCCAAACGTTTTCAAATAAATGCAAAAAACTATTTCCTCACATATCCACAT
TGCTCCCTCACCAAAGAGGAAGCACTTTCCCAAATCAAAAACCTAAAAACTCCAATTAAT
AAAAAATTTATAAAGATCTGCAGAGAATTACACGAGGATGGGAGCCCTCATCTCCACGTG
CTTATGCAATTCGAGGGGAAATACAAATGCTCGAATAACAGATTCTTCGACATGGTCTCC
CCAACCAGGTCAACACATTTCCATCCAAATATTCAGGGAGCTAAATCAAGCTCCGACGTC
AAGTCCTATCTGGACAAGGACGGTGACACAATCGAATGGGGAGAATTTCAGATCGACGGA
CGATCTGCAAGAGGGGGTCTACAATCTACAAACGATGCTTACGCCCAGGCAATTAACGCG
GGAAGTAAGCATGAGGCTCTTGAGATTATTAAAGAACTAGTCCCAAAGGACTATGTTTTA
CAATTTCATAACCTAAATAATAATCTAGATAGGATCTTCAAGCCTCCATCAGAGGTATAT
GTTTCTCCTTTTCATAATTCAACATTCACTCAAGTCCCAGATGAACTAAAGGATTGGGTA
TCAGAAAATGTAAGAGACACCGCTGCGCGGCCGTGGAGACCTAAAAGTATCGTGATCGAA
GGTGATAGTCGTACAGGTAAGACCGCGTGGGCCAGGTCTCTGGGGCCACACAATTACTTA
TGTGGACACCTAGACTTAAGCCCCAAGGTATATTCGAACAGCGCCTGGTACAACGTCATC
GATGACGTTGATCCCCACTACCTAAAGCACTTTAAAGAATTCATGGGGGCCCAAAGGGAC
TGGCAGTCAAATACAAAATACGGAAAGCCAATTCAAATTAAAGGTGGAATTCCCACTATC
TTCCTCTGCAATCCAGGACCTACTTCATCATATATAGAATTCTTGGAAGAGGATAAAAAC
AGTGCTTTAAAGGAGTGGGCATTAAAAAATGCAACCTTCATCATTCTCACAGAACCACTT
TACACCCATCAAAGTGATTCACAAACAGGCCAAGAAACCAATTCGCAGGAAGAGAAT
>3_REF147
ATGGACGCTCCTGCCTGGATTGCCGTGCTACAAATTCCTACTGGATTTCTCTCCAACCCA
GCAAACTGGAGGGATTGGGATGGCCTGCAAAGACCCCGCAATCTTCTCGCCGACGACTGG
CCTATACAGGAGCTCCGTGAGTCTGTTCCATTTTTTGACCATGCTGTTAATTTAGGCTAC
TGCATATTACAACAGCTGTTTGCCTCGCATGCTGTTACTCTGCCATGCAGAGTGAAGCCT
AGCATGTTTTTGCAGTTAGAACCAAGTAGTGGAGAAGAGAATGAAATGCACTACCATTTA
GTTGTGAACCAAGCAGACATGGTAGGCAGAGAATGTAGCAACTGGCTGCGCACCTGGAAA
GTCTTTATGGCTGGATATTTGGTAGCTCCTGTGTGGACTTTAAGTTGGAACATTAGAGAA
ACCCGTCAAGGGCGACTATATCAGGCTGATATGAGTTTTGTGAAAAATTACCTGCTACCT
AAGCTACCACTGAATGATTGCTATTATGCATGGACTAATATAGACAGGTTTGAAGCAGCT
GTACTGAGCGTGCGCAACAGACAGCTTTCAGGTCCTCAAGGTGCTATTGCCTTACCATTC
ACTGACGCACCTCCACGGACACCAGCTGCAGAAGGAGTTCCTCCAACTATGGCAGGAAAA
GGAACACAAAGATTCATGGATCTTATTGACTGGTTAGTTGAAAATGGAATAGCCACAGAA
AAGAGGTGGTTATCAGTGAATAAACTCAGCTACAGGTCCTTTCTAGGAAGCAGTGGTGGA
GTTCTTCAAGCAACAAATGCACTACAAATAGCTAAAAGAGAAATGGTTTTAGCCCACCCT
TTATTAAGCTACCTGACAAAGAATGCTTCTGCTTTTGAAGAAAGTAATAAAGTTGCACAG
CTGTTTAGCTTAAATGGCTACAATCCTGTTGACGCTGCATGGTATTTTGCAGCATGGGCA
AGAGGAGTGTGGCCCAAAAGAAGAGCCATATGGCTCTGGGGCCCAGCTAGTACAGGTAAA
ACTCTGTTAGCTGCTGCCATAGCAAATCTTAGTCCATCTTACGGTTGTGTGAATTGGACA
AACCAAAATTTCCCATTTAATGACTGTCACTGTCAAAGCTTAGTGTGGTGGGAAGAAGGC
AGAATGACAGAGAACATTGTTGAAGTAGCCAAAGCTGTGCTTGGTGGAGCACCTGTGAGG
TTGGATGTAAAGAACAAAGGCAGCGAAGACTACATACCTACCTGTGTCATCATTACCTCT
AATGGAGATTTAACAGTTACAGTTGATGGCCCTGTGGTTAGCACCCAGCATCAAGAAGCT
TTGCAGACAAGAATAACCATGTTTCAGTTTCAGAGAATGGTTCCGGATGGCTTAGCTCCA
CTTCCTGAAGAGGAAGTGAGAAGCTTTTTTAAGCTAGGTGAACAGGAACTGAATATGAAA
GGCACACCTCCAGAAGAATTTAGAGTGCCAAGAAACTTTGACAAACAACCAATGGCATCT
ACCAGCAACTTGCCAAAAGCCTTGTGTGCACCAATGGAAGACAACCAAGTACAATGGGAT
TCTGAAGATGATTGGTTTCCACCACCCACTCAGAAGAAAAGGCGGGAACTTCAAGAGACA
CCTCCAACCACTCCCAGTGAAGTCATTGAGCTGTCCTCTCCGAGTCCATTAGCAGACGCG
CCGCCGAGGACACCAGACAGTCTGGGAGAATTGTCTCTAACTCCTACTTCTGTAAGCCAG
ATTGTTTCTGCACCATTTCCTGACGAAACTGCTGAAAGGTATGGAGCTGGGGACATTGAG
TCTTTCTGGTCTGAACATGTGTTTGATGCAGATTGGGCTACAAGGCTACACATTTGTCCC
CCAGGTGGTCCTAAACCTTACGGACTTTTTTGGACTTACTTATGGTCTCGAGAGTTTTGG
AGGTTTAAGCAGAGTCTGAGCCGTTCAGAGGCTCATTTGATAAATAGAAGATTTATTTGG
GCTTGGTGGTAA
>3_REF148
ATGCCTCGTCCTCGTTCATTCCAAATAAAAGCCAAAAACATATTTCTCACTTATCCCAAA
TGCCCTATTCCCAAAGAAGAGGCACTAGAGCTTATAAAGGCTATTCACTGCCCATCCGAT
AAATTATTCATCAGAGTAGCTCAAGAGAAACACTCCGATGGGACACTGCATCTCCATGCC
CTCATCCAATTCAAAGGTAAAGCCCAATTCAGGAACCCCAGGCATTTTGACATTACGCAT
CCCAACACCTCCTCACAATTCCATCCGAACTTCCAAGGAGCCAAGTCCAGTTCTGATGTC
AAGTCCTATATCGAGAAGGACGGTGATTACGTCGACTGGGGTGTTTTTCAAGTCGACGGA
AGATCTGCTAGAGGAGGTCAGCAGACGGCTAATGATGCAGCAGCAGAAGCGCTGAATGCA
GGTTCAAAGGAAGCTGCTTTATCTATTATTAGAGAAAAATTACCTAAAGAATATATATTT
CAGTTTCACAATTTAAATTCTAATTTAGATAGGATTTTTGCACCTCCTGCAGAGGTTTTT
GTTTCTCCTTTTTTAGCTTCTTCATTCGATCAAGTTCCGGAAGAACTTGAATGTTGGGCG
GAGGAGAATGTCAGGGATGCCGCTGCGCGGCCTTGGCGACCGGTCAGTATAGTAGTAGAG
GGAGAGAGTAGAACTGGGAAGACAATGTGGGCCAGATCACTAGGCCCACATAATTACCTT
TGTGGGCATCTAGACTTGAGCCCCAAGATCTACTCAAATGACGCATGGTATAACGTCATC
GATGATGTTGACCCCCACTATCTAAAGCACTTTAAGGAATTCATGGGGGCCCAACGGGAT
TGGCAAAGCAACACCAAGTACGGCAAGCCCATTCAAATTAAAGGGGGCATTCCGACAATC
TTCCTATGCAATCCTGGGACCGACATCATCATA
>3_REF149
ATGCGTCAGCCTGGGAGATTCAGATTAAATAGGAAGAACTTCTTCCTCACTTACTCACAG
TGCCCTATCTCTAAAGAAGAGGCACTAGAACAATTACTCAATATACAAACCCCTGTAAAC
AAGAAATTCATTAGGGTTTGTAGAGAACTACACGAGGATGGAAACCCTCATCTCCATGCT
CTTGTGCAATTCGAGGGCAAGTTCGACCTCACGAATCCGAGATTCTTCGACTTACAGTCA
CCCAACTCCTCCTCCCAATACCACTGCTTCATCACCGATGCTAAGTCCAGTTCAGACGTT
AAGGCATACATCGAGAAGGACGGGGACATACTTGACTGGGGCACCTTCCAGATTGATGGA
AGATCTGCAAGAGGGGGACAACAGACAGCAAACGATGCTTACGCAAGAGCAATTAACACA
GGCAATAAGGATCAAGCTCTTGATGTAATTAAGGAGTTAGCTCCTAAGGACTATGTATTA
CAATTTCATAATTTAAATGCTAATCTGGAACGCATTTTCATGCCTCCTATTGAAGAGTAC
ATTAGTCCATTTAATTGTTCATCGTTTGATCAAGTCCCTGAAGAGATTGAAGAATGGGCC
GCAGACAATGTAATGTCTGCCGCTGCGCGGCCATGGAGACCAATAAGTATAGTTATAGAA
GGTGACAGCAGGACTGGGAAAACCATGTGGGCTAGATCATTAGGTCCACATAATTACTTA
TGCGGTCATATTGACCTTAGTCCTAGGGTTTACAGCAACGAAGCCTGGTATAACATAATA
GACGATGTTGATCCTCACTATGTAAAACATTTCAAGGAATTCATGGGGGCCCAAAGGGAT
TGGCAGTCCAATACAAAATACGGGAAGCCCGTTCAAATTAAAGGCGGGATCCCAACAATC
TTCCTCTGCAATCCTGGTCCAACATCCTCCTATAAAGAGTTCCTTGATGAGGAGAAAAAC
ATAGGTCTAAAAAACTGGGCCATAAAGAATGCGACCTTCGTCACCATCAACCAGCCGCTG
TACTCAGGTTCCCATCAAAGTCCAACACAGGCTAGCCAAGAGGAAACCTCGCAGACGGAG
GGT
>3_REF150
ATGGCGAAGAGCGGCAACTACTCATACAAGAGGTGGGTCTTTACCATTAATAACCCTACC
TTTGAAGACTATGTTCATGTTCTAGAGTTTTGCACGCTCGACAATTGCAAGTTTGCTATC
GTCGGCGAGGAGAAGGGCGCGAACGGCACGCCTCACCTTCAGGGATTCCTGAACCTCCGA
AGTAATGCGCGAGCTGCCGCCCTTGAGGAGTCGCTGGGAGGAAGAGCCTGGCTCTCTCGT
GCCCGGGGATCTGACGAAGACAATGAAGAATATTGCGCCAAAGAGTCGACATACCTTCGA
GTTGGTGAACCAGTCTCCAAGGGTCGATCCTCTGATCTGGCCGAAGCGACATCCGCTGTG
ATGGCTGGTGTGCCGCTAACTGAGGTGGCCCGGAAGTTCCCCACGACTTATGTTATCTTT
GGGCGTGGCCTGGAACGCCTCCGTCACCTGATCGTCGAGACGCAACGTGATTGGAAGACC
GAAGTCATCGTTCTGATTGGTCCGCCCTGCACCGGAAAGAGCCGTTATGCATTTGAATTT
CCCGCCGAAAACAAGTATTACAAACCACGCGGGAAGTGGTGGGACGGTTACTCGGGAAAT
GACGTAGTCGTCATGGACGACTTTTATGGTTGGTTGCCGTATGATGATTTGCTGAGAATT
ACCGACCGTTACCCGTTGCGGGTTGAATTTAAAGGCGGTATGACTCAGTTTGTGGCTAAA
ACATTGATCATAACAAGTAACCGCGAGCCTCGTGATTGGTACAAGAGCGAGTTTGACCAT
TCAGCTCTGTACCGCAGAATTAACAAGTATCTTGTGTATAATATCGACAAGTATGAACCC
GCCCAGGCATGTACCCTCCCGTTCCCAATAAACTACTGA
>3_REF151
ATGCATCCGAAACGTTTTCTTATTAATTCCAAAAATTATTTCCTCACTTATCCAAATTGC
TCTCTTACAAAAGAAGAAGCACTTTCCCAACTTCAAAACCTACAAACTCCTACAAATAAA
AAATTCATCAAGATCTGCAGAGAGCTCCATGAAAATGGGGAACCTCATATTCACGTGCTC
ATCCAGTTCGAAGGGAAGTACAAGTGCCAAAATCAGAGATTCTTCGACCTGGTATCCCCA
ACCAGGTCAGCACATTTCCATCCGAACATTCAGGGAGCTAAATCAAGCTCAGATGTCAAG
GACTACATCGACAAGGACGGAGACACTCTCGAGTGGGGAGAGTTTCAGATCGATGGAAGA
TCAGCAAGAGGAGGACAACAGACAGCCAACGACGCTTACGCCGCAGCGCTTAACGCGGGA
AGTAAGTCAGAGGCTCTTAGAGTCATTAAGGAACTAGCTCCTAAAGATTTTGTACTACAA
TTTCATAATTTAAATGCAAATCTAGACAGGATCTTTCAGGAGCCACCAGCTCCTTATGTT
TCTCCTTTTTCTTTTTCTTCTTTTGATCAAGTTCCAGAAGAACTTGAAGTTTGGGCCATC
GATAACGTTGTCGATGCCGCTGCGCGGCCCCTTAGACCTCGAAGTATAGTAATTGAGGGA
GATAGTCGAACGGGGAAGACGATGTGGGCCAGATCACTGGGACCACATAACTATTTATGC
GGACATCTGGACCTGAGTCCCAAGGTCTACAATAACGACGCCTGGTATAACGTCATTGAT
GACGTCGATCCGCATTTCCTCAAGCACTTTAAGGAGTTCATGGGGGCCCAAAGGGACTGG
CAATCCAACACAAAGTACGGGAAGCCAGTTCAAATTAAAGGCGGGATACCGACAATCTTC
CTCTGCAATCCAGGTCCCAACAGCAGTTATAAAGAATTTCTCGACGAGGAAAAGAACACA
GCACTAAAGAACTGGGCAGTAAAGAATGCGATCTTCATCACCCTTGAAGGACCATTGTAC
TCAGGTACCAATCAAAGTTCAGCACAGGGAAGCGAAGAGACGCAACAGGAGGAGGAGAGT
AGATCT
>3_REF152
ATGGCTCCTCCTAAGCATTTCAAAATAAGTGCAAAAAACTATTTCCTCACATATCCAAAG
TGCTCTCTATCCAAAGAAGAGGCACTTTCCCAATTGCGAACCCTAGAAACTCCAACTTCG
AAGAAATTTATCAAAATTTGCAGAGAGTTGCACGAAGATGGGGCTCCGCATATCCACGTT
CTTATCCAGTTCGAAGGAAAGTTCCAATGCAAGAATAACAGATTCTTCGACTTGGTGTCC
CCAAGTCGGTCAACACATTTCCATCCGAACATTCAGGGAGCTAAATCGGCATCGGACGTC
AAACAATACATCGACAAAGACGGGGACGTGTTAGAATGGGGTGTCTTCCAGATCGATGGA
CGATCTGCTCGTGGAGGTCAACAAACAGCTAACGACGCGTACGCAAGAGCAATAAATACA
GGAAACAAAGAAGATGCATTGAAAGTGTTGAAAGAATTAGCACCCAAAGATTACGTTTTG
CAATTTCATAATATGAATTCGAATTTAGATCGTATTTTTCCACCTCGTGCTGAGGTGTAT
GTTTCTCCTTTTTCAATTTCATCCTTCGACAGAGTTCCGCAAGAACTCGTCGATTGGGTT
TCAAGTAATGTGGGGTGTTGCGCTGCGCGCCCGAATAGACCCATAGGAATAGTATTAGAG
GGTGATAGTAGGACGGGCAAAACAGCGTGGGCGCGTTCGTTAGGACCACACAATTACTTG
TGCGGCCATCTAGATCTAAGCCCGAGAGTATACAATAATGATGCTTGGTACAACGTCATT
GATGACGTTGATCCCCACTATCTAAAGCATTTTAAAGAATTCATGGGGGCCCAAAGAGAC
TGGCAAAGCAACACGAAGTACGGAAAGCCAGTCATGATTAAAGGTGGGATTCCCACCATC
TTCCTCTGCAATAAAGGACCAAACAGCAGTTACAAAGAATATCTCGATGAAGAAAAGAAT
GCAGCACTGAAGCAGTGGGCATTAAAGAATGCAATCTTCATCACAATCGAAGAACCACTC
TATTCCGGTCGCGAAAGCATCGCAACCGCTGAAGAAGAAGAAGAACATCAGACG
>3_REF153
ATGGCTCCCTCTAAACGCTTTAACATTTATTGCAAAAATTATTTCCTTACTTATCCCAAA
TGCTCTCTTACTAAAGAGGAAACACTTTCCCAAATCCAAAACCTAAACACCCCAACCAAC
AAAAAATACATTAAGGTCTGCAGAGAACTCCACGAGAATGGGGAACCTCATATTCACGTG
CTCATCCAGTTCGAGGGGAAATACAAGTGCCAGAATCAGCGATTCTTCGACCTGGTCTCC
CCAAACCGGTCAGCACATTTCCATCCGAACATTCAGGGAGCTAAATCAAGCTCAGATGTC
AAGTCCTACATCGACAAGGACGGCGACACCATCGAATGGGGAGAGTTTCAGATCGACGGA
AGATCTGCCAGAGGGGGACAACAGACAGCCAACGACGCTTACGCCGCAGCACTTAACACA
GGCAGTAAGCCGGAGGCTCTTAGAGTACTTAGGGAACTAGCCCCTAAAGATTATGTTTTA
CAATTTCATAATTTAAATGCTAACTTAGATAGGATTTTTACACCTCCAATGGAGGTTTAT
GTTTCTCCTTTTTCTGTCTCTTCTTTTGATCGAGTTCCGGAAGAACTCGAAGAGTGGGCG
TGCGAGAATGTAGTGGCGGCCGCTGCGCGGCCTCTGAGACCCTTAAGTTTAGTGGTAGAA
GGTGACAGTAGAACAGGGAAGACGATGTGGGCCAGGTCATTAGGTCCACATAATTACTTG
TGTGGGCATCTAGACCTAAGCCCAAAGGTGTACAGCAACGACGCATGGTACAACGTCATC
GATGACGTTGATCCCCATTTTCTCAAACACTTTAAAGAGTTTATGGGGGCCCAGAGGGAC
TGGCAAAGCAATACCAAGTACGGCAAGCCAGTTCAAATTAAAGGCGGGATCCCAACAATC
TTCCTTTGCAATCCAGGGCCCAATTCCAGCTATAAAGAGTACCTGGACGAGGAAAAGAAT
TCCGCTTTAAAGACGTGGGCTTTAAAAAATGCGTCGTTCGTCACCCTCACAGAGCCATTG
TACTCAGGTGCCCATCAAAATCGAGCATCAGAAGGTGAGGAAGAAGTACAATCGCAGGAA
GAGGGTGGACCT
>3_REF154
ATGGCTCCTCCAAATAAATTCAGAATAAATGCCAAAAATTATTTCCTCACATATCCCAAG
TGCTCTCTTACTAAAGAAGAGGCACTTTCCCAATTACAACATTTAGAAACTCCAGTAAAT
AAATTATTTATTAGGGTTTGCAGAGAACTACACGAAAATGGGGAACCTCATCTACACGTG
CTCCTCCAATTTGAGGGAAAATTCCAATGCAAAAATCACCGATTCTTCGACCTCGTTTCC
CCATCCCGGTCAGCACATTTCCATCCGAACATTCAGGGAGCTAAGAGCTCTACAGATGTC
AAAGCCTACGTGGAGAAAGACGGAGACTTCATTGATTTTGGAGTTTTCCAGATCGATGGC
AGATCAGCTAGAGGAGGTCAGCAATCTGCCAACGACGCATATGCCGAGGCAATCAATTCA
TGGTCCAAAGCTGCGGCCCTCAATATTTTAAGGGAGAAAGCTCCCAAAGATTATGTTTTA
CAGTTTCATAATTTAAATGCTAATTTAGATAGGATTTTTACACCTCCACCGGAGGTTTAT
GTTTCTCCTTTTTCTTCCTCTTCTTTTGATCAAGTTCCCGAGGAACTTGAAGAATGGGCT
ACCGAGAATGTGGTGTCTGCCGCTGCGCGGCCATTACGACCCGTAAGTGTAGTCATACAG
GGTGATAGTCGAACGGGCAAGACGGTGTGGGCGAGGTCACTAGGTCCACACAATTATTTG
TGTGGTCATCTCGACCTTAGCCCAAAGGTGTACAGTAATGACGCCTGGTACAACGTCATT
GATGACGTTGATCCTCATTATCTAAAACACTTTAAAGAATTCATGGGGGCCCAAAGGGAC
TGGCAATCAAATACAAAATACGGAAAGCCAGTTCAAATTAAAGGTGGAATTCCCGCTATC
TTCCTCTGCAATCCAGGACCCAATTCCAGCTATAAAGAGTTCTTGGATGAAGAGAAAAAT
AGCGCACTCAAAAATTGGGCTTTGAAGAATGCGACCTTCATCACCCTCGAAGGCCCACTC
TACTCAGGTTCCAATCAAAGTCCAGCACAGGCTAGCCAAGAGGGGGACCAGGCGTCGTCG
CGT
>3_REF155
ATGCATATTTACGATTGTGCCATTTGGGGGGCACCATATAAATTGCCCCCCAGTTCCCCC
GATTGCTTAGACTTTGAGTGCCCCCCAATTCCAAAATGCCTTCGTACAGGACGTTTTTCT
ATTAAAGCCAAAAATTATTTCTTAACATACCCAGAGTGCTCTCTCACCAAAGAGGAAGCA
CTTTCCCAATTACAAAACCTGCAAACCCCTACTAATATAAAATTCATAAAAATTTGCAGA
GAATTACACAACAATGGGAACCCTCATCTCCACGTGCTTATGCAATTCGAAGGCAAATAC
AACTGCACGAATAACAGATTCTTCGACCTGGTTTCCCCAACCCGATCAACACATTTCCAT
CCAAACATTCAGGGAGCTAAATCCAGCTCCGATGTCAAGTCCTACATCAATAAGGATGGA
GACACCATTGAATGGGGTCAATTCCAGGTCGACGGCCGATCTGCTCGAGGGGGACAACAA
TCAGCCAATGATGCTTACGCCCAGGCACTTAACAGCGGAAGTAAGTCGGAGGCTCTTAAT
GTAATTAGGGAGTTAGCCCCCAAAGATTTTGTTTTACAGTTTCACAATTTAAATGCTAAT
TTAGATAGGATTTTTACACCTCCAGTGGAGGTTTATATTTCGCCTTTTTCTTCTTCTTCT
TTTGATCGAGTTCCAGAAGAACTCGAGGAGTGGGCGGTCGATAATGTTGTGAGTGCCGCT
GCGCGGCCGTTAAGACCGATGAGTATAGTGGTGGAGGGCGATAGTCGTACGGGAAAGACA
ATGTGGGCCAGGTCATTAGGACCACATAATTATTTATGTGGACATCTAGATCTCAGCCCA
AAGATCTACAGCAACGACGCATGGTATAACGTCATTGATGACGTAGATCCGCATTACCTA
AAGCACTTCAAAGAGTTCATGGGGGCCCAAAGGGACTGGCCGTCAAATACCAAGTACGGG
AAGCCAGTTCAAATTAAAGGCGGGATACCCACAATCTTCCTCTGCAATCCAGGTCCAAAT
TCCAGCTATAAAGAGTACTTGGACGAGGAAAAGAACTCCGCACTTCGAAACTGGGCTTTA
AAGAATGCGACCTTCATCACCCTCGAAGAGCCACTCTACTCAGGTTCCCATCAAAGTCCA
ACACCGACTCGCCAAGAAGAAGCCAATCAGGAGGAGGAGGGT
>3_REF156
ATGCCATCAGCTCCTAAAAGATTTCGTATTTCTTCAAAAAACTACTTCCTCACATATCCT
CGTTGTTCTCTCTCTAAAGAAGAGACACTTTCCCAATTACAAACCATAAATACTCCAACA
AATAAGAAATTCATTAAAATCTGCAGAGAGCTTCACGAAGATGGGGAACCTCATCTCCAC
GTGCTTATCCAGTTCGAAGGGAAGTTCGTCTGCACAAATCAAAGACTCTTCGACCTGGTA
TCCCAAACAAGGTCAGCACATTTCCATCCGAACATTCAGGGAGCTAAATCATCGTCCGAC
GTCAAGTCCTACATCGACAAAGACGGAGATACTCTCGAATGGGGGAAATTCCAGGTCGAC
GGACGAAGTGCTAGAGGAGGTCAGCATACGGCTAATGACGCTGCAGCTGAGGCGTTAAAT
GCTCCGGATAAACGAACGGCTCTTCAAATAATTAAAGAGAAGTTGCCGGAGAAATATCTT
TTTCAATTTCATAATTTAAATTCTAATTTAGATAGAATTTTCTCAAAGGCTCCGGAGCCA
TGGGTTCCTCCGTTTCCCCTCTCCTCCTTCACTAACGTTCCCGACGAGATGCAAGAGTGG
GCCGATGAATATTTTGGGAGAGGTTCAGCTGCGCGGCCATTGAGACCTAAGAGTTTGATA
GTCGAAGGTGATTCAAGGACAGGGAAGACGATGTGGGCTCGTGCATTAGGCCCACATAAT
TACTTGAGTGGCCATCTGGACTTCAACTCAAAGGTTTTCTCGAACGAAGTGGAGTATAAC
GTCATTGATGACGTCGCACCGCATTATCTAAAGTTAAAGCACTGGAAGGAATTGATTGGT
GCTCAAAAAGACTGGCAGTCAAATTGCAAATACGGAAAGCCAGTTCAAATTACAGTTGGC
ATCCCAGCAATCGTGCTCTGCAATCCTGGTGAGGGAGTCAGTTATAAAGATTTCCTCGAC
AAAGAAGAGAATGCAGCTTTAAAATCGTGGACACTTCACAATGCTAAATTCATCTTCATC
GACTCCCCCCTCTATCAAACCACAACACAGGGCGGCGAAGAGAAGAGGAACTCGCCG
>3_REF157
ATGGCACCCCCAAAACGGTTCTTAATAAATGCCAAGAACTATTTCCTCACATACCCTCAC
TGCTCACTCACAAAAGAAGAAACCCTTTCCCAAATTAAAAACCTAGAAACACCTACAAAT
AAACTGTTCATCAGAGTTTGCAGAGAACTACACGAAGATGGGACTCCTCACCTGCATGTC
CTCATCCAGTTCGAAGGCAAATTCAAATGCCAAAATAACAGATTCTTCGACCTACAAACC
CCAAGCAGGTCAGCACATTTCCATCCGAACATTCAGGGAGCTAAAAGCTCAAGCGATGTC
AAATCCTACATGGAAGAAGACGGAGACATCCTTGACTTTGGAGTTTTCCAAATCGATGGA
AGATCAGCTAGAGGAGGTTGCCAATCTGCCAACGACGCATATGCCGAGGCAATCAATTCA
GGGTCCAAAGCTGCGGCCCTCAATATACTAAGGGAGAAAGCTCCCAAAGATTTTGTATTA
CAGTTTCATAATTTAAATAGTAATTTAGATAGGATTTTTACACCTCCATTAGAGATTTAT
ATTTCGCCTTTTTTATCTTCTACTTTTAATAATGTACCAGAGGAAATGGAAGAGTGGGCA
TCGGAAAATATTTCCGACGCCGGCCTGCGGCCACTCCGACCACTCAGTATAATAATAGAA
GGAGAAAGCAGGACAGGAAAGACAATGTGGGCTCGTTCACTAGGCCCACACAACTACCTA
TGTGGTCACCTGGACCTAAGCCCGAAAGTATACAGCAATGACGCGTGGTATAACGTCATT
GACGATGTTGACCCCCACTACCTAAAACACTATAAAGAATTTATGGGGGCCCAAAGGGAG
TGGCAAAGCAACACGAAATACGGAAAACCCATTCAAATTAAAGGAGGGATTCCAACAATC
TTCCTATGCAATCCAGGGCCAACATCATCCTATAAAGAATACCTAGACGAAGAAAAAAAC
AAAGCATTAAGAGACTGGTCACTCAAAAATGCAACCTTCCTCACCCTATACGAGCCGCTG
TTCTCAAGTGCCAATCAAAGCCCTACA
>3_REF158
ATGCCACGGAAGGGTTCATTCTCAATAAAAGCCAAAAACTATTTCCTCACATACCCTATA
TGTTCATTAGCCAAAGAAGAAGCACTGTCCCAAATCAAAGCTCTGCACACCCCTGTAAAC
AAAAAATTCATCAAGATCTGTAGAGAGCTTCACGATAATGGGGAACCTCATCTTCATGTG
CTTATCCAGTTCGAAGGAAAATACAACTGCACGAATAACAGATTCTTCGATTTGGTATCC
CCAACCAGGTCAGCACATTTCCATCCGAACATTCAGGGAGCTAAATCCAGCTCCGATGTC
AAGTCCTACATCGACAAGGACGGAGATACAATTGAATGGGGACAATTCCAGATCGACGGA
AGATCTGCTAGAGGAGGTCAGCAGTCTTCTAACGATACATACGCAAAGGCGTTAAACGCA
GCTTCTGCAGAGGAAGCACTGCAAATAATAAAGGAGGAACAACCACAACACTTCTTTCTT
CAACATCACAATCTCGTTGCGAACGCAACAAGAATATTTCAGAAGTCTCCAGAACCATGG
GTTCCTCCGTTTCAACTCTCCTCCTTCACGAACGTTCCAGATGAGATGCAAGAATGGGCA
GACAACTACTTTGGGAGGGGTGCCGCTGCGCGGGCAGATAGACCGATAAGTATCATCATC
GAAGGAGATAGTCGAACTGGAAAAACAATGTGGGCCCGTTCATTAGGTAAACATAATTAT
CTTAGTGGACATCTTGACTTTAATGGCAGAGTCTATTCGAATGACGTCGAATATAACGTC
ATTGATGACATAAGCCCTAATTATTTGAAATTAAAGCATTGGAAAGAATTGATAGGGGCC
CAAAAGGACTGGCAGTCCAACTGTAAATACGGGAAGCCAGTTCAAACTAAAGGAGGAATA
CCCTCAATCGTGCTGTGCAATCCAGGAGAGGGGGCTAGCTATAAAGACTTCCTCGATAAA
GATGAAAACGCATCTCTCAGAGCGTGGACGATCCACAATGCAAAATTCATCTTCCTCAAC
TCCCCCCTCTATCAAAGCACAGCACAGGAGAGCGAAGAGATCCAAATCTGTCAT
>3_REF159
ATGCCTCCACCTACTAAATTCAGAATAAATGCAAAAAATTATTTTCTAACATACCCACAG
TGCTCACTTACAAAAGAAGAAGCACTTTCACAATTACAAACCCTAGAAACCCCAACTAAT
ATATTATTCATCAGAATCTGCAGAGAACTACACAACGATGGGAATCCTCACCTGCATGTT
CTCATCCAGTTCGAAGGAAAATTCCAATGCAAAAATAATAGATTCTTCGATCTCACATCC
CCAAGTAGGTCAGCACATTTCCATCCAAACATTCAGGGAGCTAAAAGCTCGTCTGATGTC
AAAACCTACATGGAGAAAGACGGAGACATCCTTGATTCTGGAGTTTTCCAGATCGATGGA
CGATCAGCTAGAGGAGGTTGCCAATCTGCAAACGACGCGTATGCCGAGGCAATCAACTCA
GGGTCCAAAGTTTCGGCCCTCAATATATTAAGGGAGAAAGCTCCCAAAGATTATGTTTTA
CAGTTTCATAATTTAAATAGTAATTTAGATAGGATCTTTACACCTCCTATAGATATTTAT
GTTTCTCCTTTTATTTCATCTTCTTTTAATCAAGTTCCAGAAGAACTTGAAGAATGGGTC
TCTGAAAACATAGCCAATGCCGCTGCGCGGCCATGGAGACCTGTAAGTATAGTCATACAG
GGTGATAGCAGGACAGGGAAGACAATGTGGGCAAGATCACTGGGACCACACAACTATTTG
TGTGGTCATCTTGACTTGAGCCCAAAAGTCTACAGCAATGATGCATGGTACAACGTCATT
GATGACGTAGACCCGCACTATCTAAAGCACTTTAAGGAATTCATGGGGGCCCAACGAGAC
TGGCAAAGCAACACAAAGTATGGGAAGCCAATTCAAATTAAAGGTGGAATCCCAACAATC
TTCCTTTGCAATCCAGGACCAACTGCCTCCTATATAGAATATCTTGATGAAGAAAAGAAT
AGTGCATTAAAAGCCTGGGCAATAAAAAATGCAACCTTCATCACCCTCAACGAGCCACTC
TACTCCAATACCAATCAAAGTCCAGCACAAGCTAGCCAAGAGGAAGAAAGTGACCAGGAG
ACG
>3_REF160
ATGGAGAGCAATCGGGGAACCCCCTCTAATAACTCTCTCACAAAGCGTTTTCAAATAAAC
GCTAAAAACTATTTCCTCACCTATCCTCACTGCTCTCTCTCTAAAAGCGAAGCTCTCTCT
CAAATTAGAAATTTGAATACCCCAACAAATAAAAAATATATCAAAATCTGCTCAGAGCTT
CACGAGGATGGGGAACCACATCTCCATGTGCTTATCCAATTTGAGGGTAAGTTCAAGACA
AAGAACAAGAGGTTCTTCGATCTGGTATCCCCAACCAGATCAACACATTTCCATCCGAAC
ATTCAGGGAGCTAAATCAAGCTCCGATGTCAAAGCATATATCGAAAAGGATGGTGATACC
CTTGAATGGGGTACCTTCCAAATAGATGGAAGATCTTCAAGAGGCGGAAAGCAATCCGCT
AACGACGCTTATGCAAAAGCTATGAATGCAGGAAACAAAGCGGAGGCTCTGAATATTCTT
AAAGAACTTGCGCCTAAAGATTACATCTTGCAGTTTCATAACTTGAACACAAATCTTGAC
AAGATCTTCATGACTCCGCAACCAGTCTTTACCTCTCCATTCTTATCTTCATCCTTTGAC
CAGGTTCCTGAAGAACTTGAAGAATGGGTCGCCGAGAACATAGTCGACCCCGCTGCGCGG
CCATTAAGACCAAAGAGTCTGGTGTTACAAGGTGATAGTCGTACAGGTAAAACCATGTGG
GCTAGATCGCTTGGTAGGCACAATTACTTGTGCGGCCATCTAGATCTCAATCCTAGGGTT
TACTCAAATGACGCATGGTATAACGTCATTGATGACGTCGATCCGCATTACCTAAAGCAC
TTTAAAGAGTTTATGGGGGCCCAGATGGACTGGCAAAGCAATACAAAGTATGGTAGACCC
ATTCAAATTAAAGGCGGGATACCGACCATCTTTTTATGTAATGCTGGACCCACATCTTCA
TATAAAGAGTTTTTAGACGAACCTAAAAACATCGCACTTAAAAATTGGTCTCTTCATAAT
GCAGAATTCATCACCCTCGAGAGACCACTGTACTCAGGTTCCCATCAAAGTCCAGCACCG
GATTGC
>3_REF161
ATGCCTCCACCACGTCGTTTTAAGTTGCAGAGCAAAAACTATTTCTTAACATATCCACAC
TGTTCTCTAACAAAAGAAGAAGCACTGGAACAATTAAAATCTTTTAACACTCCTGTCAAC
AAGCTGTTTGTCAAGATCTGTAGAGAACTTCACGAAGATGGGAGCCCTCATCTCCATGTG
CTCATACAATTCGAAGGAAAATACGTCTGCACCAACAACAGATTCTTCGACCTGCTATCC
TCAACCAGGGCAGCACATTTCCATCCGAACATTCAGGGAGCTAAGTCAAGTTCCGATGTC
AAGGCGTACATGGACAAAGACGGTGATTCAATCGAATGGGGAGAATTTCAGATAGATGGC
AGATCTGCACGAGGTGGTCAACACACCGTCAACGATGTTTATGCGCAGGCCCTAAATTGT
GGAAGTAAGTCCGATGCTCTTCAATTGATTAAAGAGCTTGCTCCAAAAGACTACGTTCTA
CAGTACCACAATTTAAATGTTAATTTCGATAAAATATTTGCTAAACCTGTAGATGCATTT
GTTTCACCATATCCGTCGTCGTCGTTTGACCAAGTTCCAGAGGAACTACGAGAATGGGCT
AGTGAAAATGTGAAGGATGCCGCTGCGCGGCCATGGAGGCCCATTAGTATTGTGTTAGAA
GGTGAGAGTCGTACAGGCAAAACAATGTGGGCTAGATCATTGGGCCTCCATAATTATCTC
TGTGGACATCTAGACTTGAGCCCCAAGGTATACAACAATGACGCCTGGTACAACGTCATT
GATGACGTCGACCCCCACTATCTAAAGCACTTTAAAGAGTTTATGGGGGCCCAGAGGAAC
TGGCAAAGCAACACAAAATACGGCAAGCCAATTCAAATTAAAGGCGGAATTCCCACTATC
TTCCTCTGCAATCCTGGTCCTACCTCGTCATATAAAGAATACCTTGACGAGGACAAAAAT
AATGCATTGAAATCTTGGGCACTAAAAAATGCGACCTTCGTCACCATCAACGGGCCACTC
TACTCAAGTTCCACAGAAGATACTGCACCAAATTGCGAAGAAGAAAATAATCCGCAGGAG
ACGTAT
>3_REF162
ATGCCCCCAAAGCGTTTCCTTATTAATTCGAAAAATTATTTCCTCACTTATCCCAAGTGC
TCTCTCACCAAAGAGGAAGCACTTTCCCAATTCCAAAACCTACAAACCCCAGTAAACAAA
AAATACATTAAAATCTGCAGAGAGTTTCATGAAAATGGGGAACCTCATCTTCACGTGCTC
ATCCAGTTCGAGGGAAAATACAAGTGCCAAAATCAGCGATTCTTCGACCTGGTATCCCCA
ACCAGGTCAGCACATTTCCATCCGAACATTCAGGGAGCTAAATCAAGCTCAGACGTCAAG
TCCTATCTGGAGAAGGACGGAGACACCCTCGACTGGGGAGAGTTTCAGATCGATGGAAGA
TCTGCAAGAGGGGGACAACAGTCAGCCAACGACGCTTACGCCGCAGCGCTTAACGCAGGC
AGTAAGTCAGAAGCTCTTAGAGTAATTAAAGAATTAGCACCAAAAGATTATGTACTTCAA
TTTCATAATTTAAATGCTAATTTAGATAGGATTTTTACACCTCCCATGGAGGTTTATGTT
TCTCCTTTTTCTTCTTCTTCTTTTGATCAAGTTCCGGAAGAACTTGAAGAATGGGCTGCT
GAGAACGTCGTGGGTGCCGCTGCGCGGCCATTGAGACCTAAAAGTATTGTCATAGAGGGT
GATAGTCGTACGGGGAAGACAATGTGGGCCAGGTCACTGGGTCCACACAATTATCTGTGT
GGTCATCTAGACCTTAGTCCAAAGGTTTACAGCAACGAGGCCTGGTACAACGTCATTGAT
GACGTCGATCCCCACTACCTAAAGCACTTTAAAGAATTCATGGGGGCCCAAAGGGACTGG
CAATCAAATACAAAGTACGGAAAGCCAGTTCAAATTAAAGGCGGAATTCCCACTATCTTC
CTCTGCAATCCAGGACCCAACTCAAGCTATAAAGAGTTTTTGGATGAGGAGAAGAATTCT
GCACTCAAAAATTGGGCATTAAAGAATGCGATCTTCGTCACCCTCGAAGGCCCACTCTAC
TCAGGTTCCAATCAAAGTGCAGCACAGGCTAGCCAAGAAAGGGACCAGGCGTCGTCGTGT

>3_REF163
ATGCCTCAACCAAGTCGTTTTAAGATAAATGCCAAAAATTATTTCCTTACTTATCCAGAC
TGCTCTCTCGCCAAAGAAGAAACCCTTGAAAAAATAAAAGCCCTAGATACACCAACAAAC
AAAAAATACATCAAAATCTGTCGAGAACTACACCAAAATGGGAACCCTCATCTCCACGTG
CTTATCCAGTTCGAGGGAAAATACCAGTGCAAGAATCAGCGATTCTTCGACTTGGTATCC
CCAACCAGGTCAACACATTTCCATCCAAACATTCAGGGAGCTAAATCAAGTTCCGACGTC
AAGTCCTACATCAACAAGGACGGAGACACCCTCGAATGGGGAGAGTTTCAGATCGATGGA
AGATCTGCAAGAGGGGGGCAACAATCAGCCAATGACGCTTACGCCCAGGCACTTAACACT
GGAAGTAAGTCGGAGGCTCTTAATGTGATTAGGGAGTTAGCTCCTAAAGATTTTGTTTTA
CAATTTCATAATTTAAATGCCAATTTAGATAGAATTTTTGCACCTCCATTGGAGGTATTT
ATTTCTCCTTTTTCTTCTTCTTCATTCGATCAAGTTCCAAAAGAACTTGAAGAGTGGACT
GCTGAGAATGTAGTTAGTGCCGCTGCGCGGCCATGGCGGCCAAAGAGTATTGTGATAGAG
GGAGAGAGTAGAACAGGGAAGACAATGTGGGCCAGATGTTTAGGCCCACACAACTATTTA
TGTGGACACTTGGATCTAAGTCCAAAGGTCTACAGTAATGATGCTTGGTACAACGTCATC
GATGACGTCGATCCCCACTACCTAAAGCATTTTAAAGAGTTCATGGGAGCCCAAAGGGAC
TGGCAAAGCAACACAAAGTACGGGAAACCAATTCAAATTAAAGGAGGAATTCCCACTATC
TTCCTCTGCAATCCTGGTCCCAACTCCAGCTATAAAGAATATCTGGACGAGGATAGGAAT
GCTGCATTAAAGGCGTGGACTCTAAAGAATGCAGAATTCTTCACCCTCACGGGGCCACTC
TACTCTGGTACCAATCAAAGTCCAACACCGCATAGCGAAGAAGAAATCAATTCGCAGGAG
GAGAAT
>3_REF164
ATGCCTCTACCAAAGAAATTTCTAATAAATGCCAGAAACTATTTCCTTACATACCCACAT
TGCTCACTCACCAAAGAGGAAGCACTTTCACAAATATTAGCCCTATCAACACCAACTAAT
AAACTATTCGTAAGAATCTGCAGGGAACTACACGAAGATGGGACTCCTCACTTGCATATT
CTCATCCAATTCGAAGGAAAGTTCAAATGCCAGAACAACAGATTCTTCGACCTTACCTCC
CCAAACAGATCAGCACATTTCCATCCGAACATTCAGGGAGCTAAAAGCTCGTCAGACGTC
AAAACCTATATGGAAAAAGACGGAGACATCCTTGATAATGGAGTTTTCCAAGTCGATGGA
AGATCAGCTAGAGGAGGTTGCCAATCTGCAAACGACGCATATGCCGAGGCAATCAACTCA
GGGTCCAAAGCTTCGGCCCTCAATATATTAAGGGAGAAAGCTCCCAAAGATTTTGTTTTA
CAATTTCATAATTTAAATAGTAATTTAGATAGGATTTTTACACCTCCAATGGAGGTTTAT
GTTTCTCCTTTTATTTCTTCTTCTTTTGATCAAGTCCCAGATGAGTTAGAGGAATGGGTC
TCTGAAAACATAGCAGATGCCGCTGCGCGGCCATGGAGACCTGTAAGTATAGTCATAGAG
GGTGATAGCAGGACAGGCAAGACAATGTGGGCAAGGTCATTAGGGCCACACAACTACTTG
TGTGGTCATCTTGACTTGAGTCCAAAGGTCTACAGCAATGACGCATGGTATAACGTCATT
GATGACGTAGACCCGCACTATCTAAAGCACTTTAAAGAATTCATGGGGGCCCAAAGGGAC
TGGCAAAGCAACACCAAGTATGGGAAACCAATTCAAATTAAAGGTGGAATCCCAACAATC
TTCCTCTGCAATCCAGGACCAACGGCATCCTATATAGAATATCTTGATGAAGAGAAGAAT
AGTGCATTAAAAGCCTGGGCAATAAAAAATGCAACCTTCATCACCCTCAACGGCCCACTC
TACTCCGGTACCAATCAAAGTCCAGCACAAGATAGCCAAGAAGAAGAAGGTGACCAGGAG
ACGGAGGAT
>3_REF165
ATGGCTCCTCCTAAGCGTTTTCAAATATATGCCAAAAACTTTTTCCTCACTTATCCACAA
TGCTCTCTTACTAAAGAAGAGGCACTTTCCCAAATAAAAAACCTAAACACCCCAACAAAT
AAAAAATACATCAAAATCTGCAGCGAACTTCATGAAGATGGGAGCCCTCATCTCCACGTG
CTTATCCAATTCGAAGGCAAATACAAATGCCAAAATAACAGATTCTTCGACCTGGTCTCC
CCAACCAGGTCAGCACATTTCCATCCGAACATTCAGGGAGCTAAATCCAGCTCCGACGTC
AAGTCCTACCTGGAGAAGGACGGAGACACCCTCGACTGGGGAGAGTTTCAGATCGACGGA
CGATCTGCAAGAGGGGGTCAACAATCAGCCAATGATGCTTACGCCCAGGCAATTAACAGC
GGCAGTAAGGCTGAGGCTCTTAGAGTAATTAAGGAGTTAGCTCCTAAAGATTATGTTTTA
CAATTTCATAATTTAAACTCTAACTTAGATAGGATTTTTGCACCTCCTTTAGAGGTTTTT
GTTTGTCCATTTCTTTCTTCTTCATTCGATCAAGTTCCAGAAGAACTTGAAGAGTGGGTT
TCTGAGAATGTGAGTGGTGCCGCTGCGCGGCCTTGGAGACCCAAAAGTATTGTGATAGAA
GGTGATAGTCGTACAGGTAAAACAATGTGGGCCAGATCACTGGGACCACACAATTATTTG
TGTGGACATCTTGATCTAAGCCCAAAAGTATACAGTAATGATGCTTGGTATAACGTCATT
GATGACGTAGACCCCCACTATCTAAAGCACTTTAAAGAATTCATGGGGGCCCAAAGGGAC
TGGCAAAGCAACACTAAGTACGGGAAGCCAGTTCAAATTAAAGGTGGAATCCCAAGTATC
TTCCTTTGCAATCCAGGCCCAACATCATCATATAAAGAGTACTTGAATGAGGATAAAAAT
TCAGCATTAAAAGATTGGGCATTAAAGAATGCAGAATTCATCACCCTCAACAGCCCATTG
TACTCAGGTACCAATCAAAGTGCAACACAGAATAGCCAAGAGGAAGCCCATTCGGAGACG
GAGAGT
>3_REF166
ATGCCTCGTGCGGGACGTTTTTCTATTAAAGCCAAAAATTATTTCTTAACATACCCACAG
TGCTCTCTCACCAAAGAGGAAGCACTTTCCCAGTTACAAAACCTGCAAACCCCTACCAAT
ATAAAATTCATAAAAATTTGCAGAGAATTACACAAGAATGGGAACCCTCATCTCCACGTG
CTTATGCAATTCGAAGGCAAATACAACTGCACGAATAACAGATTCTTCGACCTGGTTTCC
CCAACCAGATCAACACATTTCCATCCGAACATTCAGGGAGCTAAATCCAGCTCCGATGTC
AAGTCCTACATCCATAAGGATGGAGACATCATTGAATGGGGTCAATTCCAGGTCGACGGA
CGAAGTGCTAGGGGAGGCTGCCAGAATGCTAACGACGCATGTGCAGAGGCTTTAAATGCA
GGTTCCAAAGACGCTGCCTTAGCGATAATAAGGGAGAAACTCCCAAAAGATTATATTTTT
CAATTTCATAATTTAAATAGTAATTTAGATAGGATTTTTGCACCTCCTTTAGAGATTTTT
GTATCTCCTTTTCTTTCTTCTTCTTTTGATCTCGTTCCGGAAGAACTCGAAGAATGGGCT
GCAGAAAATGTAATGGGTGCCGCTGCGCGGCCTTTTAGGCCCAATAGTATTGTAATCGAG
GGCGAGAGTAGAACCGGCAAGACAATGTGGGCTCGTTCTTTGGGTCCACATAACTATTTA
TGTGGTCACCTGGACTTGAGTCCCAAGGTGTATTCTAATGATGCCTGGTACAACGTCATT
GATGACGTAGATCCCCACTATCTAAAGCACTTTAAAGAATTCATGGGGGCCCAACGAGAC
TGGCAAAGCAACACGAAGTACGGGAAACCAATTCAAATTAAAGGAGGTATCCCAACAATC
TTCCTATGCAATCCAGGACCAACTTCATCATATAAAGAGTACTTGGACGAGGATAAGAAT
TCTGCACTCAGAAACTGGGCATTAAAAAATGCAACATTCGTCACCCTCACAGGGCCATTG
TACTCAAGTACCAATCAAAGTCCAACACAAAATAGCGAAGAGGAGACCAGTTCGCAGACG

>3_REF167
ATGCCTCCGCCAAAAAAATTTATAATAAATGCCAAGAACTATTTCCTCACATACCCACAC
TGCTCGCTTAGCAAAGAAGAAGCACTTTCCCAATTATTAGCCCTATCAACCCCAACCAAT
AAATTATTCATTCGAATCTGCAGGGAACTACACGAAGATGGGACTCCTCACCTGCATATC
CTCATCCAATTCGAAGGAAAGTTCAAATGCCAAAACAACAGATTCTTCGATCTCATATCC
CCAACCAGGTCAACACATTTCCATCCGAACATTCAGAGCGCTAAGAGCTCAACAGATGTT
AAGTCCTACATGGAAAAAGACAGAGACGTGCTTGATCATGGAGTTTTCCAGATCGATGGA
AGATCGGCTAGAGGAGGTTGCCAATCTGCCAACGACGCATATGCCGAGGCAATCAATTCA
GGGTCCAAAGCTGCGGCCCTCAATATATTAAGGGAGAAAGCTCCCAAAGATTTTGTTTTA
CAATTTCATAATTTAACTAATAATTTGGATAGGATTTTTACACCTCCATTAGAGGTTTAT
ATTTCTCCTTTTTTATCTTCTTCTTTTGATCAAGTTCCAGAAGAACTTGAGGAATGGGTT
TCCGAAAATGTCATGAATGCAGCTGCGCGGCCATGGAGACCCAATAGTATTGTCATAGAG
GGTGATAGTCGTACAGGGAAGACGACGTGGGCAAGGTCTCTGGGTCTACACAATTATTTG
TGTGGCCATCTAGATCTCAGTCCAAAAGTATACAGCAATGATGCTTGGTATAACGTCATT
GATGACGTAGATCCCCACTATCTAAAGCATTTTAAAGAATTCATGGGGGCCCAAAGGGAC
TGGCAAAGCAACACAAAGTATGGAAAGCCAATTCAAATTAAAGGCGGTATCCCGTCAATC
TTCCTTTGCAATCCAGGACCAACATCATCATATAAAGAATACTTGGACGAAGAAAAGAAC
GCAGCACTCAAAAACTGGGCATTAAAAAATGCAACATTCGTCACCCTCACGGAGCCATTG
TACTCAAGTACCGATCAAGGTCCAACACAAAATCGCGAAGAAGAGACCAGTTCGCAGACG

>3_REF168
ATGCCTCCGCAAAAGAGGGAAGCAGCCGCTAAGAGGTGGTGCTTCACGCTGAATAACTAC
ACCGATGAAGAGGTGTCCGCCGTGAAGGCGTGGAACGCGAGTGAGTACCATTACGCTGTC
GTTGGACGCGAAAAGGGGGAGAATGGTACGCCGCATTTGCAGGGCTACATTCATCTAAAG
AAGAAGGCTCGGCTAAGCACTCTGAAAAAATTACTTAGCCGTGCCCATTGGGAGAAAGCT
CGCGGTTCGGACAGCGACAACGAGGCGTACTGTACGAAAGATGGGGACGTGATACTTACC
CTGGGCATGCCGGTGGAAGGGAACCGTAGCGATCTCTCCGGAGCTGTTGCCGCCGTGAAA
GCCGGAAGTCGAATGGTGGATATCGCGCGAGAGTTCAGTGAAGTCTACGTCAAGTATGGG
CGTGGCTTACGTGAACTGGCGCTTCTGATTGGACAGAAACCGCGAGATTTCAAAACCGAA
TTTATCGTTGTCACCGGTCCGTCGGGCGTGGGCAAGAGCCGTTATGCTAATGAGTATCCT
GGCACTAAGTTTTATAAGATGAAAGGGGACTGGTGGGACGGCTACTCTAACGAGGATGTT
GTCGTTATTGACGACTTTTATGGATGGATACCTTTTTGTGAGTTACTGCGTCTCACTGAT
AGGTATCCACATAAGGTTCCTGTGAAAGGATCGTATGTGGAGTTTACGTCGAAGGTCATC
ATAGTGACCAGCAATACGCACCCCGACTCGTGGTACAATGAAGAGAAGTGCTATCTACCC
GCGTTGTTTCGGCGGATAAATAAGTGGCTGACGTGGAATGCCATCCGGTTCGAGGATGCA
CCGGATTGTATGAAGAAGTACCCTATAAACTATTGA
>3_REF169
ATGCCCAGAGCTGGTCGTTTTAGCATTAAGGCCAAAAATTATTTTCTCACTTTCCCAAAA
TGCTCTCTGTCTAAAGAAGACGCATTAGGGCAACTCAAAGATTTACAAACCCCTACAAAT
AAAAAATATATTAAAATCTGCCGTGAGTTACATGAGAATGGGGAACCACATCTCCATGTG
CTTATCCAGTTCGAGGGCAAATACAACTGCACAAATCAGAGATTCTTCGACCTGGTCTCC
CCAAGTAGGTCAACACATTTCCATCCGAACATTCAGGGAGCTAAGTCTAGCTCGGACGTC
AAGTCCTACATCGACAAGGACGGCGACACCCTGGAATGGGGAGAGTTCCAGGTCGACGGA
AGAAGTGCTAGGGGAGGCTGCCAGACTGCTAACGACGCTGCAGCAGAGGCATTGAATGCA
GGTTCCGCTGATGCTGCTATGGCAATTATTAGGGAAAAACTCCCTAAAGATTATATTTTC
CAATATCATAATTTAAAGTCAAACTTAGATAGAATCTTTCAGGCTCCGCCCGAAGTTTAT
GTTTCTCCTTTTTCGTCTTCTTCTTTTAATAATGTTCCCGAAGAACTAGAAGAATGGGCA
GCTGAGAACGTCGTTGGTGCCGCTGCGCGGCCCTGGAGACCTCAAAGTATAGTTGTTGAG
GGTGATAGTAGAACAGGGAAGACAATGTGGGCTAGGTCCTTAGGCCCACATAATTATCTA
TGTGGTCATATAGATCTTAGCCCAAGGGTCTATTCAAATGAAGCATGGTATAACGTCATA
GATGATGTTGACCCGCATTATCTCAAACACTTTAAAGAATTCATGGGGGCCCAGAGGGAC
TGGCAGAGCAACACGAAGTACGGGAAACCAATTCAAATTAAAGGAGGTATCCCAACAATC
TTCCTCTGCAATCCTGGGCCAACGGCTTCCTATAAAGAATATCTCGAAGAAGATAAAAAT
GCTGCATTGAAAGCCTGGGCAATTAAAAATGCAACATTCATCACCCTCAGCGAGCCACTC
TACTCAACTACCGATCAAAGTCCAGCACCGCATAGCCAAGAAGAAGGTAGTGAGGCG
>3_REF170
ATGCCACGAAAGGGTTCTTTCTCAATCAAAGCCAAAAACTATTTCCTCACATACCCCCAG
TGCTCTCTTACTAAAGAAGAAGCACTTTCCCAATTACAAAACCTAAATACTCCAGTGAAC
AAGAAGTTCATCAAGATCTGCAGAGAACTTCATGAGAATGGGGAGCCTCATCTCCACGTG
CTCATACAGTTCGAAGGGAAATACAACTGCACGAATAACAGATTCTTCGATCTGGTGTCC
CCAACCAGGTCAATACATTTCCATCCGAACATTCAGGGAGCTAAATCCAGCTCCGACGTC
AAGTCCTACGTCGAGAAAGACGGCGACACCATCGAATGGGGGGTGTTCCAGATCGACGGT
AGAAGTGCTCGAGGAGGTCAGCAGACATCTAACGATGCAGCCGCCGAGGCGTTGAACTCT
GGAACAAAGGAGGAGGCTATGAAAATCATCAAAGAGAAGCTGCCGGAGAAGTATCTCTTT
CAGTTTCACAACCTATCCAGTAACCTCGATAGGATTTTCAGTAAGCCTCCAAAGCTTTGG
GAACCTCCGTTTCCCCTCTCCTCTTTCACTAACGTGCCGGACGAGATGCAAGAGTGGGCG
GACGATTATTTTGGGAGAGGTTCCGCTGCGCGGCCGGAAAGACCTGTTAGTCTCATAGTA
GAGGGTGACTCGAGGACAGGGAAGACGATGTGGGCTCGTGCGTTAGGCCCACATAATTAT
CTTAGTGGACACCTGGATTTCAATGCCCGGTGCTATTCGAACGAAGTGGAGTATAACGTC
ATTGATGACGTCGCACCGCACTATCTAAAGCTAAAGCACTGGAAAGAACTTCTGGGGGCC
CAGAAGGACTGGCAGTCAAATTGCAAATACGGCAAGCCAGTTCAAATTAAAGGAGGGATC
CCATCAATCGTGCTTTGCAATCCAGGTGAGGGTGCCAGCTATAAAGATTTCCTGGACAAA
GAGGAAAACTCAGCTCTCAGGAACTGGACTCTCAAGAATGCGGTCTTCATCACCCTCACA
TCCGCCCTCTATCAAGACAGCACACAGGCAAGCCAAGAAGAGGGCCATCAGGAGGAGGCG
GAT
>3_REF171
ATGCCACTGAAACCTAAAACCTTTCGTTTAGCTGCCAGAAATATATTCTTAACATATCCC
CAGTGTGATATCCCAAAAGATGAAGCTCTTCAGATGCTTCAAAACCTGTCATGGTCAGTC
GTCAAACCAGTATACATCAGAGTCGCAAGAGAGGAACATTCAGACGGGTTCCCTCACCTC
CACTGTCTTCTCCAGCTCTCCGGCAAGTCAAACATCAAGGATGCTAGATTTTTCGACCTC
ACTCACCCGAGAAGGTCTGCCAACTTTCACCCAAATGTCCAGGCTGCCAAAGACTCCAAC
GCCGTCCGGAATTACATCACCAAAGAGGGTGATTATTGTGAATCCGGACAATACAAGGTG
CCTGGCGGAACAAAGGCAAATAAGGACGACGTCTTCCATAACGCCGTCAATGCACCTGGT
GTTGCAGAGGCTCTTGACATTATCAGGGCCGGAGATCCAAGGACGTTCATTGTAAGCTAC
CATAACATCAAGGCTAATATAGAACGCCTCTTTGCAAAGCCTCCGGAGCCATGGACTCCT
CCCTATAGACTATCATCTTTCACTAACGTGCCGGACGAGATGCAAGAGTGGGCAGATGAC
TATTTTGGTCGGAGTTCCGCTGCGCGGCCGGAGAGACCTATTAGTATAATAGTGGAAGGT
GAATCAAGGACAGGCAAAACAATGTGGGCTCGTTCTTTAGGCCCACATAATTATCTCAGT
GGACATTTGGACTTCAATAACAGGGTCTACTCGAATGAAGTGGAGTATAACGTCATTGAT
GACGTCGCACCGCAATATCTAAAGTTAAAGCACTGGAAAGAACTCATAGGGGCCCAAAAG
AACTGGCAGTCAAATTGCAAATACGGAAAGCCAGTTCAAATTAAAGGAGGGATCCCCTCA
ATCGTGCTTTGCAATCCGGGTGAGGGTGCCAGCTATAAAGATTTCCTCGACAAAGCTGAA
AACGCATCACTCAGGAACTGGACTCTGAAGAATGCGATCTTCATCACCCTCACATCCGCC
CTCTATCAAGAAGGCCCACAGGCAAGCCAAGAAGAGGGCGGTCAGACGACGCCGGAT
>3_REF172
ATGCGCAGAAGGCCGCGCAGCGGCCGCTATTTGCGAAGCATCATGGCAGCACGGCGAGAC
AGCGGAGCCCGTCGCTGGTGCTTTACTCTGAATAACTACACTCCCGAGGAAGAGGAGACC
GCTCGCAATCTGATTCATGATGCAGATAAGTACGCGTTTGCGATAATCGGCAAAGAAGTT
GGCGAAAGCGGTACTCCTCATCTGCAAGGCTTCATGCATTTTAAGCAAAAGCAGCGGCTT
ACCGCTCTAAAGAAACTTTTTCCTCGCGCGCATTTTGAGAAAGCTCGCGGCAGTGATCAG
CAGAATGCTGATTATTGTGGTAAAGACGGCGAAATACTTACCATGATCGGTACTCCGAGT
GATAATAATCCGAGTGATCTTGCGGGAGCTGTTGCCGCTGTGAAACGCGGAAGTCAAATG
AGTGAAATCGCGCGAGAGTTCAGTGAAGTCTACGTCAAGTATGGGCGGGGCCTCCGTGAT
CTCCGGTTGCTGATTGGTTGCCCGCCCCGCGATTTCAAAACAGAAGTCATCGTTCTGATT
GGCCCACCTGGCTGTGGCAAGTCAAAATTGGCCAATGAGATGGAAGGGTCTAAGTTCTAC
AAGATGAAAGGTGATTGGTGGGATGGTTATGACAATCAAGATATTGTCATAATCGATGAC
TTCTACGGTTGGCTGCCGTACTGTGAGTGCCTACGTCTGTGTGACCGGTACCCTCACCGT
GTGCCTGTGAAAGGTGCCTACGTGGAATTCACCAGCAAGAAGATTGTGTTTACCAGCAAT
CGCCATGTGGATGGGTGGTGGAAAGGTGAAATTGAGAAGAGTGCCTTCTACCGACGGATC
AATGTGTACAAGTTTTATGAGACTGGTGAATTCAAGGACATGCCCGGACACATGCTCCCG
CACCCAATCAATTATTAG
>3_REF173
ATGCCGAAACAAGCGCGCGAGAGCCCTTGCAAGCGGTGGTGCTTTACCCTCAACAACCCG
ACTGAGGAGGAGATAGAGAGAGTGAAAAATCTGTCTCCGAGTGAGTATCACTATGCGATA
GTCGGGAAAGAAAAGGGAGAACAAGGCACCCCGCATTTGCAAGGGTTCCTGCATCTGAAA
AAGAAGCAGCGGTTGAAGCAAATGAAAGAGCTGATTCCCCGCGCGCATTTCGAGAGAGCC
CGTGGTTCCGATGAGGACAATGAGCAGTATTGCGGCAAGGAGGGGGACGTTATACTCACC
ATTGGGGTTCCTTCAAAGGGTAACCGGAGTGACCTTGCCGGAGCTGTTGCCGCCGTGAAA
GCCGGAAGAGGTATGGCCGAAGTCGCGCGAGAGTTCAGTCTAGCCTACGTCAGATATGGG
CGGGGCCTGCGTGATCTTGCGCTGCTGATTGGCCAGAAGCCCCGTGACTTCAAAACGGAA
GTCATAGTGCTGACCGGCCCTAGTGGGTGTGGCAAATCCCGCTGGGCCAATGAACAAGAA
GGAACTAAGTTTTATAAAATGAAAGGTGATTGGTGGGACGGGTATTCAAACGAAGACATG
GTCATCATAGATGACTTTTATGGGTGGATCCCGTTCTGTGAACTGCTCCGCCTCTGTGAC
CGTTACCCACACAAGGTGCCCGTTAAGGGCAGCTATGTGGAGTTCACGTCTAAGAAAATA
ATAATTACAAGCAACACCCACCCAGATCACTGGTACAATGAAGAGAAATGCTACCTGCAA
GCCCTGTTTCGGAGGATCAACAGATGGCTTGTTTGGGACGGTCTGAGATTTGAAGATGCT
CCGGAGTGCATGAAGAAGTACCCCATCAACTATTGA
>3_REF174
ATGGCTCCCCCAAATAAATTCAAAATAAATGCCAAAAATTATTTTCTTACATATCCTGAG
TGCTCTTTAACTAAAGAAGAAGCACTTTCACAACTTCAAAACCTAGAAACCCCAACAAAT
AAAAAATACATCAAAATCTGCAGAGAGCTCCACCAAAATGGGAACCCTCATCTCCACGTG
CTTATTCAGTTCGAGGGGAAATACCAGTGCAAGAATAACAGATTCTTCGACCTGGTATCC
CCAACCAGGTCAGCACTTTTCCATCCAAACATCCAGGGAGTTAAATCCAGCTCCGACGTC
AAGTCCTACATCCACAAGGACGGAGACACCCTCGAATGGGGAGAGTTTCAGATCGACGGA
CGATCTGCAAGAGGGGGACAACAATCAGCCAATGATGCTTACGCCGCAGCACTTAACACA
GGCAGTAAGTCAGAGGCTCTTAATGTGATTAAAGAGTTAGCACCCAAAGATTATGTTTTA
CAATTTCATAATCTAAATGCTAATTTAGAAAGGATCTTCACACCTCCGTTGGAGGTTTAT
GTTTCTCCTTTTCTTTCTTCTTCTTTCGATCAAGTTCCAGAAGAACTTGAAGAGTGGGTG
TCGGAGAACGTCGTCGACGCCGCTGCGCGGCCCCTAAGACCAATGAGTATAGTGATTGAG
GGAGACAGTCGTACCGGGAAGACGATGTGGGCTAGGTCACTAGGCCCACACAATTATCTG
TGTGGACATCTGGATCTAAGCCCAAAGGTCTACAGCAATGAAGCCTGGTACAACGTCATT
GATGACGTAGATCCGCACTTCCTCAAGCACTTCAAGGAATTCATGGGGGCCCAAAGGGAC
TGGCAAAGCAACACAAAGTACGGAAAGCCAGTTCAAATTAAAGGCGGGATACCGACAATC
TTCCTGTGCAATCCTGGTCCAAACAGCAGTTATAAAGAATTCCTCAACGAGGAAAAAAAC
ACAGCATTAAAGAACTGGACTCTCAAGAATGCGATCTTCGTCACCCTCGAAGGACCACTG
TACTCCGGTTCCAATCAAAGTACAGCACAGGGAAGCGAAGATACGCAACAGGAGGAGGAG
AGTAGATCT
>3_REF175
ATGCCACCGGTTAAGCGCTCCAAAGTCTCAGCGAAAAACTATTTCCTCACATATCCTAAG
TGCTCTCTTACTAAAGAAGAAGCACTTTCCCAATTACAAAACCTAAACACTCCGGTGAAC
AAGAAGTTCATCAAGATCTGCAGAGAATTACACGAAAATGGGGAGCCTCACCTCCACATT
CTCCTCCAGTTCGAAGGGAAGTACCAGTGCACGAATAACAGATTCTTCGATCTGGTGTCC
CCAACCAGGTCAATACATTTCCATCCGAACATACAGGGAGCTAAATCCAGCTCCGACGTC
AAGTCCTACGTCGAGAAAGACGGAGACACCATCGAATGGGGAGAATTCCAGATCGACGGC
AGATCTGCTCGAGGAGGTCAGCAGACAGCTAACGATTCATATGCCAAGGCGTTGAACGCC
GGTTCCGCAGAGGCAGCTCTGCAAATCATAAAGGAAGAACAACCGCAACATTTCTTCCTT
CAACATCACAACCTGGTTGCTAATGCAACCAAAATATTTCAGAAGAATCCGGAACCGTGG
GTCCCGCCGTTTCCCCTCTCCTCATTCACATCCGTTCCAGAAGAGATGCAAGAGTGGGCA
GATGATTATTTTGGGAGAGGTGCCGCTGCGCGGCCTGAGAGACCAGTAAGTCTCATAGTT
GAAGGTGATTCAAGGACAGGGAAGACGATGTGGGCTCGTGCGTTAGGCCCACATAATTAC
CTCAGTGGACATCTGGACTTCAATCACCGGGTATACTCAAATGACGTGGAGTATAACGTC
ATTGATGACGTCGCACCGCACTATCTAAAGCTAAAGCACTGGAAAGAATTGCTGGGGGCC
CAGAAAGACTGGCAGTCAAATTGCAAGTACGGCAAGCCAGTTCAAATAAAAGGAGGTATC
CCAGCAATCGTGCTTTGCAATCCAGGTGAGGGTGCAAGCTATAAAGATTTCCTCGACAAA
GAGGAAAACGCTGCACTCAGAAACTGGACGATCAAGAATGCGATCTTCATCACCCTCACA
TCCGCCCTCTATCAAGACAGCACACAGACAGGCCAAGAGGAGGGCCATCAGGAGACGGCG
GAT
>3_REF176
ATGGCACCACCAAAACGTTTTAGAATAAATAGCAAAAATTATTTCCTTACATACCCACAC
TGCTCTCTTACCAAAGAAGAAGCACTTTCCCAAATTCAAGCCCTAGAAACACCAACAAAT
AAATTGTTCATCCGAATCTGCAGAGAATTACACGAAGATGGGAGCCCTCATCTCCACATC
CTCATCCAATTCGAAGGGAAATATCAATGCACAAATCAAAGATTCTTCGATCTCGTATCC
CCAACTAGGTCAGCACATTTCCATCCAAACATTCAGGGAGCTAAGAGCTCGTCAGATGTC
AAGACCTACATGGAGAAAGACGGAGACATCCTTGACTTTGGAATTTTCCAAGTCGATGGA
AGATCAGCTAGAGGAGGTTGCCAATCTGCCAACGACGCGTATGCCGAGGCAATCAACTCA
GGATCTAAGTCATCGGCACTCTGTATATTAAGGGAGAAAGCTCCCAAAGATTTTGTTTTA
CAATTTCATAATTTAAATAGCAATTTAGATAGGATTTTTGCTCCTACTTTGGAGCCATTT
GTTTCTCCTTTTTTATCTTCCTCTTTTGATCAAGTTCCAGAAGAACTTGAGTGCTGGGTT
TCAGAGAACATCAAGGATTCCGCTGCGCGGCCATGGAGGCCCATGAGTATTGTGATTGAG
GGAGATAGCAGGACAGGGAAGACCATGTGGGCCAGGTCATTGGACCCACATCACAACTAC
CTTTGCGGCCACCTTGACTTAAGCCCCAAGGTTTACAGCAACGAGGCCTGGTACAACGTC
ATTGATGACGTGGATCCCCACTACCTAAAGCACTTTAAGGAATTCATGGGGGCCCAAAGG
GACTGGCAAAGCAACACCAAGTACGGGAAACCAATTCAAATTAAAGGTGGTATCCCAACA
ATCTTCCTCTGCAATCCAGGCCCAACGTCATCATACACTGAGTATTTAAATGAGGACAAG
AATGCTGCACTAAAGGCCTGGGCAATTAAAAATGCAACCTTCATCACCCTCTACGGCCCA
CTCTACTCAGGTACCCATCAAAGTCCAGCACAAGATCGGGAAGAAGAGACAACCCCGCAG
GAGGAGGAT
>3_REF177
ATGGCTCCTCCTAATAAATTCAGAATAAATGCCAAAAACTATTTCCTCACATACCCACAC
TGTTCTCTTACCAAAGAGGAAGCACTTTCCCAAATTAAAGCCCTAGAAACCCCAATTACT
AAATTATTCATCAGAATCTGCAGAGAACTACACGAAGATGGGACTCCTCACCTGCATATC
CTCATCCAGTTCGAAGGGAAATTCCAGTGTAAAAATCAAAGATTCTTCGATCTCATATCC
CCAAACAGGTCAGCACATTTCCATCCGAACATTCAGGGAGCTAAAAGCTCAACAGATGTT
AAATCATACATGGAAAAAGACGGAGACGTGCTTGATCATGGAATTTTCCAGATCGATGGA
CGATCGGCTAGAGGAGGTTGCCAATCTGCCAACGACGCATATGCCGAGGCAATCAATTCG
GGGTCCAAAACATCGGCCCTCAATATATTGAGGGAAAAGGCCCCTAAAGATTTTGTTTTA
CAATTTCATAATTTAAATAGTAATTTAGATAGGATTTTTACTCCTCCATTAGAGGAATAT
ATTTCTCCATTTTCTTCTTCTTCTTTTGACCAAGTTCCAGAAGAACTTGATGAATGGGCT
GCCGACAATGTCGTCAGTTCCGCTGCGCGGCCATTGAGACCGGTAAGTATAGTCATAGAG
GGTGATAGCAGGACGGGGAAGACCATGTGGGCCAGGTCATTAGGACCACACAATTATTTG
TGTGGACATCTAGATCTGAGCCCTAAAGTGTACAGCAATGATGCCTGGTTCAACGTCATT
GATGACGTAGATCCGCACTACCTAAAACACTTTAAAGAATTCATGGGGGCCCAAAGGGAC
TGGCAAAGCAACACTAAATACGGAAAGCCAGTTCAAATTAAAGGCGGAATTCCCACTATC
TTCCTCTGCAATCCAGGACCCACTTCCAGCTATAAAGAATTCCTGGATGAAGAAAAGAAC
AACGCACTTAAAAATTGGGCAATAAAGAATGCGATCTTCGTCACCCTCCAAGGCCCACTC
TACTCCGGTTCCTATCAAGGTGCAACACCGCAACGCCAAGAAGGCAACCAGACGACGTCG
AGT
>3_REF178
ATGCCTCCTCCTAAGCGTTTCCAAATAAATTCCAAAAATTATTTCCTCACTTATCCCAAA
TGCTCTCTAAATAAAGAAGAAGCACTATCTCAATTATTAAATACTGATACTCCAACAAAT
AAAAAATTCATCAAAATTTGCAGAGAACTACACGAAGATGGGGAGCCTCATCTCCACGTG
CTTATTCAGTTCGAAGGAAAATTCAACTGCAAAAATAACAGATTCTTCGACCTGGTATCC
CCAACCAGGTCAACACATTTCCATCCGAACATTCAGGGAGCTAAATCAAGCTCCGACGTC
AAGTCCTACATCGACAAGGATGGAGACGCACTCGAATGGGGGGAATTCCAGATCGACGGC
AGAAGTGCTAGAGGAGGCTGCCATAATGCTAACGACGCATGCGCCGAGGCATTAAACGCA
GGGTCCGCTGAAGCCGCTCTGGCTATTATTAGGGAGAAACTCCCTAAAGATTTTATTTTT
CAGTATCATAATTTGAAAAGTAATTTAGATAGGATTTTTACACCTCCGTTGGAGGAATAT
GTTTCACCTTTCTTATGTTCTTCGTTCGATCAAGTTCCAGAGGAACTTGAAGAGTGGGCG
GCACAGAATGTTGTCACTGCCGCTGCGCGGCCATTGAGACCCATGAGTATTGTGATTGAA
GGGGATAGTCGTACCGGCAAGACAATGTGGGCTAGGTCATTAGGACCACACAATTATTTG
TGTGGTCATCTTGACCTCAGTCCAAAGGTGTACAGTAATAATGCTTGGTACAACGTCATT
GATGACGTCGATCCTCATTATCTAAAGCACTTTAAAGAATTCATGGGCGCACAAAGGGAC
TGGCAAAGCAACACAAAGTACGGGAAACCAATTCAAATTAAAGGAGGTATCCCGGCAATC
TTCCTCTGCAATCCAGGACCCACTTCATCATATAAAGAGTACTTGGATGAGGAAAAGAAC
GCACCATTAAAGGCCTGGGCAATTAAAAATGCGGTCTTCTTCACCATCCAACAGCCATTG
TACTCAAGTTCCCATCAAGGTCCAACACAGAGCAGCCAAACAGAGGCTTCAGCGGAGGAA
GAGGATAGACCT
>3_REF179
ATGAGACACCAAAGACACCAATTCCGTAGAGTTTTGAAAGACACCAATATGCCTCGTCAA
CCAGGTTTTAGAGTGTCAGCTAAAAATATCTTCCTTACATATCCCAAATGCTCTCTTTCT
AAAGAAATAGCTCTTGAGCTATTAAAGGCAATAAAATGCCCATCTGATAAATTATTTATC
AGAGTTAGCCAGGAAAAACACCAGGATGGGTCTCTGCACCTCCATGCTCTCATCCAGTTC
AAGGGTAAAGCCCAATTTAAAAACCCCAGACATTTCGACCTTCAACACCCCACCAGCTCC
TCCCAATTCCATCCAAATTTCCAGGGAGCTAAATCCTCATCAGATGTCAAGTCCTACATC
GAGAAGGACGGTGATTACATCGACTGGGGTACTTTTCAGGTCGACGGAAGATCTGCTAGA
GGAGGTCAGCAGACAGCTAATGATGCGGCAGCGGATGCCTTAAATGCAGGTAGTAAAGAC
GCTGCTTTGCAAATCATAAGGGAGAAACTCCCTGAAAAATTTATTTTTCAGTATCATAAT
TTAGTTAGTAATTTAGATAGGATTTTTCAGGAGCCTCCGGCTCCTTATATTTCTCCTTTT
CTTTGTTCTTCTTTCAATCAAGTTCCGGAAGAACTTGAAGTCTGGGCGGCTGAAAACGTG
ATGGGTGCCGCTGCGCGGCCTTGGAGACCGATTAGTATTGTGATAGAGGGTGATAGTCGT
ACAGGCAAGACAATGTGGGCCAGGTCATTAGGACCCCACAATTACCTATGCGGGCATCTG
GACCTGAGTCCAAAAGTGTACTCCAATGATGCATGGTATAACGTCATTGATGACGTTGAT
CCGCACTACCTGAAGCACTTTAAGGAGTTCATGGGGGCCCAGAGGGACTGGCAAAGCAAC
ACCAAGTACGGGAAGCCCATTCAAATTAAAGGCGGAATTCCCACTATCTTCCTCTGCAAT
CCAGGACCAACATCCTCGTATAAAGAGTATCTAGACGAGGAAAAGAATACACCACTAAAA
GACTGGGCCTTCAAGAATGCCACCTTCATCACCCTCCACGAGCCACTCTTCACAAGTACC
AATCAAGGTCCAACACCGCATAGCGAAAACGAGAGCAGTCAGACG
>3_REF180
ATGCCTCCAAGGCGTAACGGTATTTATTCCAAAAACTATTTCATCACTTATCCCAAATGT
TCTCTCACCAAAGAGGAAACACTTTCCCAATTATTAAATCTCCAAACCCCAACTTCAAAA
AAAATATATATTAAAATCTGCAGAGAGCTTCATGAAGATGGGACTCCTCACTTGCATGTT
CTCATCCAGTTCGAGGGGAAATTCAAGTGCCAGAATATGCGATTCTTCGACTTGGTCTCC
CCAAACAGATCAGCACATTTCCATCCGAACATACAGGGAGCTAAATCCAGCTCCGACGTC
AAGTCCTACATCGACAAGGACGGGGACATTCTCGAATGGGGCCAATTTCAGATCGACGGA
AGGTCAGCAAGAGGAGGGCAGCAGACAGCCAACGACGCTTACGCCGCAGCACTTAACGCG
GGAAGTAAGTCAGAGGCTCTTAGAGTCATTAAGGAACTAGCTCCTAAAGATTTTGTACTA
CAATTTCATAATTTAAATGCAAATCTAGACAGGATATTTCAGGAGCCACCAGCTCCTTAT
GTTTCTCCTTTTTCCTCTTCTTCTTTCAATCAAGTTCCAGAAGAACTTGAAGAGTGGGCG
TCGGAAAATGTTGTCGACGCCGCTGCGCGGCCCCTGAGACCTCAAAGTATAGTAATTGAG
GGAGATAGTCGTACTGGGAAGACAATGTGGGCTAGGTCTTTAGGCCCACATAACTATCTG
TGTGGGCACTTAGATCTTAGTCCAAAGGTGTACAGTAACGACGCATGGTATAACGTCATT
GATGACGTAGATCCGCACTTCCTCAAGCACTTTAAAGAGTTCATGGGGGCCCAAAGGGAC
TGGCAATCCAATACCAAGTACGGGAAGCCAGTTCAAATTAAAGGCGGAATACCAACAATC
TTCCTCTGCAATCCTGGTCCCATCAGCAGTTATAAAGAATTTCTAGAGGAGGAAAAGAAC
ACCGCACTCAAAAACTGGGCAGTGAAGAATGCGATCTTCGTCACCCTTGAAGGATCACTG
TACTCAGGTACCAATCAAAGTACAGCACAGGGAAGCGAAGAGACGCAACAGGAGGAAGAG
AGTAGATCT
>3_REF181
ATGGCTCCCTCTAAACGCTTTAACATCTATTGCAAAAACTATTTCCTCACTTATCCCAAA
TGCTCTCTAACTAAAGAAGAGGCACTTTCCCAAATCCAAAACCTACAAACCCCAACAAAT
AAAAAATACATCAAAGTCTGCAAAGAGCTTCACGAGAATGGGGAACCTCATCTGCACGTG
CTTATCCAGTTCGAGGGGAAATACAAGTGCCAGAATCAGCGATTCTTCGACTTGGTCTCC
CCAAACAGATCAGCACATTTCCATCCGAACATTCAGGGAGCTAAATCAAGCTCAGACGTC
AAGTCCTACATCGACAAGGACGGAGACACCCTCGAATGGGGAGAGATTCAGATCGACGGA
AGATCTGCAAGAGGAGGACAGCAGACAGCAAACGACGCTTACCCGCCGCAGCGCTTCACA
CAGGCAGTTAGCCAGAGGCTCTTACAGTACTTAGAGAACTACCCCCTAAGGATTATGTTT
TACAATTTCATAATTTATATGCTAATCTACATAGGATTTTCACACCTCCTTTGGAGGTTT
ATATTTCTCCTTTTTCTTCTTCTTCTTTCGATCAAGTTCCCGACGAACTTGAAGAGTGGG
CGTGTGAGAATGTCGTGGCGGCCGCTGCGCGGCCTCGGAGGCCCTTCAGTTTTGTGGTTG
AAGGTGACAGTCGAACGGGGAAGACGATGTGGGCCAGGTCATTGGGTCCACATAATTATC
TCTGTGGGCATCTGGACCTCAGCCCAAAGGTATACAGTAACGACGCTTGGTACAACGTCA
TTGATGACGTTGATCCCCATTATCTCAAACACTTTAAAGAGTTTATGGGGGCCCAGAGAG
ACTGGCAAAGCAATACCAAGTACGGCAAGCCAGTTCAAATTAAAGGCGGGATTCCAACAA
TCTTCCTTTGCAATCCAGGGCCCAATTCCAGCTATAAAGAATTCCTGGACGAGGAAAAGA
ATTCCGCTTTCAAGGCCTGGGCACTTTAAATGCGTCGTTCGTTACCCTCGGAGAGGCTCT
CTACTCAGGTGCCCATCAAAGTCGAGCATCAGAAGGCGAAGAGGAAAATACGCAGGAAGA
GGG
>3_REF182
ATGCCTCGCATAAATAGGTTTTCAGTTAGCGCTAAAAACATTTTCCTCACTTATTCAAAA
TGCCCCATTCCAAAAGAACAGATGCTCGAGCTCATTAAAAACATTTCATGTCCATCTGAG
AAACTGTTCATTAGGGTTGCACAAGAGAAACACAGAGATGGGTCTCTGCATCTCCATGCT
CTCATACAATTCAAGGGTAAAGCCAAGTTCCGAAATGAGAGACATTTCGATGTCACTCAT
CCCAACACCTCCTCCCAATTCCATGCGCACATCCAGGGAGCTAGATCCAGCTCTGATGTC
AAGAGATACATCGAGAAGGACGGAGATTACGTCGAATGGGGTCGATTTCAGATCGATGGA
AGATCTGCTAGAGGAGGTCAACAGACAGCTAACGATGCTGCAGCTGAGGCATTAAATTCT
GGGTCTGCTGAAGCTGCTTTAAATGTTATTAGGGAGAAACTCCCAAGAGATTTTATTTTC
CAGTATCATAATTTAAAATCAAATTTAGATAGGATTTTTGCACCTCCATTAGAGGTTTAT
GTTAGTCCTTTTTTGTCTTCTTCGTTTGATAGAGTCCCTGAGGAGTTAGAAGAGTGGGTG
TCTGAGAATGTGAAGAGTGCCGCTGCGCGGCCATATAGACCTAATAGTATTGTCGTCGAG
GGCGATAGTCGGACAGGGAAGACTTTATGGGCCAGATCATTAGGCCCACATAATTATTTA
TGTGGGCATTTGGATTTAAGCCCTAAAATTTATTCAAACGATGCTTGGTATAACGTCATT
GATGACGTAGATCCGCATTATTTGAAACACTTTAAAGAATTCATGGGGGCCCAGAGGGAT
TGGCAATCAAACACGAAATACGGAAAGCCAGTTCAAATTAAAGGCGGAATCCCAACAATC
TTCCTCTGCAATCCAGGGCCCAATTCCAGCTATAAAGAATTCTTGGACGAAGAAAAGAAT
TCTGCACTCAAGCAGTGGGCCATCAAGAATGCAAAATTCATCACCCTCCAAGAGCCACTC
TTCTCAGGTACCAATCAAGGTCCAACACAGAATAGCCAAGAGGAGAGCATTCCGCAGAAA
ACGAGTGGACCT
>3_REF183
ATGCCACGGAACCCTAATTCCTTTCGTTTACAGGCTAAAAATATTTTCTTGACATATCCT
CAATGCGATGTTCCCAAAGATGAATTTCTTCAGTTGCTTCACAACCTACCGTGGTCGATC
GTTAAACCGTCGTACATCCGAGTCGCCAGAGAGGAACATCGCGATGGGTTCCCGCACTTA
CACTGCCTCATACAATTATCTGGCAAGTCCAACATCAAGGATGCTAGATTTTTCGACATT
ACTCACCCCAGACGGTCAGCCTGTTTTCACCCAAACATTCAGGCTGCCAAAGACACCAAC
GCCGTCAAGAATTACATCACCAAAGAGGGTGATTATTGTGAATCCGGGAAATATAAGGTG
TTTGGGGGGTCAAAATCAAATAAAGACGACGTCTACCATAACGCCGTCAATGCAGGAAGT
GCGGGAGAGGCTCTCGACATTATAAAAGCTGGCGATCCTAGAACGTTCATCGTCAGTTAC
CATAACGTAAAGGCTAACATCGATCGCCTCTTTCAAAAGCCTCCCGAACCTTGGGTTCCG
CCGTTCAGACTCTCGTCGTTTGTTAACGTCCCGGTTGATTTGCAAGAGTGGGCTGATCAT
TATTTCGGGAGGGGTTCCGCTGCGCGGCCAGAGAGACCTATTAGTATTATCGTCGAAGGG
GAATCACGAACGGGCAAGACAATGTGGGCTCGTGCTTTAGGCCCACATAACTACTTGAGC
GGTCATTTAGATTTCAATTCTAGGGTTTACTCCAATCATGTGGAGTATAACGTCATTGAT
GATGTCGCACCGCACTACCTAAAGCTAAAGCACTGGAAAGAATTGATTGGGGCCCAAAAG
GATTGGCAGTCCAACTGTAAATATGGAAAGCCGGTTCAAATTAAAGGTGGTATCCCATCA
ATCGTGCTGTGCAATCCAGGAGAGGGGGGCAGCTATAAAGATTTCCTCGACAAAGAGGAA
AATGCTGCACTGAGAGCTTGGACATTAAAAAATGCTAAATTCGTCTTCCTCGACGCCCCC
CTCTATAAAACCACAGCACAGGCTAGCCAAGAAGAGAGCTATTCGTCG
>3_REF184
ATGGCTCCGAATAACAGATTTAGAGTTTCAGCCAGAAATTATTTTCTTACATACCCACAC
TGCTCTCTCACCAAAGAAGAAACACTTTCCCAATTAAGTAACCTAGTTTGTCCAACAAAT
AAAAAATTCATTAAAATCTGCAGAGAGCTACACGAAGATGGGAGCCCTCATCTCCACGTG
CTTATTCAATTCGAGGGGAAATACGTCTGCACGAATAAACGATTCTTCGACCTTGTATCC
CCAACCCGGTCAACACATTTCCATCCGAACATACAGGGAGCTAAATCAAGCTCCGATGTC
AAGTCCTATATCGACAAGGACGGAGACACACTGGAATGGGGAGAATTCCAGATCGACGGA
AGGAGTGCTAGAGGAGGCCAACAGGATCTTAACGATCTTGGTGCAGAGGTCTGGAACGCA
ACATCCGTAAATGCTGCCAAGCAATTAGTAAAGGAGAAGCAACCGTGGACATATCTATTA
CAACGGCACAACATAGTGGCAAATATCGAAAAAGAATTCGAGAAACCACCAGAACCGTTT
GTGTGTCCATTTCCCACGACAGCATTTGACAATGTCCCGACCATGATGAAGGTATGGGCT
CAAGAATTTGTGACAAATTCCGCTGCGCGGCCTCTAAGGCCCAAAGGCATTGTCATTGAA
GGTGAAAGTCGAACCGGGAAAACGTTGTGGGCCAGGTCATTAGGGCCACATAATTACTTA
TGTGGACATTTAGACTTAAACCCTAATGTGTTCTCTAACGACGCATGGTATAACGTAATA
GATGACGTCGACCCGCACTATCTAAAGCACTATAAAGAATTCATGGGGTCCCAAACAAAC
TGGCAAAGCAACAGAAAGTACGGAAAGCCGGTTCAAATTAAAGGTGGGATACCCACTATC
TTCCTCTGCAATCCAGGTCCAACCTCTTCATATACAGAGTTTTTAGAAGAGGAAAAGAAC
GCAAAGCTCAAGAGGTGGTCTAATTACAATGCGATCTTCATCACCCTCAACGAGCCATTG
TACTCTACCGAATATCAAGGTCCAGCACCGAGAGGCGAAGAAGAAGACCATCAGGAGACG
GAGGAT
>3_REF185
ATGGCTCCGCCCAAACGTTTTAGAATTTCTGCTAAAAACTACTTCCTCACTTATCCACAG
TGCTCTCTAACTAAAGAAGAGGCACTTTCCCAATTACAAAATATACAAACCCCAACCAAC
AAAAAATATATCAAAATCTGCAGAGAGCTTCACGAAGATGGGAGCCCTCATCTCCACGTG
TTACTCCAGTTCGAAGGGAAATTCGTCTGCACGAATAACAGATTCTTCGACCTGGTATCC
CCAACCAGGTCAGCACATTTCCATCCGAACATTCAGGGAGCTAAATCCAGTTCCGACGTC
AAGTCCTATATCGACAAGGACGGGGACACAATCGAATGGGGAGATTTCCAGATCGACGGA
AGAAGTGCTAGGGGAGGCTGCCAGAATGCTAACGACGCTTGCGCAGAGGCGTTAAATGCA
GCTACTAAGGAAGCAGCATTAAACATAATAAGGGAGAAACTCCCAAAAGATTATATTTTT
CAATTTCATAATTTAAACGCCAATTTAGATAGGATTTTTGCACCTCCTTTGGAGGTTTTC
GTTTGTCCTTTTCTTTCTTCTTCTTTCGATCAAGTTCCAGAAGAACTTGAAGTCTGGGTC
TCTGAGAATGTGAGGGATGCCGCTGCGCGGCCGTGGAGACCTCAAAGTATTGTAATAGAG
GGTGATAGTCGTACCGGCAAGACAATGTGGGCCAGGTCATTGGGTCCACATAATTATTTA
TGTGGGCACCTTGGTTTAAGCCCAAAGGTGTACAGCAATGATGCATGGTACAACGTCATA
GATGACGTAGACCCCCACTACCTAAAGCACTTTAAAGAATTCATGGGGGCCCAAAGGGAC
TGGCAAAGCAACACTAAGTACGGGAAACCAATTCAAATTAAAGGTGGAATCCCAACTATC
TTCCTCTGCAATCCAGGCCCAACATCATCATATAAAGAGTACTTGGACGAAGAAAAGAAT
TCAGCTTTAAAGGACTGGGCATTGAAGAATGCGGAATTCATCACCCTCACGGAGCCATTG
TACTCAGGTACCAATCAAAGTCCAGCACAACATAGCCAAGAAGAGGCCAATTCGGAGGCG
TCGAGT
>3_REF186
ATGCCTCCTCCGCGTCGTTTTAGGTTATCTGCTAAAAATTATTTCCTCACTTATCCACAG
TGCTCTCTCACCAAAGAGGAGGCACTTTCCCAACTACAAAACCTAAACACCCCCACAAAT
AAAAAATACATCAAGATCTGCAGAGAACTTCACGAAGATGGGAGCCCTCATCTCCACGTG
CTTATCCAGTTCGAGGGAAAATACGTCTGCACGAATAACAGATTCTTCGACCTGGTATCC
CCAACCAGGTCAGCACATTTCCATCCGAACATACAGGGAGCTAAATCCAGCTCCGACGTC
AAGTCCTACATCGATAAGGACGGAGACACCCTCGAGTGGGGCGAGTTTCAGATCGACGGA
CGATCTGCAAGAGGGGGCCAACAATCAGCCAATGACGCTTACGCCGCAGCACTTAACACA
GGCAGTAAGTCAGAGGCTCTTAATATAATTAGGGAATTAGCTCCCAAAGATTATGTTTTA
CAGTTTCATAATTTAAATGCTAATTTAGATAGGATTTTTGCACCTCCTATAGAGGTTTTT
GTTTGTCCATTTCTTTCTTCTTCTTTCGACCAAGTTCCAGAAGAACTTGAATGCTGGGTG
TCAGAGAACGTGAGGGATGCCGCTGCGCGGCCTTGGCGACCGATCAGTATAGTCATAGAG
GGTGAGAGTAGAACCGGGAAGACGATGTGGGCACGATCTCTAGGCCCACACAACTATCTG
TGTGGACATCTGGACCTAAGCCCAAAGGTCTACAGCAATGATGCGTGGTACAACGTAATC
GATGACGTCGACCCCCACTACCTGAAACATTTCAAGGAATTCATGGGGGCCCAAAGGGAC
TGGCAAAGCAACACGAAGTACGGGAAACCAATTCAAATTAAAGGAGGTATCCCGACAATC
TTCCTTTGCAATCCAGGACCAACTTCATCGTATAAAGAGTACTTGGACGAGGAAAAGAAT
TCAGCAATCAGAGACTGGGCATTAAAGAATGCAGAATTCTTCACCCTCACGGAGCCATTG
TACTCAAGTACCCATCAAAGTCCAACACCGGACAGCGAAGAAGAGGCCCATTCGGAGGCG
TCGCGT
>3_REF187
ATGGCACCCCCAAAGCGTTTCCAAATAAATGCCAAGAATTATTTTCTCACTTATCCACAA
TGCTCCCTTACTAAAGAAGAGGCACTTTCCCAATTACAAAACCTAAACACCCCAACGAAT
AAAAAATACATCAAAATCTGCAGAGAGCTTCACGAAGATGGGTCTCCTCATCTCCACGTG
CTTGTCCAGTTCGAAGGGAAATACAAATGCCAGAATAACAGATTCTTCGACCTGGTATCC
CCAACCAGGTCAGCGCATTTCCATCCAAACATTCAGGGAGCTAAATCGAGCTCCGACGTC
AAGTCCTACATCGACAAGGACGGAGACACAATTGAATGGGGAGAATTTCAGATCGACGGA
CGATCTGCAAGGGGAGGTCAACAATCAGCCAACGACGCTTACGCCCAGGCGCTTAACGCA
GGCAGTAAGTCGGAGGCTCTTAATGTAATTAAGGAGCTAGCTCCTAAAGATTATGTGTTA
CAGTTTCATAATTTAAATGCCAATTTAGACAGGATTTTTACACCTCCATTGGAGGTTTAT
ATTTCGCCTTTTTCTTCTTCTTCTTTTGATCGAGTCCCAGAAGAACTCGAGGAGTGGGCT
GCCGAGAACGTCGTCAGTTCCGCTGCGCGGCCTTTACGACCGATAAGTATAGTTATCGAA
GGGGATAGTCGGACGGGGAAAACAATGTGGGCTAGGTCATTAGGCCCACATAATTATTTA
TGCGGACACCTTGATCTAAGCCCAAAAGTATACAGTAATGATGCTTGGTATAACGTCATT
GATGACGTAGATCCCCACTACCTAAAGCACTTTAAAGAATTCATGGGGGCCCAAAGGGAC
TGGCAAAGCAACACTAAGTACGGGAAACCAATTCAAATTAAAGGTGGAATCCCAACTATC
TTCCTTTGCAATCCAGGCCCAACATCATCATATAAAGAGTACTTGAATGAGGATAAAAAT
TCTGCTTTAAAAGATTGGGCATTAAAGAATGCAGAATTCGTCACCCTCAACAGCCCATTG
TACTCAGGTACCAATCAAAGTGCAACACAGAATAGCCAAGAAGAGGCCTGTTCGGAGACG
GAGAGT
>3_REF188
ATGCCTCCTCCTAATAAATTCAGAATAAATGCCAAAAACTATTTCCTCACATATCCACGC
TGTTCTCTTACCAAAGAGGAGGCACTTTCCCAAATTAAAGCCCTAGAAACACCAATTTCT
AAATTATTCATCAGAATCTGCAGGGAACTCCACGAAGATGGAACTCCTCACCTGCATATC
CTCATCCAATTCGAAGGGAAATTCCAGTGTAAAAATCAAAGATTCTTCGATCTCATATCC
CCAACCAGGTCAGCACATTTCCATCCAAACATTCAGGGAGCTAAAAGCTCATCAGATGTT
AAATCATACATGGAAAAAGACGGAGACGTGCTTGATCATGGAATTTTCCAGATCGATGGA
CGATCGGCTAGAGGAGGTTGCCAATCTGCCAACGACGCATATGCCGAGGCACTCAATTCA
GGGGCCAAAGCATCGGCCCTCAATATATTAAGGGAGAAAGCTCCCAAAGATTTTGTTTTA
CAGTTCCATAATTTAAATAATAATTTAGATAGGATTTTTACTCATCCAATAGAAATTTAC
ATTTCTCCTTTTTGTTCTTCTTCATTCGACCAAGTTCCAGAGGAACTTAATGAATGGGTT
TCCGCAAACGTTGTCAATGCCGCTGCGCGGCCATTAAGACCGATAAGTATTGTGGTAGAG
GGCGATAGTAGGACAGGGAAGACGATATGGGCCAGGTCTTTGGGACCACATAACTACTTA
TGCGGACATTTAGATTTAAGTCCAAAAGTGTACAACAACAGTGCCTGGTATAACGTCATT
GATGACGTCGATCCCCACTATCTAAAGCACTTTAAAGAGTTCATGGGGGCCCAAAGAGAC
TGGCAAAGCAACACCAAATACGGGAAGCCAGTTCAAATTAAAGGGGGTATTCCCACTATC
TTCCTCTGCAATCCAGGACCACATTCCAGCTATAAAGAGTTCTTGGATGAAGAAAAGAAC
AGCGCACTTAAAAATTGGGCTGTAAAGAATGCAATCTTCGTCACCCTCGAGGGCCCACTC
TACTCAGGTACCCATCAAAGTGCGACACAGAATCGCCAAGAAGACAAC
>3_REF189
ATGGCTCCCCCAAAACGTTTTAAAATACAAGCCAGAAATTATTTCCTTACATATCCACAT
TGCTCTCTAACAAAAGAAGAAGCTCTTTCCCAATTACAGAATATCGAAACCCCAACAAAT
AAAAAATTCATTAAAATCTGTAGAGAACTACACGAAGATGGGAGCCCTCATCTCCATGTG
CTCGTGCAATTCGAAGGGAAATTCGTCTGCACGAATAACCGATTCTTCGATCTGGTATCC
CCAACCAGGTCAGCACATTTCCATCCGAACATTCAGGGAGCTAAATCCAGCTCCGACGTC
AAGTCCTATATGGAGAAGGATGGAGACACCCTCGACTGGGGAGAATTCCAGATCGACGGA
AGAAGTGCTAGAGGAGGTTGCCAGAACGCTAACGACGCATGTGCAGAGGCGTTAAACGCA
GGTTCTAAAGAGGCGGCCATGTCAATAATAAGGGAGAAACTCCCAAAAGATTATATTTTT
CAATTTCATAATTTAAATAGTAATTTAGATAGGATTTTTACACCTCCATTGGAGGTTTAT
ATTTCTCCTTTTTCTTCTTCTTCTTTTGATCAAGTTCCCGAAGAACTTGAGTGCTGGGTG
TCCGAAAATGTCATGGGTGCCGCTGCGCGGCCTTGGAGACCGGTTAGTATTGTTATTGAG
GGTGATAGTAGGACCGGCAAGACCATGTGGGCTAGGTCTTTGGGTCCACATAATTATTTG
TGTGGGCACCTTGACTTGAGCCCCAAGGTGTACAGCAACGAGGCATGGTACAACGTGGTT
GATGACGTAGACCCCCACTATCTAAAGCACTTTAAAGAATTCATGGGGGCCCAAAGGGAC
TGGCAAAGCAACACAAAGTACGGGAAGCCCATTCAAATTAAAGGTGGCATCCCAACAATC
TTCCTCTGCAATCCAGGCCCAACGTCATCATATAAAGAGTACCTAGACGAAGAGCGGAAC
AGCGCATTAAAAGCCTGGGCTTTAAAGAATGCAACCTTCGTCACCCTCGAGGAGCCATTG
TACTCAGGTACCAATCAAAGTGCAGCACCGTGCAGCGAAGAAGAAAGTAATTCGCCGACG
GAGGAT
>3_REF190
ATGCCTCAACCAAAAAAATTTTTTATAAATGCCAAGAATTATTTCCTCACTTATCCACAG
TGCTCCCTTACTAAAGAAGAGGCACTTTCCCAAATCTCAGCCCTATCAACACCGACTAAT
AAATTATTCATACGTATTTGCAGGGAACTACACGAAGATGGGTCTCCTCACCTGCATGTC
CTCATCCAGTTCGAAGGCAAATTCAAATGCCAAAACAACAGATTCTTCGATCTCACATCC
CCAAGCAGGTCAGCACATTTCCATCCGAACATTCAGGGAGCTAAAAGCTCAACAGATGTT
AAAGCATACATGGAAAAAGACGGAGACGTGCTTGATCATGGAGTTTTCCAGATCGATGGA
AGATCAGCTAGAGGAGGTTGCCAATCTGCCAACGACGCATATGCCGAGGCAATCAATTCA
GGGTCCAAAGCAGCGGCCCTCAATATATTAAAGGAGAAGGCTCCTAAAGATTTTGTTTTA
CAGTTTCATAATTTAAATTCTAATTTAGATAGGATTTTTACTCCTCCAATAGAGGAATAT
ATTTCTCCTTTTTTATCTTCTTCTTTCGATCAAGTTCCAGAGGAACTTGAGGAATGGGCT
GCCGAGAATGTCGTCAGTGCCGCTGCGCGGCCATTGAGACCCATGAGTATAGTAATTGAA
GGTGATAGTAGAACAGGAAAGACGATGTGGGCAAGATCATTAGGCCCACATAATTATCTC
TGTGGTCACCTTGATCTCAGTCCAAAGGTATACAATAATGATGCCTGGTATAACGTCATC
GATGACGTCGACCCCCACTATCTAAAGCACTTTAAAGAATTCATGGGGGCCCAAAGGGAC
TGGCAAAGCAACACTAAATACGGAAAGCCAGTTCAAATTAAAGGCGGAATTCCCACTATC
TTCCTCTGCAATCCAGGACCCAACTCTAGCTATAAAGAATTCTTGGATGAAGAGAAAAAC
TCAGCATTAAAATATTGGGCATTAAAGAATGCGGAATTCATCACCCTCAACAGCCCATTG
TACTCAGGTTCCAATCAAAGTGCAACACAGAATAGCCAAGAAGAAACCAGTTCGCAGGAG
GAGAGT
>3_REF191
ATGCCATCGGTTAAACGCTTCAAAGTCTCAGCTAAAAACTATTTTCTCACATATCCCCAG
TGTTCTCTTACAAAAGAAGAAGCACTTTCCCAATTACAAAACCTAACAATTCCGGTTAAC
AAGAAATTCATCAAGATCTGCAGAGAGCTCCACGAGAATGGGGAACCTCATCTCCACGTC
CTTATCCAGTTCGAAGGCAAATACCAGTGCACGAATAACAGATTCTTCGATCTGGTGTCC
CCTACCAGGTCAGCACATTTCCATCCGAACATTCAGGGAGCTAAATCAAGTTCCGACGTC
AAGTCCTACATCGACAAGGATGGAGATACAATCGAATGGGGACAATTCCAGATCGACGGT
AGATCTGCCAGAGGAGGTAAACAATCTACAAACGACACATATGCCAAGGCGTTGAATGCA
GCATGTGCAGACGAAGCAATGCGAATCATACGGGAAGAACAACCACAACATTTCTTCCTT
CAACATCATAACCTAGTCGCTAACGCGGCTAAAATATTCAAAAAGGCTCCGGAACGCTGG
GTTCCTCCGTTTCAACTCTCTTCTTTCACTAACGTTCCGGACGAGATGCAAGAATGGGCA
GATGATTATTTTGGAAAGGATTCAGCTGCGCGGCCAGAGAGACCTATTAGTATTATCATA
GAAGGTGATTCTAGGACAGGGAAGACGATGTGGGCTCGGGCATTAGGCCCACATAATTAT
CTCAGTGGACATCTCGACTTCAATTCCAGAGTGTTCTCTAATGAAGTGGAGTATAACGTC
ATTGACGACGTCACACCGCAATATCTAAAGCTAAAGCACTGGAAAGAACTTCTGGGGGCC
CAGAAAGACTGGCAGTCAAATTGCAAGTATGGCAAGCCAGTTCAAATTAAAGGTGGGATC
CCATCAATCGTGCTTTGCAATCCTGGTGAGGGTGCCAGCTATAAAGATTACCTAAACAAA
GAAGAAAACACATCACTCAAAAATTGGACACTCAAGAATGCAATCTTCGTCACCCTCCAA
TCCGCCCTCTATCAAGACAGCACACAGGCAGGCCAAGAAGAGGAGCAT
>3_REF192
ATGCCATCAGCTCCAAAGCGCTTTCAAATAAAAGCGAAGAATTATTTCCTCACATATCCC
AAATGCTCATTATCGAAAGAAGAAGCACTTTCCCAATTAAAAACCCTAAACACTCCTACA
AATAAGAAGTTCATCAAGGTTTGCAGAGAGCTCCATGAAAATGGGGAGCCTCATCTCCAC
GTGCTTCTTCAATTTGAGGGCAACTACTGCTGCCAAAATCAACGATTCTTCGACCTGGTC
TCCCCAACAAGGTCAACACATTTCCATCCGAACATTCAGAGAGCTAAGTCATCGTCCGAC
GTCAAATCCTATGTCGATAAGGACGGAGATACTATCGAGTGGGGGGAATTCCAAATCGAC
GGAAGAAGTGCTAGAGGCGGTTGCCAGACAGCTAACGACGCTGCCGCAGAAGCCTTGAAC
GCACCTTCCAAAGACGTCGCCTTGCAGATAATCCGTGAGAAGCTGCCTGAAAAGTTCTTA
TTTCAGTTTCACAATCTAAATAGTAATTTAGATAGGATATTTACAAGGGCTCCGGAGCCA
TGGGCCCCTACGTTTCCCCTCTCCTCTTTCACTAGCGTACCGAGAGAGATGCAAGCTTGG
GCAGATGACTCTTTTGGGAGAGGTGCCGCTGCGCGGCCGGAACGACCTATTAGTATCATC
ATTGAAGGTGATTCTCGAACGGGAAAGACGATGTGGGCACGTGCATTAGGGGCCCATAAT
TATTTGAGTGGACACCTAGATTTCAATCCTAGGGTTTATTCAAATCATGTTGAATATAAC
GTCATTGATGACATCGCACCGCACTATCTAAAGTTAAAGCACTGGAAAGAATTGCTTGGG
GCCCAAAAGGATTGGCAATCAAACTGCAAATACGGAAAGCCAGTTCAAATTAAAGGTGGT
ATCCCATGCATCGTGCTTTGCAATCCTGGCGAGGGGGCCAGCTATAAATGTTTCCTCGAC
AAAGAAGAAAATGCAAGTCTAAATAATTGGACAAAGCACAATGCGAAATTCGTCTTCCTT
AACACCCCCCTCTATCAAGGTACAACACAGAGTTGC
>3_REF193
ATGAGCGGTCGTTTTAAGAAACAAGGCGTTTCTTTTTTCCTCACGTGGCCAAAATGCCCA
GTTACTAAAGAGTCAGCCTTAGACCAAATACAAGCATTAACCCTTCCAACCAACATCGTT
TATATTAGAGTCTGTGAGGAAAAACATCAAGATGGGTCGCCTCACCTGCATGCCTTGGTT
CAATTCCAGAAAAAATTCATCTGCACAAATTGTCGATTATTCGACCTCTCCCATCCACAG
AACTCACGTCAATTCCACTGTCACATTGAAACTGCGCGCTCCTCCTCCGACGCCAAATCA
TATATCGAAAAAGATGGAGTGTTCTGCGAATGGGGCACTTTCCAGGTGGACGGAAGATCG
GCGAGAGGCGGTCAACAGACAGTTAATGAGGCTTATGCAAAGGCGCTTAACAGCGGAAGT
AAGGACGAGGCTCTTAATATCATTAAGGAGTTAGTTCCAAAGGATTATGTATTACAATTT
CATAATCTTAATCAAAATTTGGAGAGGATCTTTGCTCCTCCAGTTAATGTTTTTGAGCCA
CCGTTCCCACTATCATCGTTTAATAACGTTCCTGCTGTTATTAATCAGTGGGTTAACGAT
AATATAATGGATGCCGCTGCGCGGCCCTTTAGGCCGATATCTATTATCATTGAAGGTCCA
TCTAGGACAGGGAAAACATTATGGGCCAGAAGTTTGGGTCGTCACAATTATCTTTGTGGA
CATCTTGATCTAAGCCCAAAAGTGTATTCAAATGAGGCCTGGTACAACGTCATTGATGAT
GTCGACCCGCACTATCTAAAGCATATGAAGGAATTTATGGGGGCCCAGAGAGACTGGCAG
TCCAACTGCAAGTACGGCAAACCAATTCAAATAAATGGAGGGATTCCAACAATCTTCCTC
TGCAATCCTGGGCCTACTTCATCATATAAGGAGTTCTTCGAAGAGGAAAAGAACAAAGCA
ATCAATGACTGGGCCAAAAAAAACGTCATCTACGTCACCATCGAAGAGCCATTCTTTAAT
ACCACAAATCAAGAATCGACATCGGCACTCGAAGAAAGTAATTCGTCGGAGACGAAT
>3_REF194
ATGTCTAGACCAAAGGGTTTTCGGGTTAATGCCAAAAACTTCTTCCTCACATACCCAAGG
TGTTCTCTCTCTAAAGAAGCAGCACTAGAGCAGCTACAGAATATTCAGACTAACGTCAAC
AAGAAATTCATCAGAGTTTGTCGTGAGTTCCATGAAAATGGGGAACCTCACCTCCATGTT
CTGCTTCAATTTGAAGGAAAATTCCAGTGCCGCAACGAAAGGTTCTTCGACCTCGTATCC
GAAACCAGGTCAGCACATTTCCATCCGAACATTCAGGGAGCTAAGAGCAGCTCAGATGTT
AAAAAGTACATGGAGAAAGACGGAGACGTCATAGATTTTGGAATTTTCCAGATCGACGGG
AGATCAAATAGAGGAGGTTCTCAATGTGCAAATGACGCATATGCCGAAGCAATCAATTCA
GGCGATACAACATCGGCCCTCAATATATTGAAGGAGAAAGCGTCGAGAGACTTCATAATC
CATTTGCACAATATCAGAGCCAATCTGAACTTTCTTTTTGCACCACCGCCAACAGTGTAT
GAAACACCATTCAGTATTGAATCATTCAATAATGTCCCTGAGACATTGACGTCATGGGCA
GCTGAAAACGTGGTGTGCCCCGCTGCGCGGCCATTCAGACCTATTAGTATAGTGGTTGAG
GGTGAGTCACGTACGGGTAAAACCATGTGGGCGAGGTCGCTCGGTCGGCACAATTATTTG
TGCGGCCATTTGGATCTAAGCGCCAAAGTTTATTCAAATGATGCGTGGTACAACGTAATC
GATGACGTCGATCCGCATTATCTGAAACATTTCAAAGAATTCATGGGCGCGCAAAAGGAC
TGGCAAAGCAACGTGAAATACGGAAAGCCCACTCAAATTAAAGGTGGCATCCCCACCATC
TTTCTCTGTAATGCGGGACCCAGATCCTCTTATAAAATGTTCCTCGACGAAGAGAATAAT
GCGAGTCTCAAAGAGTGGGCTTTAAAAAATGCTATCTTCTACACGCTCACAGAACCCCTG
TTCTCCACCACCAATCAAGGCGCAACACAGGTTGGCCAAGAAACGTGCAATTCGACGCAG
ACGAAT
>3_REF195
ATGGCTCCTCCCAAACAATTTCAGATATATGCCAAAAATTATTTCCTTACTTATCCCAAA
TGCTCCCTTACTAAAGAGGAAGCACTTTCCCAACTACAAAACCTACAAACCCCAGTAAAC
AAAAAATACATTAAAATCTGCAGAGAGCTTCATGAAAATGGGGAACCTCATCTTCGCGTG
CTCATCCAGTTCGAAGGCAAATACAAGTGCAAAAATAACAGATTCTTCGACCTCGTATCC
CCAACCAGGTCAGCACATTTCCATCCGAACATTCAGGGAGCTAAATCAAGCTCCGATGTC
AAGTCCTATATGGAGAAGGACGGAGACACCCTCGACTGGGGAGAGTTTCAGATCGACGGA
CGATCTGCTAGAGGGGGACAACAGACAGCCAACGACGCTTACGCCGCAGCGCTTAACGCA
GGCAGTAAGTCAGAGGCTCTTAGAATCATTAAGGAGTTAGCTCCAAAAGATTATGTATTA
CAATTCCATAATTTAAATGCTAATTTAGATAGGATTTATACACCTCCTCTGGAGGTTTAT
GTTTCTCCTTTTTCTTCTTCTTCTTTTGATCAAGTTCCGGAAGAACTTGAGGAATGGGCT
GCCGAGAACGTCGTCAGTGCCGCTGCGCGGGCCAATAGACCAATAAGTGTAGTGATTGAG
GGTGATAGTAGGACAGGGAAGACAATGTGGGCTAGGTCACTGGGACCACATAATTATTTG
TGTGGACATCTAGACCTTAGCCCTAAGGTCTACAATAATGATGCCTGGTACAATATCATT
GATGACGTCGATCCCCACTACCTAAAGCACTTTAAAGAATTCATGGGGGCCCAAAGGGAC
TGGCTTTCAAATACAAAGTACGGAAAGCCAGAACAAATTAAAGGCGGAATTCCCACTATC
TTCCTCTGCAATCCAGGACCCAATTCCAGTTATAAAGTGTTCTTGGATGAAGAGAAGAAT
GCTGCACTCAAGAATTGGGCTTTAAAGAATGCGACCTTCATCACCCTCGAAGGCCCACTC
TACTCAGGTTCCAATCAAAGTGCAGCACAGGCATGCCAAGAAGGGGAACAGACGTCGTCG
TGT
>3_REF196
ATGCCACAACCGAGACGCTTTCGCATAAATGCCAAGAACTACTTCCTCACATATCCGCAA
TGCTCCATTTCTAAAGAAGAAGCGTTATCACAATTACAGCGTCTTGCAACTCCGGTCAAC
AAGAAATACATCAAAATATGTAGAGAAACACATCAAGATGGGCAACCTCATCTACACGTG
CTCATACAGTTCGAAGGAAAATACCAGTGCTCGAATAACAGATTCTTCGACCTGGTATCC
CCAACCAGGTCAGCACATTTCCATCCGAACATACAGGGAGCTAAATCCAGCTCCGACGTC
AAGTCCTACATCGACAAGGACGGAGACACAACTGAATGGGGAGAGTTCCAAATCGACGGC
AGATCAGCTAGAGGAGGTCAGCAATCTGCTAATGACACATACGCAAAGGCATTAAACGCA
ACATCTGCAGAAGAGGCTCTGCAGATCATAAAGGAAGAACAACCCCAACATTTCTTCCTT
CAATTTCACAACCTAGTCACAAACGCAACAAGGATTTTTCAGAAACCACCGGAACCATGG
GTCCCTCCATTTAGTCAATCATCGTTCAATAATGTTCCTCCAATAATTACGCAATGGGTT
CATCAAAACGTTTGTGATACCGCTGCGCGGCCATTGAGACCTATATCGATCGTTATTGAG
GGACAATCAAGAACGGGCAAAACACAATGGGCCCGGAGTCTCGGTCCTCACAATTACCTA
TGTGGTCATCTCGATCTCAATCCAAAAATCTACTCCAATGATGCGTGGTATAACGTAATC
GATGACGTCAATCCGCATTATCTAAAGCACTTTAAAGAATTCATGGGGGCCCAAAGGGAT
TGGCAATCAAACTGCAAATACGGAAAGCCAATTCAAATTAAAGGAGGAATTCCCGCTATC
TTCCTCTGCAATCCTGGCCCCCATTCATCATATAAGGAGTATCTCAGCGAGGAGAAAAAC
AAAAGCCTCAATGACTGGGCACAACAAAACGCCATCTTCATCACCATTGAGGAACCGTTC
TTCACCACTGTCGATCAAGGTTCAACACAGATACGCCAAGAGACAAACGAGGCG
>3_REF197
ATGTCACCACCAAAACGATTTTTAATAAATGCAAAAAATTATTTCCTAACATACCCTCAC
TGCTCACTCACAAAAGAAGAAGCACTTTCCCAAATAACTAAATTATCAACCCCAACAAAT
AAATTATTCATTCGAATTTGCAGAGAATTACATGAAGATGGGACTCCTCACCTGCATGTT
CTCATCCAATTCGAAGGCAAATTCAAATGCCAAAACAACAGATTCTTCGATCTCATATCC
CCAAATAGGTCAGCACATTTCCATCCGAACATTCAGGGAGCTAAAAGCTCAACAGATGTC
AAAACCTACATGGAGAAAGACGGAGATGTACTTGATCATGGATCTTTCCAGATCGATGGA
AGATCGGCTAGAGGAGGCTGCCAATCTGCCAACGACGCATATGCCGAGGCAATCAATTCA
GGGTCAAAAGCTACGGCCCTCAATATACTAAGGGAGAAAGCTCCCAAAGATTTTGTTTTA
CAATTTCATAATTTAAATAGTAATTTAGATAGGATTTTTGCACCTCCTATGGAGGTTTTT
AATTGTCCATTCTCTTCTTCTTCTTTTAATCAAGTTCCAGAAGAACTTAAATCCTGGGTG
TCGGAAAATATAAAGGACGCCGCTGCGCGGCCATGGAGGCCCATTAGCATCGTAATAGAA
GGTGACAGCAGGACTGGAAAAACAATGTGGGCCAGGTCACTAGGTCCACATAACTACCTA
TGTGGTCATTTAGACCTCAGTCCAAAAGTATACAGCAACGATGCCTGGTACAACGTCATT
GATGACGTAGACCCGCACTACCTAAGCACTTTAAAGAATTTATGGGGGCCCAAAGGGACT
GCCAAAGCAATACCCAAGTACGGGAAGCCAATTCAAATTAAAGGTGGCATTCCAACAATC
TTCCTCTGCAATCCCAGGTCCTACCTCGTCATATACAGAATATCTAGACGAGGAAAAAAA
CAAAGCCCTAAAGGAGTGGTCCCA
>3_REF198
ATGGCTCCTCCACGTAAGTTTCTTATAAATGCCAAAAATTATTTTCTAACTTATCCACAA
TGCTCTCTAACTAAAGAAGAGGCACTTTCCCTTCTTCAAAATCTCCAAACACCCACAAAC
AAAAAATATATCAAAATCTGCAGAGAACTGCATGAAAATGGGGAACCTCATCTGCATGCG
CTCATTCAATTCGAGGGGAAATACAAATGCCAAAATAACAGATTCTTCGACTTGGTATCC
CCGACCCGGTCAGCACATTTCCATCCAAACATTCAGGGAGCTAAATCCAGCTCCGACGTC
AAGTCCTATATCGATAAAGACGGAGACACCCTTGAATGGGGAGAGTTTCAGATCGACGGA
AGATCGGCAAGAGGAGGACAACAATCTGCCAATGACGCTTACGCCCAGGCGCTTAACGCA
GGAAGTAAGGCAGAAGCTCTTAGAATTGTAAAGGAGTTAGCTCCAAAAGATTTTGTCTTG
CAATTTCATAATTTAAATAGTAATTTAGATAGGATTTTTCAGGAGCCTCCAGCTCCTTAT
GTTTCTCCCTTTTTATCTTCTTCTTTTAATCAAGTTCCGGAAGAACTTGAAGAGTGGGTT
TCCGAGAATGTAATGGATGCCGCTGCGCGGCCTTGGAGACCGGTTAATATAGTTATTGAA
GGTGATAGTCGTACAGGCAAGACAATGTGGGCCAGGTCATTAGGTCCACACAATTACTTG
TGTGGCCATCTAGACCTGAGTCCAAAGGTGTATTCAAATGATGCTTGGTATAACGTCATT
GATGACGTCGATCCCCACTATCTCAAACACTTTAAAGAGTTCATGGGGGCCCAAAGGGAC
TGGCAAAGCAACACCAAATACGGGAAGCCCATTCAAATTAAAGGTGGAATTCCCACTATC
TTCCTCTGCAATCCAGGCCCGACATCATCATATAAAGAGTTTCTAGACGAAGTGAAAAAT
GCACCATTGAAAGCATGGGCAATAAAAAATGCGATCTTCATCACCCTCCACGAGCCATTG
TACACAAGTGCCAATCAAAGTCCAGCACCGCATCGCGAAGAAGAAAGTAGTGAGGCG
>3_REF199
ATGGCTAGATATGTCGTATGTTGGATGTTCACCATCAACAATCCCGAAGCTCTTCCAGAG
ATGAGGGAAGAATACAAATACCTGGTTTACCAGGTGGAGCGAGGCGAAAGCGGTACACGA
CATGTGCAGGGCTATGTTGAAATGAAGAGACGAAGTTCTCTGAAACAAATGAGGGCTTTA
ATTCCTGGTGCCCATCTCGAAAAGAGAAGGGGCACACAGGAAGAAGCTAGAGCTTATTGT
ATGAAGGCAGATACGAGAGTCGAAGGTCCCTTCGAGTTTGGTCTTTTCAAAGTATCATGT
AATGATAATTTGTTTGATGTCATACAGGATATGAGAGAAACGCACAAACGGCCGATTGAG
TATTTATACGACTGTCCTAATACCTTCGATAGAAGTAAGGATACATTATACAGGGTACAA
GCGGAAATGAATAAAATGCAAGCTATGATGTCGTGGTCGGAAACCTATGGTTGCTGGACG
AAGGAAGTGGAGGAACTAATGGCGGAGCCATGTCACCGACGGATTATTTGGGTCTATGGC
CCAAATGGTGGTGAAGGTAAAACAACCTATGCGAAGCATCTAATCAAGACCAGAAATGCA
TTTTATACACCTGGCGGAAAGACACTGGATATATGTAGGCTGTATAATTATGAGGGAATT
GTAATATTTGATATTCCCAGATGCAAAGAGGATTACTTGAATTACGGAATTCTTGAGGAA
TTCAAGAATGGCATCATTCAGAGCGGGAAATATGAACCAGTTTTAAAAATTGTAGAGTAT
GTGGAGGTCATTGTCATGGCTAACTTCCTGCCGAAGGAAGGAATATTCTCGGAAGACCGA
ATAAAGCTTGTAACTTGTTGA
>3_REF200
ATGTCGAGCATAGCATCAACTGTGCCTTCAGCTCCTACGCGTCGCTTCAAGCACCGCAAT
GTCAACACCTTCCTGACATACCCTCACTGCACCTTAGAGCCTGAAGTCGTAGGTCTGGTG
CTATGGAGTCTCTTAGAGTCATGGACTCCTGCATACATCGTGGTGAGTAGGGAAGCTCAT
CAAGATGGGTCATGGCATCTGCATGCCTTAGCTCAGAGCGTCAAGCCTGTCTACACCCAT
GATGAAAGGTTCTTCGACATCGAAGACTACCACCCCAACATACAAGCTGCAAAGAGTGCT
AACAAGGTAAGGGATTACGTATTGAAGAACCCACTGAAGGTGTGGGAGAGAGGTACATTC
ATACCAAGGAAGAAAACCTTCCTTGGCTCTACCTCAGAGGGGAACACCACTAAGCAATCC
AAGGATGATATCGTGAGAGATATCATCGAACACTCCACCTCAAAGCAAGAGTACCTCTCT
ATGATACAGAAGGCACTCCCTTACGAATGGGCAACCAAGCTACAATACTTTGAGTATTCA
GCCAACAGACTGTTTCCTGAGATACAGGAAACGTACACCAACCCACATCCACCTACAGCA
CCACAGCTCCAAGATGGGGAAACTATCCAGTCCTGGGTTTACACCAACATATACCAGGTT
AGTCCCCAAGCATACATGCTCCTGAATCCAGACTGCTTAAGCCTTGAAGATGCAGCCTTT
GACCTCGAATGGATGTCTCATACATCCAGAATATTCCAGGAACAAGGAAGCAGAGCCTCT
ACATCCTCGGCCCAACAAGAACAGGAAAGTCCACTTGGGCCAGAAGCCTGGGACGACATA
ATTACTGGCAGAACAACGTCGACTGGACCTCATACGACGAGGACGCAGTCTTCAACATCA

>3_REF201
ATGGCAACCCCCAATAGGTTTAAAATAAATGCCAAAAATTATTTCCTCACTTATCCCAAA
TGCTCACTCACTAAAGAAGAGGCACTTTCCCAATTCTTAAATCTCCAAACCCCAACTTCA
AAAAAATTCATTAGAATCTGCAGAGAGCTTCATGAAGATGGGACTCCTCACTTGCATGTT
CTCATTCAGTTCGAAGGGAAGTTCCAGTGCAGAAACAATAGATTCTTCGACCTCACATCT
CCAAGCAGGTCAGCACATTTCCATCCAAACATTCAGGGAGCTAAAAGCTCAAGCGATGTC
AAAACCTACATGGAGAAAGACGGAGACATCCTTGATCATGGAGTTTTCCAGGTCGATGGA
AGATCAGCTAGAGGAGGTTGCCAATCTGCCAACGACGCATATGCCGAGGCAATCAACGCA
GGGTCCAAAGCTCAGGCCCTCAATATACTAAAGGAGAAAGCCCCAAGAGACTTTCTACTT
CAATTTCATAATTTAAATTCAAATTTAGATAGGTATTTTCAGGATCCACCAGCTCCTTAT
GTTTCTCCTTTTTCTTCTTCTTCATTTGATCAAGTTCCAGAAGAACTTGAAGAGTGGGCC
TGCGAGAATGTCGTCGATGCCGCTGCGCGGCCCCTGAGACCTCAAAGTATAGTCATAGAG
GGAGATAGTCGTACTGGGAAGACGATATGGGCTAGATCATTAGGCCCACATAACTATCTA
TGTGGGCATTTAGATCTAAGCCCAAAAGTGTACAGCAACGACGCGTGGTTTAACGTCATT
GATGACGTCGATCCGCATTTCCTCAAGCACTTTAAAGAGTTTATGGGGGCCCAAAGGGAC
TGGCAATCCAACACAAAATACGGGAAACCAGTTCAAATTAAAGGCGGGATACCGACAATC
TTCCTCTGCAATCCTGGTCCCAACAGCAGTTATAAAGAATTCCTCGACGAAGAAAAGAAC
ACCGCATTAAAGAATTGGGCTCTCAAGAATGCGATCTTCATCACCCTCGAAGGACCACTG
TACTCAGGTTCCAATCAAAGTACAGCACAGGGAAGCGAAGAAGCGCATCAGGAGGAGGAG
AGTCGATCT
>3_REF202
ATGGCACCTCCCAGAAAATTCCAAATAAATGCCAAAAATTATTTTCTTACATATCCCAAA
TGCTCTCTTACTAAAGAGGAAACCCTTACCCAATTACAAAACCTAGAAACACCAACAAAT
AAAAAATTCATCAAGATCTGCAGAGAACTGCACGAAGATGGGAGCCCTCATCTCCATGTG
CTCATCCAGTTCGAGGGGAAATACAGATGCACGAATCAACGATTCTTCGATTTGGTATCC
CCAACCAGATCAGCACATTTCCATCCAAACATTCAGGGAGCTAAATCAAGCTCCGACGTC
AAATCCTATATTGATAAAGACGGAGACACCGTCGAATGGGGTGAGTTTCAGGTCGACGGA
AGATCTGCTAGAGGGGGTCAACAAACAGCCAATGATGCTTACGCCAAAGCAATTAACACA
GGAAGTAAGTCGGAGGCTCTTAATGTAATTAGAGAATTAGCCCCTAAAGATTATATTTTA
CAATTTCACAATTTAAATGCGAATTTAGATAGAATTTTTGCACCTCCTTTAGAGGTTTTT
GTTTGTCCTTTTCTTCCTTCTTCTTTCGATCAAGTTCCAAAAGAACTTGAAGAATGGGTT
TCCGAGAATGTCAGGGATGCCGCTGCGCGGCCTTGGAGGCCCATAAGTATTGTAATAGAA
GGCAATAGTAGAACAGGAAAGACGATGTGGGCTAGATCTCTGGGCCAACACAATTATCTA
TGCGGACATTTGGACCTAAGCCCAAAGGTTTACAGCAATGATGCTTGGTATAACGTCATT
GATGACGTTGATCCGCATTATCTAAAGCATTTTAAAGAGTTCATGGGGGCCCAAAGAGAC
TGGCAAAGCAACACGAAGTACGGGAAACCAATTCAAATTAAAGGTGGAATACCCACTATC
TTCCTCTGCAATCCTGGTCCTACATCATCGTATAAAGAGTACTTGGATGAGGACAAAAAT
AGGGAACTCAAAAATTGGGCACTAAAAAATGCAGAATTCATCACCATCACACAACCATTG
TACTCAAGTTCCCATCAAAGTCCAACACAAAATAGCCAAGAAGAGACCGATACGCAGGCG
GAGAAT
>3_REF203
ATGGCACCACCGAGAAAATTCCAAATAAATGCCAAAAATTATTTCCTCACATATCCACAG
TGCTCTCTAACCAAAGAGGAAGCACTTTCCCAAATACAAAATATACAAACCCCAACAAAT
AAAAAATATATCAGAATCTGCAGAGAACTTCACGAAGATGGGAGCCCTCATCTCCACGTG
CTCGTACAGTTCGAAGGGAAATACAGATGCACAAATTCACGATTCTTCGACCTTGTATCC
CCTTCCAGGTCAGCACATTTCCATCCGAACATTCAGGGAGCTAAATCAAGCTCCGACGTC
AAGTCCTATATCGACAAGGACGGAGACACTCTCGAATGGGGTGAATTCCAGATCGACGCA
CGATCTGCACGAGGGGGACAACAATCAGCCAATGATGCTTACGCCAAGGCGCTTAACGCA
GGAAGTAAGTCGGAGGCTCTTAATGTAATTAAGGAATTAGCTCCTAAAGATTTTGTTTTA
CAATTTCATAATTTAAATAATAATTTAGATAGGATTTTCGCACCTCCTTTAGAGGTTTTT
GTTTGTCCTTTTCTTTCTTCTTCTTTTAATCAAGTTCCAGAAGAACTTGAAGATTGGGTC
TCTGAGAATGTAAGGGATGCCGCTGCGCGGCCTTGGAGACCTAAAAGTATTGTAATAGAG
GGCGATAGTAGGACAGGGAAGACGATGTGGGCTAGGTCACTGGGTCCACACAATTACTTA
TGTGGACATCTGGACTTAAGTCCAAAGGTCTACAGTAATGATGCTTGGTACAACGTCATT
GATGACGTCAACCCCCACTATCTAAAGCATTTTAAAGAATTCATGGGGGCCCAAAGGGAC
TGGCAAAGCAACACCAAGTACGGGAAGCCCATTCAAATTAAAGGTGGAATTCCCACTATC
TTCCTCTGCAATCCGGGACCAACATCATCATATAAAGAGTACTTGGACGAAAATAAAAAT
TCAGCATTAAAAGATTGGGCACTAAAGAATGCAGAATTCATCACCCTCACAAGCCCATTG
TACTCAGGTACCCATCAAAGTCCAACACAGAATAGCCAAGAAGAGGCCTGTTCGCAGACG
GAGAGT
>3_REF204
ATGCCTCCACCTAGGAGATTTCTTATTAATGCTAAAAATTATTTCCTCACTTATCCACAA
TGCTCTCTCACTAAAGAAGAAGCACTTTCCCAATTGCAAACCCTAAACACACCAACAAAT
AAAAAATACATAAAGATCTGTCGAGAGTTACACGAAGATGGGAGCCCTCATCTCCACGTG
CTGGTCCAGTTCGAAGGCAAATACAAGTGCCAAAATAACAGATTCTTCGATTTGGTATCC
CCAAACAGGTCAGCACATTTCCATCCGAACATTCAGGGAGCTAAATCGAGCTCCGACGTC
AAGTCCTATATCGACAAGGACGGAGACACACTCGAATGGGGCGAATTCCAGATCGACGGA
AGAAGTGGACGAGGGGGTCAACAATCAGCCAATGACGCTTACGCCAAGGCACTTAACAGC
GGCAGTAAGTCAGAGGCTCTTAATGTAATTAAAGAGTTAGCTCCTAAAGATTTTGTTTTA
CAATTTCATAATTTAAATTCTAATTTAGATAGGATTTTTGCACCTCCTTTAGAGGTTTTT
GTTTCTCCTTTTCTTTCTTCTTCTTTCGATCAAGTTCCAGAGGAACTTGAAGTATGGGTC
TCCGAGAATGTGAGGGATGCCGCTGCGCGGCCGTGGAGACCTAAAAGTATAGTGGTAGAG
GGTGATAGTAGGACAGGGAAGACGATGTGGGCTAGGTCACTGGGTCCACACAATTATTTA
TGTGGACATCTGGACTTAAGTCCAAAGGTCTACAGTAATAATGTTTGGTACAACGTCATC
GATGACGTCGACCCCCACTATCTAAAGCACTTTAAAGAATTCATGGGGGCCCAGAGGGAC
TGGCAAAGCAACACGAAATACGGGAAGCCCATTCAAATTAAAGGTGGAATTCCCACTATC
TTCCTCTGCAATCCAGGACCAACGTCGTCGTATAAAGAGTACCTAGATGAGGATAAAAAT
TCTGCACTCAAAGACTGGGCACTAAAGAATGCAGAATTCATCACCATCACACAACCATTG
TACTCAAGTACCCATCAAGGTCCAACACAAAATAGCCAAGAAAAAACCAGTTCGCAGGCG
GAGAGT
>3_REF205
ATGGCTCCTCCTAAACGTTTCCAAATATATGCTAAAAACTATTTCATCACTTATCCCAAG
TGTTCTCTCTCCAAAGAAGACGCACTTTCCCAATTACAAAACCTAGTCACCCCAACTAAC
AAGAAATATATCAGAATCTGCAGAGAGCTTCACGACGATGGGTCTCCTCATCTCCACGTG
CTTATCCAATTCGAAGGAAAATACAAATGCCAGAATAACAGATTCTTCGACCTGGTATCC
CCAACCAGGTCAGCACATTTCCATCCAAACATTCAGGGAGCTAAATCCAGCTCCGACGTC
AAGTCCTATATCAAGAAAGACGGAGACATCATCGATTGGGGAGAGTTTCAAATCGATGCA
[truncated: 344,112 more chars]
