# Supplementary material for: Distribution and Inferred Evolutionary Characteristics of a Chimeric ssDNA Virus Associated with Intertidal Marine Isopods
Source: Viruses. 2017 Nov 26;9(12):361. doi: 10.3390/v9120361 (PMC5744136; doi:10.3390/v9120361)
Supplement: Supplementary file 1 [file viruses-09-00361-s001.zip › 6.viruses-241354 suppl english/viruses-241354-supplementary (english edits)/Viruses_SupplementaryMaterial/TableS5.xlsx]

## Sheet: Raw_Ct
Sample ID	Species	Collection site	Collection year	Wet weight(g)	Length (cm)	Sex	Gravid	Dissection Type	Lower limit of detection Ct	Lower limit of detection copy number	R^2	Efficiency(%)	Cт(x̅)	Viral copy number g-1
q1	Idotea wosnesenskii	Port Townsend, WA, USA	2015	0.8909	3.958	Male	-	Lateral dissection	37.3392	39.3	0.998	93.95	41.3788	0
q2	Idotea wosnesenskii	Port Townsend, WA, USA	2015	0.7127	3.865	Male	-	Lateral dissection	37.3392	39.3	0.998	93.95	33.8965	53170.8
q3	Idotea wosnesenskii	Port Townsend, WA, USA	2015	0.4787	2.562	Female	-	Whole organism	37.3392	39.3	0.998	93.95	39.3906	0
q4	Idotea wosnesenskii	Port Townsend, WA, USA	2015	0.1893	1.766	Female	-	Whole organism	37.3392	39.3	0.998	93.95	38.3743	0
q5	Idotea wosnesenskii	Port Townsend, WA, USA	2015	0.7285	2.875	Female	-	Whole organism	37.3392	39.3	0.998	93.95	33.0137	93371.1
q6	Idotea wosnesenskii	Port Townsend, WA, USA	2015	0.4879	2.469	Female	-	Whole organism	37.3392	39.3	0.998	93.95	38.689	0
q7	Idotea wosnesenskii	Port Townsend, WA, USA	2015	0.393	2.627	Female	Gravid	Whole organism	37.3392	39.3	0.998	93.95	Undetermined	0
q8	Idotea wosnesenskii	Port Townsend, WA, USA	2015	0.4783	2.456	Female	-	Whole organism	37.3392	39.3	0.998	93.95	41.7037	29369.1
q9	Idotea wosnesenskii	Ketchikan, AK, USA	2015	0.7057	2.833	Male	-	Whole organism	37.3392	39.3	0.998	93.95	Undetermined	0
q10	Idotea wosnesenskii	Ketchikan, AK, USA	2015	0.2246	2.022	Female	Gravid	Whole organism	37.3392	39.3	0.998	93.95	Undetermined	0
q11	Idotea wosnesenskii	Ketchikan, AK, USA	2015	0.3878	2.372	Female	Gravid	Whole organism	37.3392	39.3	0.998	93.95	Undetermined	0
q12	Idotea wosnesenskii	Ketchikan, AK, USA	2015	0.7303	2.993	Male	-	Whole organism	37.3392	39.3	0.998	93.95	Undetermined	0
q13	Idotea wosnesenskii	Ketchikan, AK, USA	2015	0.6059	2.713	Female	Gravid	Whole organism	37.3392	39.3	0.998	93.95	Undetermined	0
q14	Idotea wosnesenskii	Ketchikan, AK, USA	2015	0.5584	2.634	Female	Gravid	Whole organism	37.3392	39.3	0.998	93.95	Undetermined	0
q15	Idotea wosnesenskii	Port Townsend, WA, USA	2015	0.73	3.454	Male	-	Lateral dissection	37.3392	39.3	0.998	93.95	Undetermined	0
q16	Idotea wosnesenskii	Port Townsend, WA, USA	2015	0.49	3.449	Male	-	Lateral dissection	37.3392	39.3	0.998	93.95	49.3227	0
q17	Idotea wosnesenskii	Port Townsend, WA, USA	2015	0.5	3.799	Male	-	Lateral dissection	37.3392	39.3	0.998	93.95	34.1858	62760.2
q18	Idotea wosnesenskii	Port Townsend, WA, USA	2015	0.4656	2.463	Female	-	Whole organism	37.3392	39.3	0.998	93.95	Undetermined	0
q19	Idotea wosnesenskii	Port Townsend, WA, USA	2015	0.5671	2.751	Male	-	Whole organism	37.3392	39.3	0.998	93.95	39.9345	0
q20	Idotea wosnesenskii	Port Townsend, WA, USA	2015	0.55	4.039	Male	-	Lateral dissection	37.3392	39.3	0.998	93.95	35.3636	26425
q21	Idotea wosnesenskii	Port Townsend, WA, USA	2015	0.3543	1.956	Female	-	Whole organism	37.3392	39.3	0.998	93.95	41.0101	0
q22	Idotea wosnesenskii	Port Townsend, WA, USA	2015	0.5503	2.513	Female	Gravid	Whole organism	37.3392	39.3	0.998	93.95	48.7062	0
q23	Idotea wosnesenskii	Port Townsend, WA, USA	2015	0.5928	2.443	Female	Gravid	Whole organism	37.3392	39.3	0.998	93.95	55.9972	0
q24	Idotea wosnesenskii	Port Townsend, WA, USA	2015	0.5367	2.623	Female	Gravid	Whole organism	37.3392	39.3	0.998	93.95	Undetermined	0
q25	Idotea wosnesenskii	Port Townsend, WA, USA	2015	0.6221	2.729	Female	-	Whole organism	37.3392	39.3	0.998	93.95	Undetermined	0
q26	Idotea wosnesenskii	Port Townsend, WA, USA	2015	0.5	3.441	Male	-	Lateral dissection	37.3392	39.3	0.998	93.95	Undetermined	0
q27	Idotea wosnesenskii	Port Townsend, WA, USA	2015	0.69	3.841	Male	-	Lateral dissection	37.3392	39.3	0.998	93.95	35.7006	16623
q28	Idotea wosnesenskii	Port Townsend, WA, USA	2015	0.3304	2.184	Female	-	Whole organism	37.3392	39.3	0.998	93.95	Undetermined	0
q29	Idotea wosnesenskii	Port Townsend, WA, USA	2015	0.288	2.04	Male	Juvenile	Whole organism	37.3392	39.3	0.998	93.95	Undetermined	0
q30	Idotea wosnesenskii	Port Townsend, WA, USA	2015	0.494	2.517	Female	-	Whole organism	37.3392	39.3	0.998	93.95	45.834	0
q31	Idotea wosnesenskii	Ketchikan, AK, USA	2015	0.6389	3.275	Male	Juvenile	Whole organism	37.3392	39.3	0.998	93.95	Undetermined	0
q32	Idotea wosnesenskii	Ketchikan, AK, USA	2015	0.5239	2.641	Female	Gravid	Whole organism	37.3392	39.3	0.998	93.95	Undetermined	0
q33	Idotea wosnesenskii	Ketchikan, AK, USA	2015	0.4304	2.588	Female	Gravid	Whole organism	37.3392	39.3	0.998	93.95	Undetermined	0
q34	Idotea wosnesenskii	Ketchikan, AK, USA	2015	0.3622	2.482	Female	-	Whole organism	37.3392	39.3	0.998	93.95	Undetermined	0
q35	Idotea wosnesenskii	Ketchikan, AK, USA	2015	0.3516	2.624	Male	-	Whole organism	37.3392	39.3	0.998	93.95	Undetermined	0
q36	Idotea wosnesenskii	Ketchikan, AK, USA	2015	0.4914	2.838	Male	-	Whole organism	37.3392	39.3	0.998	93.95	Undetermined	0
q37	Idotea wosnesenskii	Ketchikan, AK, USA	2015	0.5514	2.602	Female	Gravid	Whole organism	37.3392	39.3	0.998	93.95	Undetermined	0
q38	Idotea wosnesenskii	Ketchikan, AK, USA	2015	0.5133	2.749	Male	-	Whole organism	37.3392	39.3	0.998	93.95	Undetermined	0
q39	Idotea wosnesenskii	Ketchikan, AK, USA	2015	0.4103	2.535	Female	Gravid	Whole organism	37.3392	39.3	0.998	93.95	Undetermined	0
q40	Idotea wosnesenskii	Ketchikan, AK, USA	2015	0.2061	1.938	Male	Juvenile	Whole organism	38.5406	39.3	0.997	89.705	Undetermined	0
q41	Idotea wosnesenskii	Ketchikan, AK, USA	2015	0.3492	2.229	Female	Gravid	Whole organism	38.5406	39.3	0.997	89.705	Undetermined	0
q42	Idotea wosnesenskii	Ketchikan, AK, USA	2015	0.4329	2.716	Female	Gravid	Whole organism	38.5406	39.3	0.997	89.705	Undetermined	0
q43	Idotea wosnesenskii	Ketchikan, AK, USA	2015	0.2697	2.135	Female	Gravid	Whole organism	38.5406	39.3	0.997	89.705	Undetermined	0
q44	Idotea wosnesenskii	Ketchikan, AK, USA	2015	0.4716	2.823	Male	-	Whole organism	38.5406	39.3	0.997	89.705	Undetermined	0
q45	Idotea wosnesenskii	Ketchikan, AK, USA	2015	0.4618	2.762	Female	-	Whole organism	38.5406	39.3	0.997	89.705	Undetermined	0
q46	Idotea wosnesenskii	Ketchikan, AK, USA	2015	0.3068	2.384	Female	-	Whole organism	38.5406	39.3	0.997	89.705	Undetermined	0
q47	Idotea wosnesenskii	Ketchikan, AK, USA	2015	0.5304	2.378	Female	Gravid	Whole organism	38.5406	39.3	0.997	89.705	Undetermined	0
q48	Idotea wosnesenskii	Ketchikan, AK, USA	2015	0.6159	2.792	Female	Gravid	Whole organism	38.5406	39.3	0.997	89.705	Undetermined	0
q49	Idotea wosnesenskii	Ketchikan, AK, USA	2015	0.3054	2.186	Female	Gravid	Whole organism	38.5406	39.3	0.997	89.705	Undetermined	0
q50	Idotea wosnesenskii	Ketchikan, AK, USA	2015	0.2379	2.287	Male	-	Whole organism	38.5406	39.3	0.997	89.705	Undetermined	0
q51	Idotea wosnesenskii	Ketchikan, AK, USA	2015	0.3541	2.579	Male	-	Whole organism	38.5406	39.3	0.997	89.705	Undetermined	0
q52	Idotea wosnesenskii	Ketchikan, AK, USA	2015	0.4034	2.47	Male	-	Whole organism	38.5406	39.3	0.997	89.705	Undetermined	0
q53	Gnorimosphaeroma oregonensis	Port Townsend, WA, USA	2015	0.0368	0.948	Unknown	-	Whole organism	38.5406	39.3	0.997	89.705	Undetermined	0
q54	Gnorimosphaeroma oregonensis	Port Townsend, WA, USA	2015	0.0615	0.0615	Unknown	-	Whole organism	38.96	39.3	0.994	96.207	Undetermined	0
q55	Gnorimosphaeroma oregonensis	Port Townsend, WA, USA	2015	0.0107	0.46	Unknown	-	Whole organism	38.5406	39.3	0.997	89.705	Undetermined	0
q56	Gnorimosphaeroma oregonensis	Port Townsend, WA, USA	2015	0.0524	0.995	Unknown	-	Whole organism	38.5406	39.3	0.997	89.705	Undetermined	0
q57	Gnorimosphaeroma oregonensis	Port Townsend, WA, USA	2015	0.0492	0.0492	Unknown	-	Whole organism	38.96	39.3	0.994	96.207	Undetermined	0
q58	Gnorimosphaeroma oregonensis	Port Townsend, WA, USA	2015	0.0247	0.609	Unknown	-	Whole organism	38.5406	39.3	0.997	89.705	Undetermined	0
q59	Gnorimosphaeroma oregonensis	Port Townsend, WA, USA	2015	0.0232	0.591	Unknown	-	Whole organism	38.5406	39.3	0.997	89.705	47.6332	0
q60	Gnorimosphaeroma oregonensis	Port Townsend, WA, USA	2015	0.17	0.571	Unknown	-	Whole organism	38.5406	39.3	0.997	89.705	Undetermined	0
q61	Gnorimosphaeroma oregonensis	Port Townsend, WA, USA	2015	0.026	0.681	Unknown	-	Whole organism	38.5406	39.3	0.997	89.705	Undetermined	0
q62	Gnorimosphaeroma oregonensis	Port Townsend, WA, USA	2015	0.0164	0.484	Unknown	-	Whole organism	38.5406	39.3	0.997	89.705	Undetermined	0
q63	Nereocystis spp.	Port Townsend, WA, USA	2015	0.6097	N/A	N/A	-	Whole organism	38.5406	39.3	0.997	89.705	Undetermined	0
q64	Nereocystis spp.	Port Townsend, WA, USA	2015	0.5875	N/A	N/A	-	Whole organism	38.5406	39.3	0.997	89.705	Undetermined	0
q65	Idotea wosnesenskii	Ketchikan, AK, USA	2015	0.1413	1.666	Male	-	Whole organism	38.5406	39.3	0.997	89.705	Undetermined	0
q66	Idotea wosnesenskii	Ketchikan, AK, USA	2015	0.1831	2.186	Male	-	Whole organism	38.5406	39.3	0.997	89.705	Undetermined	0
q67	Idotea wosnesenskii	Port Townsend, WA, USA	2015	0.4873	2.531	Female	Gravid	Whole organism	38.5406	39.3	0.997	89.705	40.0501	0
q68	Idotea wosnesenskii	Port Townsend, WA, USA	2015	1.0324	3.3	Male	-	Whole organism	38.5406	39.3	0.997	89.705	33.5609	77486.9
q69	Idotea wosnesenskii	Port Townsend, WA, USA	2015	1.0352	3.31	Male	-	Whole organism	38.5406	39.3	0.997	89.705	35.0895	30906.8
q70	Idotea wosnesenskii	Port Townsend, WA, USA	2015	1.1098	3.352	Male	-	Whole organism	38.5406	39.3	0.997	89.705	36.6828	9590.14
q71	Idotea wosnesenskii	Port Townsend, WA, USA	2015	0.2569	1.975	Male	-	Whole organism	38.5406	39.3	0.997	89.705	34.5191	165543
q72	Idotea wosnesenskii	Port Townsend, WA, USA	2015	0.7222	2.909	Male	-	Whole organism	38.5406	39.3	0.997	89.705	36.8207	13836.8
q73	Idotea wosnesenskii	Port Townsend, WA, USA	2015	0.2984	3.662	Male	-	Pereopods	37.3264	39.3	0.989	97.04	31.3558	996144
q74	Idotea wosnesenskii	Port Townsend, WA, USA	2015	0.0496	3.662	Male	-	Pleopods	37.3264	39.3	0.989	97.04	39.5713	0
q75	Idotea wosnesenskii	Port Townsend, WA, USA	2015	0.0241	3.662	Male	-	Hepatopancreas	37.3264	39.3	0.989	97.04	Undetermined	0
q76	Idotea wosnesenskii	Port Townsend, WA, USA	2015	0.0393	3.662	Male	-	Gut	37.3264	39.3	0.989	97.04	Undetermined	0
q77	Idotea wosnesenskii	Port Townsend, WA, USA	2015	0.0038	3.662	Male	-	Ventral Nerve Cord	37.3264	39.3	0.989	97.04	37.7798	0
q78	Idotea wosnesenskii	Port Townsend, WA, USA	2015	0.1634	3.662	Male	-	Cephalothorax	37.3264	39.3	0.989	97.04	Undetermined	0
q79	Idotea wosnesenskii	Port Townsend, WA, USA	2015	0.759	3.662	Male	-	Pereon/Pleon Integument	37.3264	39.3	0.989	97.04	54.1884	0
q80	Idotea wosnesenskii	Port Townsend, WA, USA	2015	0.003	3.662	Male	-	Reproductive Structures	37.3264	39.3	0.989	97.04	Undetermined	0
q81	Idotea wosnesenskii	Port Townsend, WA, USA	2015	0.3991	3.644	Male	-	Pereopods	37.3264	39.3	0.989	97.04	32.7216	286238
q82	Idotea wosnesenskii	Port Townsend, WA, USA	2015	0.0725	3.644	Male	-	Pleopods	37.3264	39.3	0.989	97.04	34.8531	445367
q83	Idotea wosnesenskii	Port Townsend, WA, USA	2015	0.0362	3.644	Male	-	Hepatopancreas	37.3264	39.3	0.989	97.04	Undetermined	0
q84	Idotea wosnesenskii	Port Townsend, WA, USA	2015	0.0453	3.644	Male	-	Gut	37.3264	39.3	0.989	97.04	Undetermined	0
q85	Idotea wosnesenskii	Port Townsend, WA, USA	2015	0.0063	3.644	Male	-	Ventral Nerve Cord	37.3264	39.3	0.989	97.04	Undetermined	0
q86	Idotea wosnesenskii	Port Townsend, WA, USA	2015	0.1801	3.644	Male	-	Cephalothorax	37.3264	39.3	0.989	97.04	38.0318	0
q87	Idotea wosnesenskii	Port Townsend, WA, USA	2015	0.9187	3.644	Male	-	Pereon/Pleon Integument	37.3264	39.3	0.989	97.04	Undetermined	0
q88	Idotea wosnesenskii	Port Townsend, WA, USA	2015	0.0063	3.644	Male	-	Reproductive Structures	37.3264	39.3	0.989	97.04	Undetermined	0
q89	Idotea wosnesenskii	Port Townsend, WA, USA	2015	0.208192	2.699	Female	Gravid	Pereopods	37.3264	39.3	0.989	97.04	36.9636	30824.7
q90	Idotea wosnesenskii	Port Townsend, WA, USA	2015	0.0221	2.699	Female	Gravid	Pleopods	37.3264	39.3	0.989	97.04	Undetermined	0
q91	Idotea wosnesenskii	Port Townsend, WA, USA	2015	0.0105	2.699	Female	Gravid	Hepatopancreas	37.3264	39.3	0.989	97.04	Undetermined	0
q92	Idotea wosnesenskii	Port Townsend, WA, USA	2015	0.0201	2.699	Female	Gravid	Gut	37.3264	39.3	0.989	97.04	Undetermined	0
q93	Idotea wosnesenskii	Port Townsend, WA, USA	2015	0.0043	2.699	Female	Gravid	Ventral Nerve Cord	37.3264	39.3	0.989	97.04	Undetermined	0
q94	Idotea wosnesenskii	Port Townsend, WA, USA	2015	0.0459	2.699	Female	Gravid	Cephalothorax	37.3264	39.3	0.989	97.04	47.9324	0
q95	Idotea wosnesenskii	Port Townsend, WA, USA	2015	0.379	2.699	Female	Gravid	Pereon/Pleon Integument	37.3264	39.3	0.989	97.04	34.4892	90779.7
q96	Idotea wosnesenskii	Port Townsend, WA, USA	2015	0.01	2.699	Female	Gravid	Reproductive Structures	37.3264	39.3	0.989	97.04	Undetermined	0
q97	Idotea wosnesenskii	Port Townsend, WA, USA	2015	0.3211	3.964	Male	-	Pereopods	37.3264	39.3	0.989	97.04	31.0693	1.09049e+06
q98	Idotea wosnesenskii	Port Townsend, WA, USA	2015	0.0439	3.964	Male	-	Pleopods	37.3264	39.3	0.989	97.04	30.3241	1.34912e+07
q99	Idotea wosnesenskii	Port Townsend, WA, USA	2015	0.026	3.964	Male	-	Hepatopancreas	37.3264	39.3	0.989	97.04	Undetermined	0
q100	Idotea wosnesenskii	Port Townsend, WA, USA	2015	0.0348	3.964	Male	-	Gut	37.3264	39.3	0.989	97.04	Undetermined	0
q101	Idotea wosnesenskii	Port Townsend, WA, USA	2015	0.0177	3.964	Male	-	Ventral Nerve Cord	37.3264	39.3	0.989	97.04	Undetermined	0
q102	Idotea wosnesenskii	Port Townsend, WA, USA	2015	0.1624	3.964	Male	-	Cephalothorax	37.3264	39.3	0.989	97.04	Undetermined	0
q103	Idotea wosnesenskii	Port Townsend, WA, USA	2015	0.7815	3.964	Male	-	Pereon/Pleon Integument	37.3264	39.3	0.989	97.04	38.1043	0
q104	Idotea wosnesenskii	Port Townsend, WA, USA	2015	0.0276	3.964	Male	-	Reproductive Structures	37.3264	39.3	0.989	97.04	Undetermined	0
q105	Idotea wosnesenskii	Port Townsend, WA, USA	2015	0.0675	2.59	Female	-	Pereopods	37.3264	39.3	0.989	97.04	40.6074	0
q106	Idotea wosnesenskii	Port Townsend, WA, USA	2015	0.0207	2.59	Female	-	Pleopods	37.3264	39.3	0.989	97.04	37.1158	279628
q107	Idotea wosnesenskii	Port Townsend, WA, USA	2015	0.0199	2.59	Female	-	Hepatopancreas	37.3264	39.3	0.989	97.04	Undetermined	0
q108	Idotea wosnesenskii	Port Townsend, WA, USA	2015	0.0415	2.59	Female	-	Gut	37.3264	39.3	0.989	97.04	Undetermined	0
q109	Idotea wosnesenskii	Port Townsend, WA, USA	2015	0.0025	2.59	Female	-	Ventral Nerve Cord	37.3264	39.3	0.989	97.04	Undetermined	0
q110	Idotea wosnesenskii	Port Townsend, WA, USA	2015	0.0695	2.59	Female	-	Cephalothorax	37.3264	39.3	0.989	97.04	Undetermined	0
q111	Idotea wosnesenskii	Port Townsend, WA, USA	2015	0.3959	2.59	Female	-	Pereon/Pleon Integument	37.3264	39.3	0.989	97.04	43.4878	0
q112	Idotea wosnesenskii	Port Townsend, WA, USA	2015	0.0066	2.59	Female	-	Reproductive Structures	37.3264	39.3	0.989	97.04	Undetermined	0
q113	Idotea wosnesenskii	Port Townsend, WA, USA	2015	0.0867	2.488	Male	-	Pereopods	37.791	39.3	0.98	98.74	39.4792	95565.8
q114	Idotea wosnesenskii	Port Townsend, WA, USA	2015	0.0177	2.488	Male	-	pleopods	37.791	39.3	0.98	98.74	Undetermined	0
q115	Idotea wosnesenskii	Port Townsend, WA, USA	2015	0.0106	2.488	Male	-	Hepatopancreas	37.791	39.3	0.98	98.74	Undetermined	0
q116	Idotea wosnesenskii	Port Townsend, WA, USA	2015	0.0267	2.488	Male	-	Gut	37.791	39.3	0.98	98.74	Undetermined	0
q117	Idotea wosnesenskii	Port Townsend, WA, USA	2015	0.0108	2.488	Male	-	Ventral Nerve Cord	37.791	39.3	0.98	98.74	Undetermined	0
q118	Idotea wosnesenskii	Port Townsend, WA, USA	2015	0.0499	2.488	Male	-	Cephalothorax	37.791	39.3	0.98	98.74	Undetermined	0
q119	Idotea wosnesenskii	Port Townsend, WA, USA	2015	0.2376	2.488	Male	-	Pereon/Pleon Integument	37.791	39.3	0.98	98.74	34.3189	514530
q120	Idotea wosnesenskii	Port Townsend, WA, USA	2015	0.0169	2.488	Male	-	Reproductive Structures	37.791	39.3	0.98	98.74	Undetermined	0
q121	Idotea wosnesenskii	Port Townsend, WA, USA	2015	0.0584	2.431	Female	Gravid	Pereopods	37.791	39.3	0.98	98.74	Undetermined	0
q122	Idotea wosnesenskii	Port Townsend, WA, USA	2015	0.0109	2.431	Female	Gravid	pleopods	37.791	39.3	0.98	98.74	Undetermined	0
q123	Idotea wosnesenskii	Port Townsend, WA, USA	2015	0.0239	2.431	Female	Gravid	Hepatopancreas	37.791	39.3	0.98	98.74	Undetermined	0
q124	Idotea wosnesenskii	Port Townsend, WA, USA	2015	0.0215	2.431	Female	Gravid	Gut	37.791	39.3	0.98	98.74	Undetermined	0
q125	Idotea wosnesenskii	Port Townsend, WA, USA	2015	0.0014	2.431	Female	Gravid	Ventral Nerve Cord	37.791	39.3	0.98	98.74	Undetermined	0
q126	Idotea wosnesenskii	Port Townsend, WA, USA	2015	0.0596	2.431	Female	Gravid	Cephalothorax	37.791	39.3	0.98	98.74	37.1413	294582
q127	Idotea wosnesenskii	Port Townsend, WA, USA	2015	0.2719	2.431	Female	Gravid	Pereon/Pleon Integument	37.791	39.3	0.98	98.74	Undetermined	0
q128	Idotea wosnesenskii	Port Townsend, WA, USA	2015	0.103	2.431	Female	Gravid	Reproductive Structures	37.791	39.3	0.98	98.74	Undetermined	0
q129	Idotea wosnesenskii	Port Townsend, WA, USA	2015	0.099	2.416	Female	-	Pereopods	37.791	39.3	0.98	98.74	37.1867	166336
q130	Idotea wosnesenskii	Port Townsend, WA, USA	2015	0.0047	2.416	Female	-	pleopods	37.791	39.3	0.98	98.74	Undetermined	0
q131	Idotea wosnesenskii	Port Townsend, WA, USA	2015	0.0245	2.416	Female	-	Hepatopancreas	37.791	39.3	0.98	98.74	Undetermined	0
q132	Idotea wosnesenskii	Port Townsend, WA, USA	2015	0.0267	2.416	Female	-	Gut	37.791	39.3	0.98	98.74	Undetermined	0
q133	Idotea wosnesenskii	Port Townsend, WA, USA	2015	0.004	2.416	Female	-	Ventral Nerve Cord	37.791	39.3	0.98	98.74	Undetermined	0
q134	Idotea wosnesenskii	Port Townsend, WA, USA	2015	0.044	2.416	Female	-	Cephalothorax	37.791	39.3	0.98	98.74	Undetermined	0
q135	Idotea wosnesenskii	Port Townsend, WA, USA	2015	0.3252	2.416	Female	-	Pereon/Pleon Integument	37.791	39.3	0.98	98.74	43.0091	0
q136	Idotea wosnesenskii	Port Townsend, WA, USA	2015	0.0266	2.416	Female	-	Reproductive Structures	37.791	39.3	0.98	98.74	Undetermined	0
q137	Idotea wosnesenskii	Port Townsend, WA, USA	2015	0.4149	3.635	Male	-	Pereopods	37.791	39.3	0.98	98.74	34.5007	249646
q138	Idotea wosnesenskii	Port Townsend, WA, USA	2015	0.0565	3.635	Male	-	pleopods	37.791	39.3	0.98	98.74	37.4512	243583
q139	Idotea wosnesenskii	Port Townsend, WA, USA	2015	0.0316	3.635	Male	-	Hepatopancreas	37.791	39.3	0.98	98.74	Undetermined	0
q140	Idotea wosnesenskii	Port Townsend, WA, USA	2015	0.0967	3.635	Male	-	Gut	37.791	39.3	0.98	98.74	Undetermined	0
q141	Idotea wosnesenskii	Port Townsend, WA, USA	2015	0.0071	3.635	Male	-	Ventral Nerve Cord	37.791	39.3	0.98	98.74	Undetermined	0
q142	Idotea wosnesenskii	Port Townsend, WA, USA	2015	0.2058	3.635	Male	-	Cephalothorax	37.791	39.3	0.98	98.74	36.8989	97413.6
q143	Idotea wosnesenskii	Port Townsend, WA, USA	2015	0.7219	3.635	Male	-	Pereon/Pleon Integument	37.791	39.3	0.98	98.74	40.3346	0
q144	Idotea wosnesenskii	Port Townsend, WA, USA	2015	0.0334	3.635	Male	-	Reproductive Structures	37.791	39.3	0.98	98.74	Undetermined	0
q145	Idotea wosnesenskii	Port Townsend, WA, USA	2015	0.1012	2.773	Female	Gravid	Pereopods	37.791	39.3	0.98	98.74	36.8407	206275
q146	Idotea wosnesenskii	Port Townsend, WA, USA	2015	0.0285	2.773	Female	Gravid	pleopods	37.791	39.3	0.98	98.74	35.8842	1.77877e+06
q147	Idotea wosnesenskii	Port Townsend, WA, USA	2015	0.0124	2.773	Female	Gravid	Hepatopancreas	37.791	39.3	0.98	98.74	Undetermined	0
q148	Idotea wosnesenskii	Port Townsend, WA, USA	2015	0.0159	2.773	Female	Gravid	Gut	37.791	39.3	0.98	98.74	Undetermined	0
q149	Idotea wosnesenskii	Port Townsend, WA, USA	2015	0.0009	2.773	Female	Gravid	Ventral Nerve Cord	37.791	39.3	0.98	98.74	Undetermined	0
q150	Idotea wosnesenskii	Port Townsend, WA, USA	2015	0.0973	2.773	Female	Gravid	Cephalothorax	37.791	39.3	0.98	98.74	37.3137	155272
q151	Idotea wosnesenskii	Port Townsend, WA, USA	2015	0.4204	2.773	Female	Gravid	Pereon/Pleon Integument	37.791	39.3	0.98	98.74	37.8331	25364.9
q152	Idotea wosnesenskii	Port Townsend, WA, USA	2015	0.2329	2.773	Female	Gravid	Reproductive Structures	37.791	39.3	0.98	98.74	Undetermined	0
q153	Idotea wosnesenskii	Port Townsend, WA, USA	2015	0.3559	4.107	Male	-	Pereopods	38.63	39.3	0.995	96.095	33.4104	610417
q154	Idotea wosnesenskii	Port Townsend, WA, USA	2015	0.0723	4.107	Male	-	pleopods	38.63	39.3	0.995	96.095	Undetermined	0
q155	Idotea wosnesenskii	Port Townsend, WA, USA	2015	0.0152	4.107	Male	-	Hepatopancreas	38.63	39.3	0.995	96.095	Undetermined	0
q156	Idotea wosnesenskii	Port Townsend, WA, USA	2015	0.023	4.107	Male	-	Gut	38.63	39.3	0.995	96.095	Undetermined	0
q157	Idotea wosnesenskii	Port Townsend, WA, USA	2015	0.0098	4.107	Male	-	Ventral Nerve Cord	38.63	39.3	0.995	96.095	Undetermined	0
q158	Idotea wosnesenskii	Port Townsend, WA, USA	2015	0.2027	4.107	Male	-	Cephalothorax	38.63	39.3	0.995	96.095	35.0655	362004
q159	Idotea wosnesenskii	Port Townsend, WA, USA	2015	0.9484	4.107	Male	-	Pereon/Pleon Integument	38.63	39.3	0.995	96.095	35.9026	43567.6
q160	Idotea wosnesenskii	Port Townsend, WA, USA	2015	0.11	4.107	Male	-	Reproductive Structures	38.63	39.3	0.995	96.095	37.6401	112789
q161	Idotea wosnesenskii	Port Townsend, WA, USA	2015	0.3613	3.955	Male	-	Pereopods	38.63	39.3	0.995	96.095	32.8587	872769
q162	Idotea wosnesenskii	Port Townsend, WA, USA	2015	0.047	3.955	Male	-	pleopods	38.63	39.3	0.995	96.095	35.6883	982645
q163	Idotea wosnesenskii	Port Townsend, WA, USA	2015	0.0447	3.955	Male	-	Hepatopancreas	38.63	39.3	0.995	96.095	Undetermined	0
q164	Idotea wosnesenskii	Port Townsend, WA, USA	2015	0.027	3.955	Male	-	Gut	38.63	39.3	0.995	96.095	Undetermined	0
q165	Idotea wosnesenskii	Port Townsend, WA, USA	2015	0.0074	3.955	Male	-	Ventral Nerve Cord	38.63	39.3	0.995	96.095	Undetermined	0
q166	Idotea wosnesenskii	Port Townsend, WA, USA	2015	0.1831	3.955	Male	-	Cephalothorax	38.63	39.3	0.995	96.095	36.13	304621
q167	Idotea wosnesenskii	Port Townsend, WA, USA	2015	0.8529	3.955	Male	-	Pereon/Pleon Integument	38.63	39.3	0.995	96.095	37.1868	30383.7
q168	Idotea wosnesenskii	Port Townsend, WA, USA	2015	0.0351	3.955	Male	-	Reproductive Structures	38.63	39.3	0.995	96.095	37.2888	497775
q169	Idotea wosnesenskii	Port Townsend, WA, USA	2015	0.1049	2.622	Female	-	Pereopods	38.63	39.3	0.995	96.095	37.9563	95589.2
q170	Idotea wosnesenskii	Port Townsend, WA, USA	2015	0.0163	2.622	Female	-	pleopods	38.63	39.3	0.995	96.095	Undetermined	0
q171	Idotea wosnesenskii	Port Townsend, WA, USA	2015	0.0301	2.622	Female	-	Hepatopancreas	38.63	39.3	0.995	96.095	38.0994	302522
q172	Idotea wosnesenskii	Port Townsend, WA, USA	2015	0.0527	2.622	Female	-	Gut	38.63	39.3	0.995	96.095	Undetermined	0
q173	Idotea wosnesenskii	Port Townsend, WA, USA	2015	0.0089	2.622	Female	-	Ventral Nerve Cord	38.63	39.3	0.995	96.095	Undetermined	0
q174	Idotea wosnesenskii	Port Townsend, WA, USA	2015	0.0728	2.622	Female	-	Cephalothorax	38.63	39.3	0.995	96.095	35.7584	688505
q175	Idotea wosnesenskii	Port Townsend, WA, USA	2015	0.3059	2.622	Female	-	Pereon/Pleon Integument	38.63	39.3	0.995	96.095	40.3929	0
q176	Idotea wosnesenskii	Port Townsend, WA, USA	2015	0.0159	2.622	Female	-	Reproductive Structures	38.63	39.3	0.995	96.095	Undetermined	0
q177	Idotea wosnesenskii	Port Townsend, WA, USA	2015	0.0851	2.558	Female	-	Pereopods	38.63	39.3	0.995	96.095	Undetermined	0
q178	Idotea wosnesenskii	Port Townsend, WA, USA	2015	0.023	2.558	Female	-	pleopods	38.63	39.3	0.995	96.095	Undetermined	0
q179	Idotea wosnesenskii	Port Townsend, WA, USA	2015	0.0237	2.558	Female	-	Hepatopancreas	38.63	39.3	0.995	96.095	Undetermined	0
q180	Idotea wosnesenskii	Port Townsend, WA, USA	2015	0.0249	2.558	Female	-	Gut	38.63	39.3	0.995	96.095	Undetermined	0
q181	Idotea wosnesenskii	Port Townsend, WA, USA	2015	0.0062	2.558	Female	-	Ventral Nerve Cord	38.63	39.3	0.995	96.095	Undetermined	0
q182	Idotea wosnesenskii	Port Townsend, WA, USA	2015	0.0532	2.558	Female	-	Cephalothorax	38.63	39.3	0.995	96.095	Undetermined	0
q183	Idotea wosnesenskii	Port Townsend, WA, USA	2015	0.2415	2.558	Female	-	Pereon/Pleon Integument	38.63	39.3	0.995	96.095	Undetermined	0
q184	Idotea wosnesenskii	Port Townsend, WA, USA	2015	0.0249	2.558	Female	-	Reproductive Structures	38.63	39.3	0.995	96.095	Undetermined	0
q185	Idotea wosnesenskii	Port Townsend, WA, USA	2015	0.0579	2.068	Female	-	Pereopods	38.63	39.3	0.995	96.095	Undetermined	0
q186	Idotea wosnesenskii	Port Townsend, WA, USA	2015	0.0092	2.068	Female	-	pleopods	38.63	39.3	0.995	96.095	Undetermined	0
q187	Idotea wosnesenskii	Port Townsend, WA, USA	2015	0.019	2.068	Female	-	Hepatopancreas	38.63	39.3	0.995	96.095	Undetermined	0
q188	Idotea wosnesenskii	Port Townsend, WA, USA	2015	0.031	2.068	Female	-	Gut	38.63	39.3	0.995	96.095	Undetermined	0
q189	Idotea wosnesenskii	Port Townsend, WA, USA	2015	0.0026	2.068	Female	-	Ventral Nerve Cord	38.63	39.3	0.995	96.095	Undetermined	0
q190	Idotea wosnesenskii	Port Townsend, WA, USA	2015	0.0373	2.068	Female	-	Cephalothorax	38.63	39.3	0.995	96.095	Undetermined	0
q191	Idotea wosnesenskii	Port Townsend, WA, USA	2015	0.1892	2.068	Female	-	Pereon/Pleon Integument	38.63	39.3	0.995	96.095	Undetermined	0
q192	Idotea wosnesenskii	Port Townsend, WA, USA	2015	0.0236	2.068	Female	-	Reproductive Structures	38.63	39.3	0.995	96.095	Undetermined	0
q193	Idotea resecata	Catalina Island, CA, USA	2015	0.2629	2.446	Female	Gravid	Whole organism	38.96	39.3	0.994	96.207	Undetermined	0
q194	Idotea resecata	Catalina Island, CA, USA	2015	0.1573	0.1573	Female	Gravid	Whole organism	38.96	39.3	0.994	96.207	Undetermined	0
q195	Idotea resecata	Catalina Island, CA, USA	2015	0.0958	0.0958	Female	Gravid	Whole organism	38.96	39.3	0.994	96.207	Undetermined	0
q196	Idotea resecata	Catalina Island, CA, USA	2015	0.1871	0.1871	Female	Gravid	Whole organism	38.96	39.3	0.994	96.207	Undetermined	0
q197	Idotea resecata	Catalina Island, CA, USA	2015	0.0737	0.0737	Male	-	Whole organism	38.96	39.3	0.994	96.207	Undetermined	0
q198	Idotea resecata	Catalina Island, CA, USA	2015	0.1463	0.1463	Female	Gravid	Whole organism	38.96	39.3	0.994	96.207	Undetermined	0
q199	Idotea resecata	Catalina Island, CA, USA	2015	0.2147	0.2147	Female	Gravid	Whole organism	38.96	39.3	0.994	96.207	Undetermined	0
q200	Idotea resecata	Catalina Island, CA, USA	2015	0.4462	0.4462	Male	-	Whole organism	38.96	39.3	0.994	96.207	Undetermined	0
q201	Idotea resecata	Catalina Island, CA, USA	2015	0.5279	0.5279	Male	-	Whole organism	38.96	39.3	0.994	96.207	Undetermined	0
q202	Idotea resecata	Catalina Island, CA, USA	2015	0.1813	0.1813	Male	-	Whole organism	38.96	39.3	0.994	96.207	Undetermined	0
q203	Idotea wosnesenskii	Port Townsend, WA, USA	2017	0.2535	2	Female	Gravid	Whole organism	37.1586	39.3	0.999	101.849	Undetermined	0
q204	Idotea wosnesenskii	Port Townsend, WA, USA	2017	0.3786	2.04	Female	Gravid	Whole organism	37.1586	39.3	0.999	101.849	Undetermined	0
q205	Idotea wosnesenskii	Port Townsend, WA, USA	2017	0.4007	2.198	Male	-	Whole organism	37.1586	39.3	0.999	101.849	Undetermined	0
q206	Idotea wosnesenskii	Port Townsend, WA, USA	2017	0.4722	2.286	Female	Gravid	Whole organism	37.1586	39.3	0.999	101.849	Undetermined	0
q207	Idotea wosnesenskii	Port Townsend, WA, USA	2017	0.8828	3.034	Male	-	Whole organism	37.1586	39.3	0.999	101.849	Undetermined	0
q208	Idotea wosnesenskii	Port Townsend, WA, USA	2017	0.721	3.019	Male	-	Whole organism	37.1586	39.3	0.999	101.849	Undetermined	0
q209	Idotea wosnesenskii	Port Townsend, WA, USA	2017	0.3354	2.083	Female	-	Whole organism	37.1586	39.3	0.999	101.849	Undetermined	0
q210	Idotea wosnesenskii	Port Townsend, WA, USA	2017	0.284	2.154	Female	-	Whole organism	37.1586	39.3	0.999	101.849	Undetermined	0
q211	Idotea wosnesenskii	Port Townsend, WA, USA	2017	0.2777	1.851	Female	Gravid	Whole organism	37.1586	39.3	0.999	101.849	Undetermined	0
q212	Idotea wosnesenskii	Port Townsend, WA, USA	2017	0.574	2.632	Male	-	Whole organism	37.1586	39.3	0.999	101.849	Undetermined	0
q213	Idotea wosnesenskii	Port Townsend, WA, USA	2015	200ul	N/A	Female	-	Pleopod wash supernatant	37.1586	39.3	0.999	101.849	37.5683	0
q214	Idotea wosnesenskii	Port Townsend, WA, USA	2015	200ul	N/A	Female	-	Pleopod wash supernatant	37.1586	39.3	0.999	101.849	Undetermined	0
q215	Idotea wosnesenskii	Port Townsend, WA, USA	2015	200ul	N/A	Male	-	Pleopod wash supernatant	37.1586	39.3	0.999	101.849	Undetermined	0
q216	Idotea wosnesenskii	Port Townsend, WA, USA	2015	200ul	N/A	Female	-	Pleopod wash supernatant	37.1586	39.3	0.999	101.849	35.202	114841
q217	Idotea wosnesenskii	Port Townsend, WA, USA	2015	200ul	N/A	Male	-	Pleopod wash supernatant	37.1586	39.3	0.999	101.849	Undetermined	0
q218	Idotea wosnesenskii	Port Townsend, WA, USA	2015	200ul	N/A	Male	-	Pleopod wash supernatant	37.1586	39.3	0.999	101.849	35.9914	67878.9
q219	Idotea wosnesenskii	Port Townsend, WA, USA	2015	200ul	N/A	Male	-	Pleopod wash supernatant	37.1586	39.3	0.999	101.849	38.0239	0
q220	Idotea wosnesenskii	Port Townsend, WA, USA	2015	200ul	N/A	Female	-	Pleopod wash supernatant	37.1586	39.3	0.999	101.849	36.8403	37588.1
q221	Idotea wosnesenskii	Port Townsend, WA, USA	2015	200ul	N/A	Female	-	Pleopod wash supernatant	37.1586	39.3	0.999	101.849	54.8272	0
q222	Idotea wosnesenskii	Port Townsend, WA, USA	2015	200ul	N/A	Male	-	Pleopod wash supernatant	37.1586	39.3	0.999	101.849	36.2386	61046.2
q223	Idotea wosnesenskii	Port Townsend, WA, USA	2015	0.016	N/A	Female	-	Washed Pleopod tissue	37.1586	39.3	0.999	101.849	Undetermined	0
q224	Idotea wosnesenskii	Port Townsend, WA, USA	2015	0.0159	N/A	Female	-	Washed Pleopod tissue	37.1586	39.3	0.999	101.849	Undetermined	0
q225	Idotea wosnesenskii	Port Townsend, WA, USA	2015	0.0148	N/A	Male	-	Washed Pleopod tissue	37.1586	39.3	0.999	101.849	Undetermined	0
q226	Idotea wosnesenskii	Port Townsend, WA, USA	2015	0.0138	N/A	Female	-	Washed Pleopod tissue	37.1586	39.3	0.999	101.849	Undetermined	0
q227	Idotea wosnesenskii	Port Townsend, WA, USA	2015	0.0103	N/A	Male	-	Washed Pleopod tissue	37.1586	39.3	0.999	101.849	Undetermined	0
q228	Idotea wosnesenskii	Port Townsend, WA, USA	2015	0.0376	N/A	Male	-	Washed Pleopod tissue	37.1586	39.3	0.999	101.849	Undetermined	0
q229	Idotea wosnesenskii	Port Townsend, WA, USA	2015	0.0417	N/A	Male	-	Washed Pleopod tissue	37.1586	39.3	0.999	101.849	Undetermined	0
q230	Idotea wosnesenskii	Port Townsend, WA, USA	2015	0.0222	N/A	Female	-	Washed Pleopod tissue	37.1586	39.3	0.999	101.849	Undetermined	0
q231	Idotea wosnesenskii	Port Townsend, WA, USA	2015	0.0092	N/A	Female	-	Washed Pleopod tissue	37.1586	39.3	0.999	101.849	Undetermined	0
q232	Idotea wosnesenskii	Port Townsend, WA, USA	2015	0.0293	N/A	Male	-	Washed Pleopod tissue	37.1586	39.3	0.999	101.849	37.3786	0
