# Supplementary material for: Distribution and Inferred Evolutionary Characteristics of a Chimeric ssDNA Virus Associated with Intertidal Marine Isopods
Source: Viruses. 2017 Nov 26;9(12):361. doi: 10.3390/v9120361 (PMC5744136; doi:10.3390/v9120361)
Supplement: Supplementary file 1 [file viruses-09-00361-s001.zip › 6.viruses-241354 suppl english/viruses-241354-supplementary (english edits)/Viruses_SupplementaryMaterial/TableS6.xlsx]

## Sheet: Inventory_ReferenceSequences
ID	Taxon	ORF	Identity	ACCN	Length
1_REF527	Chimeric Virus	Rep	UNVERIFIED: Cruciviridae sp. isolate CRUV-51-F genomic sequence	KX388530.1	1449
1_REF531	Chimeric Virus	Rep	UNVERIFIED: Cruciviridae sp. isolate CRUV-50-F genomic sequence	KX388529.1	1449
1_REF535	Chimeric Virus	Rep	Cruciviridae sp. isolate CRUV-49-B genomic sequence	KX388528.1	1449
1_REF537	Chimeric Virus	Rep	Cruciviridae sp. isolate CRUV-48-B genomic sequence	KX388527.1	1272
1_REF541	Chimeric Virus	Rep	Cruciviridae sp. isolate CRUV-47-F genomic sequence	KX388526.1	1074
1_REF543	Chimeric Virus	Rep	Cruciviridae sp. isolate CRUV-46-B genomic sequence	KX388525.1	1074
1_REF545	Chimeric Virus	Rep	Cruciviridae sp. isolate CRUV-45-F genomic sequence	KX388524.1	1074
1_REF547	Chimeric Virus	Rep	Cruciviridae sp. isolate CRUV-44-B genomic sequence	KX388523.1	1074
1_REF549	Chimeric Virus	Rep	Cruciviridae sp. isolate CRUV-43-F genomic sequence	KX388522.1	1074
1_REF551	Chimeric Virus	Rep	Cruciviridae sp. isolate CRUV-42-B genomic sequence	KX388521.1	1074
1_REF553	Chimeric Virus	Rep	Cruciviridae sp. isolate CRUV-41-F genomic sequence	KX388520.1	1263
1_REF556	Chimeric Virus	Rep	Cruciviridae sp. isolate CRUV-40-B genomic sequence	KX388519.1	1263
1_REF569	Chimeric Virus	Rep	Cruciviridae sp. isolate CRUV-37-F genomic sequence	KX388516.1	1746
1_REF571	Chimeric Virus	Rep	Cruciviridae sp. isolate CRUV-36-B genomic sequence	KX388515.1	1371
1_REF574	Chimeric Virus	Rep	Cruciviridae sp. isolate CRUV-35-B genomic sequence	KX388514.1	1371
1_REF578	Chimeric Virus	Rep	UNVERIFIED: Cruciviridae sp. isolate CRUV-34-B genomic sequence	KX388513.1	1092
1_REF579	Chimeric Virus	Rep	Cruciviridae sp. isolate CRUV-33-F genomic sequence	KX388512.1	1566
1_REF584	Chimeric Virus	Rep	Cruciviridae sp. isolate CRUV-31-B genomic sequence	KX388510.1	1236
1_REF591	Chimeric Virus	Rep	Cruciviridae sp. isolate CRUV-29-F genomic sequence	KX388508.1	738
1_REF598	Chimeric Virus	Rep	Cruciviridae sp. isolate CRUV-25-B genomic sequence	KX388504.1	1311
1_REF602	Chimeric Virus	Rep	Cruciviridae sp. isolate CRUV-24-F genomic sequence	KX388503.1	1155
1_REF604	Chimeric Virus	Rep	Cruciviridae sp. isolate CRUV-23-F genomic sequence	KX388502.1	1257
1_REF606	Chimeric Virus	Rep	Cruciviridae sp. isolate CRUV-22-F genomic sequence	KX388501.1	1044
1_REF608	Chimeric Virus	Rep	UNVERIFIED: Cruciviridae sp. isolate CRUV-21-B genomic sequence	KX388500.1	1044
1_REF611	Chimeric Virus	Rep	Cruciviridae sp. isolate CRUV-20-B genomic sequence	KX388499.1	1005
1_REF613	Chimeric Virus	Rep	Cruciviridae sp. isolate CRUV-19-B genomic sequence	KX388498.1	1044
1_REF618	Chimeric Virus	Rep	Cruciviridae sp. isolate CRUV-18-B genomic sequence	KX388497.1	825
1_REF621	Chimeric Virus	Rep	Cruciviridae sp. isolate CRUV-17-B genomic sequence	KX388496.1	1152
1_REF623	Chimeric Virus	Rep	Cruciviridae sp. isolate CRUV-16-B genomic sequence	KX388495.1	1431
1_REF628	Chimeric Virus	Rep	Cruciviridae sp. isolate CRUV-15-B genomic sequence	KX388494.1	936
1_REF632	Chimeric Virus	Rep	CHIV14 isolate 1 putative capsid protein (cap) and putative replication protein (rep) genes, complete cds	KM105952	1350
1_REF635	Chimeric Virus	Rep	Lake Sarah-associated circular virus-38 isolate LSaCV-38-LSGA-2013, complete sequence	NC_029597.1	1140
1_REF636	Chimeric Virus	Rep	SaCV-11 (Sewage-associated circular DNA virus-11 isolate SaCV-11_NZ-BS3997-2012, complete genome)	KJ547622.1	1116
1_REF638	Chimeric Virus	Rep	SaCV-13(Sewage-associated circular DNA virus-13 isolate SaCV-13_NZ-BS4044-2012, complete genome)	KJ547624.1	1101
1_REF641	Chimeric Virus	Rep	SaCV-14 Sewage-associated circular DNA virus-14 isolate SaCV-14_NZ-BS4064-2012, complete genome	KJ547625.1	1056
1_REF642	Chimeric Virus	Rep	SaCV-18 (Sewage-associated circular DNA virus-18 isolate SaCV-18_NZ-BS3994-2012, complete genome)	NC_026260.1	1092
1_REF644	Chimeric Virus	Rep	SaCV-29 (Sewage-associated circular DNA virus-29 isolate SaCV-29_NZ-BS4325-2012, complete genome)	NC_026274.1	1584
1_REF647	Chimeric Virus	Rep	Circoviridae 2 LDMD-2013, complete genome (AmpAmbientConsensus_70)	NC_025706.1	960
1_REF649	Chimeric Virus	Rep	Dragonfly cyclicusvirus isolate FL1-NZ37-2010, complete genome	NC_023855.1	870
1_REF651	Chimeric Virus	Rep	35 Marine contig3	DNE	918
1_REF653	Chimeric Virus	Rep	Airborne IC2 contig9	DNE	1086
1_REF655	Chimeric Virus	Rep	Airborne RD1 contig10	DNE	1233
1_REF657	Chimeric Virus	Rep	Astrammina rara contig97 330847425	DNE	879
1_REF659	Chimeric Virus	Rep	Eukaryote metagenome T142 contig705	DNE	1017
1_REF661	Chimeric Virus	Rep	Eukaryote metagenome T149 contig276	DNE	843
1_REF663	Chimeric Virus	Rep	Eukaryote metagenome T149 contig609	DNE	1020
1_REF665	Chimeric Virus	Rep	Lake Bourget contig37546	DNE	1491
1_REF667	Chimeric Virus	Rep	Lake Bourget contig37561	DNE	984
1_REF669	Chimeric Virus	Rep	Lake Pavin contig403	DNE	1167
1_REF671	Chimeric Virus	Rep	Lake Pavin contig10824	DNE	891
1_REF673	Chimeric Virus	Rep	Lake Pavin contig15342	DNE	912
1_REF675	Chimeric Virus	Rep	RW Nursery DNA contig62	DNE	1146
1_REF677	Chimeric Virus	Rep	RDHV-like virus SF1 replication-like protein and capsid protein genes, complete cds	KP406530.1	1020
1_REF679	Chimeric Virus	Rep	Uncultured virus isolate Wastewater_Circular_Virus_FL44 putative capsid and putative rep protein genes, complete cds	KX259437.1	1065
1_REF681	Chimeric Virus	Rep	Uncultured virus isolate Wastewater_Circular_Virus_FL52 putative rep protein and putative capsid genes, complete cds	KX259445.1	1269
2_REF526	Chimeric Virus	Cp	UNVERIFIED: Cruciviridae sp. isolate CRUV-51-F genomic sequence	KX388530.1	1347
2_REF530	Chimeric Virus	Cp	UNVERIFIED: Cruciviridae sp. isolate CRUV-50-F genomic sequence	KX388529.1	1347
2_REF534	Chimeric Virus	Cp	Cruciviridae sp. isolate CRUV-49-B genomic sequence	KX388528.1	1347
2_REF536	Chimeric Virus	Cp	Cruciviridae sp. isolate CRUV-48-B genomic sequence	KX388527.1	1347
2_REF540	Chimeric Virus	Cp	Cruciviridae sp. isolate CRUV-47-F genomic sequence	KX388526.1	1470
2_REF542	Chimeric Virus	Cp	Cruciviridae sp. isolate CRUV-46-B genomic sequence	KX388525.1	1470
2_REF544	Chimeric Virus	Cp	Cruciviridae sp. isolate CRUV-45-F genomic sequence	KX388524.1	1470
2_REF546	Chimeric Virus	Cp	Cruciviridae sp. isolate CRUV-44-B genomic sequence	KX388523.1	1446
2_REF548	Chimeric Virus	Cp	Cruciviridae sp. isolate CRUV-43-F genomic sequence	KX388522.1	1470
2_REF550	Chimeric Virus	Cp	Cruciviridae sp. isolate CRUV-42-B genomic sequence	KX388521.1	1470
2_REF552	Chimeric Virus	Cp	Cruciviridae sp. isolate CRUV-41-F genomic sequence	KX388520.1	1377
2_REF555	Chimeric Virus	Cp	Cruciviridae sp. isolate CRUV-40-B genomic sequence	KX388519.1	1380
2_REF559	Chimeric Virus	Cp	UNVERIFIED: Cruciviridae sp. isolate CRUV-39-B genomic sequence	KX388518.1	1452
2_REF564	Chimeric Virus	Cp	UNVERIFIED: Cruciviridae sp. isolate CRUV-38-B genomic sequence	KX388517.1	1452
2_REF568	Chimeric Virus	Cp	Cruciviridae sp. isolate CRUV-37-F genomic sequence	KX388516.1	1782
2_REF570	Chimeric Virus	Cp	Cruciviridae sp. isolate CRUV-36-B genomic sequence	KX388515.1	1128
2_REF573	Chimeric Virus	Cp	Cruciviridae sp. isolate CRUV-35-B genomic sequence	KX388514.1	1431
2_REF577	Chimeric Virus	Cp	UNVERIFIED: Cruciviridae sp. isolate CRUV-34-B genomic sequence	KX388513.1	1137
2_REF580	Chimeric Virus	Cp	Cruciviridae sp. isolate CRUV-33-F genomic sequence	KX388512.1	1416
2_REF582	Chimeric Virus	Cp	Cruciviridae sp. isolate CRUV-32-F genomic sequence	KX388511.1	1317
2_REF583	Chimeric Virus	Cp	Cruciviridae sp. isolate CRUV-31-B genomic sequence	KX388510.1	1350
2_REF586	Chimeric Virus	Cp	Cruciviridae sp. isolate CRUV-30-B genomic sequence	KX388509.1	1338
2_REF587	Chimeric Virus	Cp	Cruciviridae sp. isolate CRUV-30-B genomic sequence	KX388509.1	951
2_REF590	Chimeric Virus	Cp	Cruciviridae sp. isolate CRUV-29-F genomic sequence	KX388508.1	1437
2_REF592	Chimeric Virus	Cp	Cruciviridae sp. isolate CRUV-28-F genomic sequence	KX388507.1	1395
2_REF593	Chimeric Virus	Cp	Cruciviridae sp. isolate CRUV-28-F genomic sequence	KX388507.1	1212
2_REF595	Chimeric Virus	Cp	UNVERIFIED: Cruciviridae sp. isolate CRUV-27-B genomic sequence	KX388506.1	1278
2_REF596	Chimeric Virus	Cp	Cruciviridae sp. isolate CRUV-26-F genomic sequence	KX388505.1	1377
2_REF597	Chimeric Virus	Cp	Cruciviridae sp. isolate CRUV-26-F genomic sequence	KX388505.1	1311
2_REF599	Chimeric Virus	Cp	Cruciviridae sp. isolate CRUV-25-B genomic sequence	KX388504.1	1368
2_REF601	Chimeric Virus	Cp	Cruciviridae sp. isolate CRUV-24-F genomic sequence	KX388503.1	1770
2_REF603	Chimeric Virus	Cp	Cruciviridae sp. isolate CRUV-23-F genomic sequence	KX388502.1	1692
2_REF605	Chimeric Virus	Cp	Cruciviridae sp. isolate CRUV-22-F genomic sequence	KX388501.1	1308
2_REF607	Chimeric Virus	Cp	UNVERIFIED: Cruciviridae sp. isolate CRUV-21-B genomic sequence	KX388500.1	1308
2_REF610	Chimeric Virus	Cp	Cruciviridae sp. isolate CRUV-20-B genomic sequence	KX388499.1	1308
2_REF612	Chimeric Virus	Cp	Cruciviridae sp. isolate CRUV-19-B genomic sequence	KX388498.1	1308
2_REF616	Chimeric Virus	Cp	Cruciviridae sp. isolate CRUV-18-B genomic sequence	KX388497.1	1338
2_REF619	Chimeric Virus	Cp	Cruciviridae sp. isolate CRUV-17-B genomic sequence	KX388496.1	1305
2_REF622	Chimeric Virus	Cp	Cruciviridae sp. isolate CRUV-16-B genomic sequence	KX388495.1	1281
2_REF624	Chimeric Virus	Cp	Cruciviridae sp. isolate CRUV-15-B genomic sequence	KX388494.1	1476
2_REF629	Chimeric Virus	Cp	Boiling Springs Lake RNA-DNA hybrid virus clone BSL_RDHV, complete genome	NC_025411.1	1629
2_REF633	Chimeric Virus	Cp	CHIV14 isolate 1 putative capsid protein (cap) and putative replication protein (rep) genes, complete cds	KM105952	1368
2_REF634	Chimeric Virus	Cp	Lake Sarah-associated circular virus-38 isolate LSaCV-38-LSGA-2013, complete sequence	NC_029597.1	1350
2_REF637	Chimeric Virus	Cp	SaCV-11 (Sewage-associated circular DNA virus-11 isolate SaCV-11_NZ-BS3997-2012, complete genome)	KJ547622.1	750
2_REF639	Chimeric Virus	Cp	SaCV-13(Sewage-associated circular DNA virus-13 isolate SaCV-13_NZ-BS4044-2012, complete genome)	KJ547624.1	834
2_REF640	Chimeric Virus	Cp	SaCV-14 Sewage-associated circular DNA virus-14 isolate SaCV-14_NZ-BS4064-2012, complete genome	KJ547625.1	753
2_REF643	Chimeric Virus	Cp	SaCV-18 (Sewage-associated circular DNA virus-18 isolate SaCV-18_NZ-BS3994-2012, complete genome)	NC_026260.1	747
2_REF646	Chimeric Virus	Cp	SaCV-29 (Sewage-associated circular DNA virus-29 isolate SaCV-29_NZ-BS4325-2012, complete genome)	NC_026274.1	753
2_REF648	Chimeric Virus	Cp	Circoviridae 2 LDMD-2013, complete genome (AmpAmbientConsensus_70)	NC_025706.1	1575
2_REF650	Chimeric Virus	Cp	Dragonfly cyclicusvirus isolate FL1-NZ37-2010, complete genome	NC_023855.1	675
2_REF652	Chimeric Virus	Cp	35 Marine contig3	DNE	1569
2_REF654	Chimeric Virus	Cp	Airborne IC2 contig9	DNE	1320
2_REF656	Chimeric Virus	Cp	Airborne RD1 contig10	DNE	1392
2_REF658	Chimeric Virus	Cp	Astrammina rara contig97 330847425	DNE	1395
2_REF660	Chimeric Virus	Cp	Eukaryote metagenome T142 contig705	DNE	1731
2_REF662	Chimeric Virus	Cp	Eukaryote metagenome T149 contig276	DNE	1695
2_REF664	Chimeric Virus	Cp	Eukaryote metagenome T149 contig609	DNE	1731
2_REF666	Chimeric Virus	Cp	Lake Bourget contig37546	DNE	1377
2_REF668	Chimeric Virus	Cp	Lake Bourget contig37561	DNE	1401
2_REF670	Chimeric Virus	Cp	Lake Pavin contig403	DNE	1803
2_REF672	Chimeric Virus	Cp	Lake Pavin contig10824	DNE	1314
2_REF674	Chimeric Virus	Cp	Lake Pavin contig15342	DNE	1707
2_REF676	Chimeric Virus	Cp	RW Nursery DNA contig62	DNE	1389
2_REF678	Chimeric Virus	Cp	RDHV-like virus SF1 replication-like protein and capsid protein genes, complete cds	KP406530.1	1284
2_REF680	Chimeric Virus	Cp	Uncultured virus isolate Wastewater_Circular_Virus_FL44 putative capsid and putative rep protein genes, complete cds	KX259437.1	1443
2_REF682	Chimeric Virus	Cp	Uncultured virus isolate Wastewater_Circular_Virus_FL52 putative rep protein and putative capsid genes, complete cds	KX259445.1	1479
3_REF1	CRESS-DNA Virus	Rep	Tomato yellow leaf curl Thailand virus (Geminiviridae)	NC_000869.1	1083
3_REF10	CRESS-DNA Virus	Rep	Canine parvovirus (Parvoviridae)	NC_001539.1	2007
3_REF100	CRESS-DNA Virus	Rep	Sweet potato leaf curl virus (Geminiviridae)	NC_004650.1	1092
3_REF101	CRESS-DNA Virus	Rep	Squash leaf curl Yunnan virus (Geminiviridae)	NC_004651.1	1083
3_REF102	CRESS-DNA Virus	Rep	Tobacco leaf curl Japan virus (Geminiviridae)	NC_004654.1	1089
3_REF103	CRESS-DNA Virus	Rep	East African cassava mosaic Zanzibar virus (Geminiviridae)	NC_004655.1	1077
3_REF104	CRESS-DNA Virus	Rep	Okra yellow vein mosaic virus (Geminiviridae)	NC_004673.1	1089
3_REF105	CRESS-DNA Virus	Rep	East African cassava mosaic virus (Geminiviridae)	NC_004674.1	1077
3_REF106	CRESS-DNA Virus	Rep	Tomato curly stunt virus (Geminiviridae)	NC_004675.1	1077
3_REF107	CRESS-DNA Virus	Rep	Melon chlorotic leaf curl virus-[Guatemala] (Geminiviridae)	NC_004732.1	1077
3_REF108	CRESS-DNA Virus	Rep	Sugarcane streak Reunion virus (Geminiviridae)	NC_004755.1	936
3_REF109	CRESS-DNA Virus	Rep	Luffa yellow mosaic virus (Geminiviridae)	NC_004824.1	1083
3_REF11	CRESS-DNA Virus	Rep	Bovine parvovirus (Parvoviridae)	NC_001540.1	2181
3_REF110	CRESS-DNA Virus	Rep	Avian adeno-associated virus ATCC VR-865 (Parvoviridae)	NC_004828.1	1989
3_REF111	CRESS-DNA Virus	Rep	Tomato leaf curl Java virus (Geminiviridae)	NC_005031.1	1080
3_REF112	CRESS-DNA Virus	Rep	Tomato leaf curl Philippines virus (Geminiviridae)	NC_005032.1	1086
3_REF113	CRESS-DNA Virus	Rep	Blattella germanica densovirus 1 (Parvoviridae)	NC_005041.2	1593
3_REF114	CRESS-DNA Virus	Rep	Mulard duck circovirus (Circoviridae)	NC_005053.1	879
3_REF115	CRESS-DNA Virus	Rep	Euphorbia leaf curl virus (Geminiviridae)	NC_005319.1	1077
3_REF116	CRESS-DNA Virus	Rep	Tomato leaf curl China virus (Geminiviridae)	NC_005320.1	1086
3_REF117	CRESS-DNA Virus	Rep	Papaya leaf curl China virus (Geminiviridae)	NC_005321.1	1086
3_REF118	CRESS-DNA Virus	Rep	Sida micrantha mosaic virus (Geminiviridae)	NC_005330.1	1074
3_REF119	CRESS-DNA Virus	Rep	Dolichos yellow mosaic virus (Geminiviridae)	NC_005338.2	1095
3_REF12	CRESS-DNA Virus	Rep	Panicum streak virus (Geminiviridae)	NC_001647.1	972
3_REF120	CRESS-DNA Virus	Rep	Pepper yellow vein Mali virus (Geminiviridae)	NC_005347.1	1062
3_REF121	CRESS-DNA Virus	Rep	Tomato leaf curl Mali virus (Geminiviridae)	NC_005348.1	1077
3_REF122	CRESS-DNA Virus	Rep	Horsegram yellow mosaic virus (Geminiviridae)	NC_005635.1	1083
3_REF123	CRESS-DNA Virus	Rep	Honeysuckle yellow vein virus (Geminiviridae)	NC_005807.1	1176
3_REF124	CRESS-DNA Virus	Rep	Tomato yellow leaf curl Kanchanaburi virus (Geminiviridae)	NC_005812.1	1047
3_REF125	CRESS-DNA Virus	Rep	Tomato leaf curl Iran virus (Geminiviridae)	NC_005842.1	1083
3_REF126	CRESS-DNA Virus	Rep	Tomato chino La Paz virus (Geminiviridae)	NC_005843.1	1038
3_REF127	CRESS-DNA Virus	Rep	Papaya leaf curl Guangdong virus (Geminiviridae)	NC_005844.1	1086
3_REF128	CRESS-DNA Virus	Rep	Squash leaf curl Philippines virus (Geminiviridae)	NC_005845.1	1077
3_REF129	CRESS-DNA Virus	Rep	Tomato mosaic leaf curl virus (Geminiviridae)	NC_005850.1	1074
3_REF13	CRESS-DNA Virus	Rep	Aleutian mink disease virus (Parvoviridae)	NC_001662.1	1773
3_REF130	CRESS-DNA Virus	Rep	Tomato yellow margin leaf curl virus (Geminiviridae)	NC_005852.1	1032
3_REF131	CRESS-DNA Virus	Rep	Tomato leaf curl Sudan virus (Geminiviridae)	NC_005855.1	1077
3_REF132	CRESS-DNA Virus	Rep	Bovine adeno-associated virus (Parvoviridae)	NC_005889.1	1833
3_REF133	CRESS-DNA Virus	Rep	Muscovy duck parvovirus (Parvoviridae)	NC_006147.2	1884
3_REF134	CRESS-DNA Virus	Rep	Snake parvovirus 1 (Parvoviridae)	NC_006148.1	1689
3_REF135	CRESS-DNA Virus	Rep	Adeno-associated virus - 5 (Parvoviridae)	NC_006152.1	1833
3_REF136	CRESS-DNA Virus	Rep	Bovine parvovirus - 2 (Parvoviridae)	NC_006259.1	1614
3_REF137	CRESS-DNA Virus	Rep	Adeno-associated virus - 7 (Parvoviridae)	NC_006260.1	1872
3_REF138	CRESS-DNA Virus	Rep	Adeno-associated virus - 8 (Parvoviridae)	NC_006261.1	1878
3_REF139	CRESS-DNA Virus	Rep	Avian adeno-associated virus strain DA-1 (Parvoviridae)	NC_006263.1	1992
3_REF14	CRESS-DNA Virus	Rep	Goose parvovirus (Parvoviridae)	NC_001701.1	1884
3_REF140	CRESS-DNA Virus	Rep	Corchorus yellow vein virus - [Hoa Binh] (Geminiviridae)	NC_006358.1	1077
3_REF141	CRESS-DNA Virus	Rep	Ageratum leaf curl virus - [G52] (Geminiviridae)	NC_006384.1	1083
3_REF142	CRESS-DNA Virus	Rep	Muscovy duck circovirus (Circoviridae)	NC_006561.1	879
3_REF143	CRESS-DNA Virus	Rep	Malvastrum yellow vein Yunnan virus (Geminiviridae)	NC_006631.1	1089
3_REF144	CRESS-DNA Virus	Rep	Tomato leaf curl Madagascar virus-Menabe [Madagascar:Morondova:2001] (Geminiviridae)	NC_006874.1	1077
3_REF145	CRESS-DNA Virus	Rep	Tomato leaf curl Mayotte virus (Geminiviridae)	NC_006876.1	1137
3_REF146	CRESS-DNA Virus	Rep	Senecio yellow mosaic virus (Geminiviridae)	NC_006995.1	1077
3_REF147	CRESS-DNA Virus	Rep	Human parvovirus 4 G1 (Parvoviridae)	NC_007018.1	1992
3_REF148	CRESS-DNA Virus	Rep	Ludwigia yellow vein virus (Geminiviridae)	NC_007210.2	933
3_REF149	CRESS-DNA Virus	Rep	Alternanthera yellow vein virus (Geminiviridae)	NC_007211.1	1083
3_REF15	CRESS-DNA Virus	Rep	Adeno-associated virus - 3 (Parvoviridae)	NC_001729.1	1875
3_REF150	CRESS-DNA Virus	Rep	Duck circovirus (Circoviridae)	NC_007220.1	879
3_REF151	CRESS-DNA Virus	Rep	Cotton leaf curl Bangalore virus (Geminiviridae)	NC_007290.1	1086
3_REF152	CRESS-DNA Virus	Rep	Squash leaf curl China virus - [B] (Geminiviridae)	NC_007339.1	1074
3_REF153	CRESS-DNA Virus	Rep	Sida leaf curl virus (Geminiviridae)	NC_007638.1	1092
3_REF154	CRESS-DNA Virus	Rep	Tomato leaf curl Joydebpur virus (Geminiviridae)	NC_007723.1	1083
3_REF155	CRESS-DNA Virus	Rep	Malvastrum leaf curl virus (Geminiviridae)	NC_007724.1	1182
3_REF156	CRESS-DNA Virus	Rep	Tomato yellow spot virus (Geminiviridae)	NC_007726.1	1077
3_REF157	CRESS-DNA Virus	Rep	Vernonia yellow vein virus (Geminiviridae)	NC_007730.2	1047
3_REF158	CRESS-DNA Virus	Rep	Merremia mosaic virus (Geminiviridae)	NC_007965.1	1074
3_REF159	CRESS-DNA Virus	Rep	Siegesbeckia yellow vein virus (Geminiviridae)	NC_008236.1	1083
3_REF16	CRESS-DNA Virus	Rep	Porcine circovirus 1 (Circoviridae)	NC_001792.2	939
3_REF160	CRESS-DNA Virus	Rep	Tomato yellow leaf curl Indonesia virus-[Lembang] (Geminiviridae)	NC_008267.1	1086
3_REF161	CRESS-DNA Virus	Rep	Pepper yellow leaf curl Indonesia virus (Geminiviridae)	NC_008283.1	1086
3_REF162	CRESS-DNA Virus	Rep	Tomato leaf curl Pakistan virus (Geminiviridae)	NC_008299.1	1080
3_REF163	CRESS-DNA Virus	Rep	Malvastrum leaf curl Guangdong virus (Geminiviridae)	NC_008316.1	1086
3_REF164	CRESS-DNA Virus	Rep	Siegesbeckia yellow vein Guangxi virus (Geminiviridae)	NC_008317.1	1089
3_REF165	CRESS-DNA Virus	Rep	Tomato leaf curl Guangxi virus (Geminiviridae)	NC_008329.1	1086
3_REF166	CRESS-DNA Virus	Rep	Tomato leaf curl Guangdong virus (Geminiviridae)	NC_008373.1	1080
3_REF167	CRESS-DNA Virus	Rep	Tomato yellow leaf curl Guangdong virus (Geminiviridae)	NC_008374.1	1080
3_REF168	CRESS-DNA Virus	Rep	Raven circovirus (Circoviridae)	NC_008375.1	876
3_REF169	CRESS-DNA Virus	Rep	Okra yellow crinkle virus (Geminiviridae)	NC_008377.1	1077
3_REF17	CRESS-DNA Virus	Rep	Tomato mottle Taino virus (Geminiviridae)	NC_001828.1	1083
3_REF170	CRESS-DNA Virus	Rep	Corchorus yellow spot virus (Geminiviridae)	NC_008492.1	1083
3_REF171	CRESS-DNA Virus	Rep	Desmodium leaf distortion virus (Geminiviridae)	NC_008494.1	1077
3_REF172	CRESS-DNA Virus	Rep	Gull circovirus (Circoviridae)	NC_008521.1	918
3_REF173	CRESS-DNA Virus	Rep	Finch circovirus (Circoviridae)	NC_008522.1	876
3_REF174	CRESS-DNA Virus	Rep	Malvastrum yellow mosaic virus (Geminiviridae)	NC_008559.1	1089
3_REF175	CRESS-DNA Virus	Rep	Sida yellow mosaic Yucatan virus (Geminiviridae)	NC_008779.1	1083
3_REF176	CRESS-DNA Virus	Rep	Honeysuckle yellow vein Kagoshima virus (Geminiviridae)	NC_008793.1	1089
3_REF177	CRESS-DNA Virus	Rep	Crassocephalum yellow vein virus - Jinghong (Geminiviridae)	NC_008794.1	1083
3_REF178	CRESS-DNA Virus	Rep	Tomato leaf curl Arusha virus (Geminiviridae)	NC_009030.1	1092
3_REF179	CRESS-DNA Virus	Rep	Tomato leaf curl Seychelles virus (Geminiviridae)	NC_009031.1	1125
3_REF18	CRESS-DNA Virus	Rep	Adeno-associated virus - 4 (Parvoviridae)	NC_001829.1	1872
3_REF180	CRESS-DNA Virus	Rep	Mesta yellow vein mosaic virus (Geminiviridae)	NC_009088.1	1089
3_REF181	CRESS-DNA Virus	Rep	Sida yellow vein Madurai virus (Geminiviridae)	NC_009354.1	1083
3_REF182	CRESS-DNA Virus	Rep	Clerodendron yellow mosaic virus (Geminiviridae)	NC_009451.1	1092
3_REF183	CRESS-DNA Virus	Rep	Tomato mild yellow leaf curl Aragua virus (Geminiviridae)	NC_009490.1	1068
3_REF184	CRESS-DNA Virus	Rep	Spilanthes yellow vein virus (Geminiviridae)	NC_009545.1	1086
3_REF185	CRESS-DNA Virus	Rep	Mimosa yellow leaf curl virus (Geminiviridae)	NC_009546.1	1086
3_REF186	CRESS-DNA Virus	Rep	Sida yellow vein Vietnam virus (Geminiviridae)	NC_009547.1	1086
3_REF187	CRESS-DNA Virus	Rep	Tomato yellow leaf curl Vietnam virus (Geminiviridae)	NC_009548.1	1086
3_REF188	CRESS-DNA Virus	Rep	Erectites yellow mosaic virus (Geminiviridae)	NC_009549.1	1068
3_REF189	CRESS-DNA Virus	Rep	Lindernia anagallis yellow vein virus (Geminiviridae)	NC_009550.1	1086
3_REF19	CRESS-DNA Virus	Rep	Sugarcane streak Egypt virus - [Giza] (Geminiviridae)	NC_001868.1	828
3_REF190	CRESS-DNA Virus	Rep	Tobacco leaf curl Thailand virus (Geminiviridae)	NC_009553.1	1086
3_REF191	CRESS-DNA Virus	Rep	Tomato leaf curl Sinaloa virus (Geminiviridae)	NC_009606.1	1068
3_REF192	CRESS-DNA Virus	Rep	Tomato severe rugose virus (Geminiviridae)	NC_009607.1	1056
3_REF193	CRESS-DNA Virus	Rep	Corchorus golden mosaic virus (Geminiviridae)	NC_009644.1	1077
3_REF194	CRESS-DNA Virus	Rep	Kudzu mosaic virus (Geminiviridae)	NC_009645.1	1086
3_REF195	CRESS-DNA Virus	Rep	Radish leaf curl virus (Geminiviridae)	NC_010238.1	1083
3_REF196	CRESS-DNA Virus	Rep	Rhynchosia golden mosaic virus (Geminiviridae)	NC_010294.1	1074
3_REF197	CRESS-DNA Virus	Rep	Emilia yellow vein virus-[Fz1] (Geminiviridae)	NC_010307.1	984
3_REF198	CRESS-DNA Virus	Rep	Tomato leaf curl Ghana virus (Geminiviridae)	NC_010313.1	1077
3_REF199	CRESS-DNA Virus	Rep	Abaca bunchy top virus (Nanoviridae)	NC_010319.1	861
3_REF2	CRESS-DNA Virus	Rep	Pepper leaf curl virus (Geminiviridae)	NC_000882.1	1062
3_REF20	CRESS-DNA Virus	Rep	Diatraea saccharalis densovirus (Parvoviridae)	NC_001899.1	1638
3_REF200	CRESS-DNA Virus	Rep	Eragrostis streak virus (Geminiviridae)	NC_010352.1	900
3_REF201	CRESS-DNA Virus	Rep	Kenaf leaf curl virus-[India:Bahraich:2007] (Geminiviridae)	NC_010435.1	1089
3_REF202	CRESS-DNA Virus	Rep	Tomato leaf curl Cebu virus (Geminiviridae)	NC_010439.1	1086
3_REF203	CRESS-DNA Virus	Rep	Tomato leaf curl Mindanao virus (Geminiviridae)	NC_010440.1	1086
3_REF204	CRESS-DNA Virus	Rep	Tomato leaf curl Cotabato virus (Geminiviridae)	NC_010441.2	1086
3_REF205	CRESS-DNA Virus	Rep	Pepper leaf curl Yunnan virus-[YN323] (Geminiviridae)	NC_010618.1	1083
3_REF206	CRESS-DNA Virus	Rep	Macroptilium yellow mosaic virus (Geminiviridae)	NC_010647.1	1059
3_REF207	CRESS-DNA Virus	Rep	Clerodendrum golden mosaic virus (Geminiviridae)	NC_010713.1	1065
3_REF208	CRESS-DNA Virus	Rep	Ramie mosaic virus (Geminiviridae)	NC_010791.1	1077
3_REF209	CRESS-DNA Virus	Rep	Urochloa streak virus (Geminiviridae)	NC_010797.1	933
3_REF21	CRESS-DNA Virus	Rep	Mungbean yellow mosaic virus (Geminiviridae)	NC_001983.1	1083
3_REF210	CRESS-DNA Virus	Rep	Oat dwarf virus (Geminiviridae)	NC_010799.1	798
3_REF212	CRESS-DNA Virus	Rep	Mesta yellow vein mosaic Bahraich virus (Geminiviridae)	NC_010818.1	1086
3_REF213	CRESS-DNA Virus	Rep	Tomato mild mosaic virus (Geminiviridae)	NC_010833.1	1083
3_REF214	CRESS-DNA Virus	Rep	Tomato common mosaic virus (Geminiviridae)	NC_010835.1	1065
3_REF215	CRESS-DNA Virus	Rep	Blainvillea yellow spot virus (Geminiviridae)	NC_010837.1	1074
3_REF216	CRESS-DNA Virus	Rep	Tomato leaf curl Palampur virus (Geminiviridae)	NC_010840.1	1101
3_REF217	CRESS-DNA Virus	Rep	Pumpkin yellow mosaic Malaysia virus (Geminiviridae)	NC_010946.1	1083
3_REF218	CRESS-DNA Virus	Rep	Allamanda leaf curl virus (Geminiviridae)	NC_010947.1	1065
3_REF219	CRESS-DNA Virus	Rep	Wissadula golden mosaic virus (Geminiviridae)	NC_010948.1	1083
3_REF22	CRESS-DNA Virus	Rep	Potato yellow mosaic Panama virus (Geminiviridae)	NC_002048.1	1053
3_REF220	CRESS-DNA Virus	Rep	Tomato yellow vein streak virus (Geminiviridae)	NC_010949.1	1083
3_REF221	CRESS-DNA Virus	Rep	Macroptilium golden mosaic virus (Geminiviridae)	NC_010952.1	1083
3_REF222	CRESS-DNA Virus	Rep	TYLCAxV-Sic1-[IT:Sic2/2:04] (Geminiviridae)	NC_011024.1	1071
3_REF223	CRESS-DNA Virus	Rep	Sweet potato leaf curl Spain virus (Geminiviridae)	NC_011052.2	1092
3_REF224	CRESS-DNA Virus	Rep	Chickpea chlorotic dwarf virus (Geminiviridae)	NC_011058.1	876
3_REF225	CRESS-DNA Virus	Rep	Tomato leaf curl Kumasi virus (Geminiviridae)	NC_011096.1	1077
3_REF226	CRESS-DNA Virus	Rep	Tomato leaf curl Kerala virus (Geminiviridae)	NC_011135.1	1080
3_REF227	CRESS-DNA Virus	Rep	Okra mottle virus (Geminiviridae)	NC_011181.1	1077
3_REF228	CRESS-DNA Virus	Rep	Jatropha leaf curl virus (Geminiviridae)	NC_011268.1	1062
3_REF229	CRESS-DNA Virus	Rep	Jatropha yellow mosaic India virus (Geminiviridae)	NC_011309.1	1083
3_REF23	CRESS-DNA Virus	Rep	Adeno-associated virus - 1 (Parvoviridae)	NC_002077.1	1872
3_REF230	CRESS-DNA Virus	Rep	Clerodendrum golden mosaic China virus (Geminiviridae)	NC_011346.1	1176
3_REF231	CRESS-DNA Virus	Rep	Tomato yellow leaf distortion virus (Geminiviridae)	NC_011348.1	1083
3_REF232	CRESS-DNA Virus	Rep	East African cassava mosaic Kenya virus (Geminiviridae)	NC_011583.1	1077
3_REF233	CRESS-DNA Virus	Rep	Gossypium darwinii symptomless virus (Geminiviridae)	NC_011804.1	1086
3_REF234	CRESS-DNA Virus	Rep	Gossypium punctatum mild leaf curl virus (Geminiviridae)	NC_011805.1	1089
3_REF235	CRESS-DNA Virus	Rep	Bhendi yellow vein Delhi virus [2004:New Delhi] (Geminiviridae)	NC_011919.1	1089
3_REF236	CRESS-DNA Virus	Rep	Bhendi yellow vein Bhubhaneswar virus (Geminiviridae)	NC_012041.1	1083
3_REF237	CRESS-DNA Virus	Rep	Pedilanthus leaf curl virus (Geminiviridae)	NC_012118.1	1170
3_REF238	CRESS-DNA Virus	Rep	Cotton leaf curl Burewala virus (Geminiviridae)	NC_012137.1	1089
3_REF239	CRESS-DNA Virus	Rep	Tomato leaf curl Nigeria virus-[Nigeria:2006] (Geminiviridae)	NC_012206.1	1077
3_REF24	CRESS-DNA Virus	Rep	Columbid circovirus (Circoviridae)	NC_002361.1	954
3_REF240	CRESS-DNA Virus	Rep	Rhynchosia golden mosaic Yucatan virus (Geminiviridae)	NC_012481.1	1047
3_REF241	CRESS-DNA Virus	Rep	Tomato leaf curl Patna virus (Geminiviridae)	NC_012492.1	1080
3_REF242	CRESS-DNA Virus	Rep	Euphorbia yellow mosaic virus (Geminiviridae)	NC_012553.1	1077
3_REF243	CRESS-DNA Virus	Rep	Eragrostis curvula streak virus (Geminiviridae)	NC_012664.1	1101
3_REF244	CRESS-DNA Virus	Rep	Malvastrum yellow vein Baoshan virus (Geminiviridae)	NC_012665.1	1089
3_REF245	CRESS-DNA Virus	Rep	Passionfruit severe leaf distortion virus (Geminiviridae)	NC_012786.1	1071
3_REF246	CRESS-DNA Virus	Rep	Okra leaf curl virus (Geminiviridae)	NC_013017.1	1086
3_REF247	CRESS-DNA Virus	Rep	Ipomoea yellow vein virus (Geminiviridae)	NC_013022.2	1092
3_REF248	CRESS-DNA Virus	Rep	Faba bean necrotic stunt virus (Nanoviridae)	NC_013094.1	861
3_REF249	CRESS-DNA Virus	Rep	Tomato leaf curl Hainan virus (Geminiviridae)	NC_013102.1	1083
3_REF25	CRESS-DNA Virus	Rep	Cotton leaf curl Gezira virus (Geminiviridae)	NC_002510.1	1086
3_REF250	CRESS-DNA Virus	Rep	Tomato leaf curl Sulawesi virus (Geminiviridae)	NC_013413.1	1047
3_REF251	CRESS-DNA Virus	Rep	Velvet bean severe mosaic virus (Geminiviridae)	NC_013414.1	1086
3_REF252	CRESS-DNA Virus	Rep	Sweet potato leaf curl Canary virus (Geminiviridae)	NC_013465.1	1092
3_REF253	CRESS-DNA Virus	Rep	Sweet potato leaf curl Lanzarote virus (Geminiviridae)	NC_013467.1	1092
3_REF254	CRESS-DNA Virus	Rep	Tomato leaf curl Cameroon virus (Geminiviridae)	NC_013639.1	1077
3_REF255	CRESS-DNA Virus	Rep	Sweet potato leaf curl Bengal virus (Geminiviridae)	NC_013640.2	1095
3_REF256	CRESS-DNA Virus	Rep	Porcine circovirus type 1/2a (Circoviridae)	NC_013774.1	939
3_REF257	CRESS-DNA Virus	Rep	Okra yellow mosaic Mexico virus (Geminiviridae)	NC_014066.1	1083
3_REF258	CRESS-DNA Virus	Rep	Sida golden mottle virus (Geminiviridae)	NC_014130.1	1083
3_REF259	CRESS-DNA Virus	Rep	Abutilon Brazil virus (Geminiviridae)	NC_014138.1	1140
3_REF26	CRESS-DNA Virus	Rep	Horseradish curly top virus (Geminiviridae)	NC_002543.1	1038
3_REF260	CRESS-DNA Virus	Rep	Soybean mild mottle virus (Geminiviridae)	NC_014140.1	1047
3_REF261	CRESS-DNA Virus	Rep	Soybean chlorotic blotch virus (Geminiviridae)	NC_014141.1	1086
3_REF262	CRESS-DNA Virus	Rep	Turnip curly top virus (Geminiviridae)	NC_014324.1	1113
3_REF263	CRESS-DNA Virus	Rep	Bocavirus gorilla/GBoV1/2009 (Parvoviridae)	NC_014358.1	2415
3_REF264	CRESS-DNA Virus	Rep	Sida golden mosaic Florida virus-Malvastrum (Geminiviridae)	NC_014446.1	1083
3_REF265	CRESS-DNA Virus	Rep	Bat adeno-associated virus YNM (Parvoviridae)	NC_014468.1	1842
3_REF266	CRESS-DNA Virus	Rep	Croton yellow vein virus (Geminiviridae)	NC_014473.1	1083
3_REF267	CRESS-DNA Virus	Rep	Tomato leaf deformation virus (Geminiviridae)	NC_014510.2	1044
3_REF268	CRESS-DNA Virus	Rep	Tomato leaf curl Oman virus (Geminiviridae)	NC_014542.1	1062
3_REF269	CRESS-DNA Virus	Rep	Digitaria didactyla striate mosaic virus (Geminiviridae)	NC_014547.1	885
3_REF27	CRESS-DNA Virus	Rep	Tobacco leaf curl Zimbabwe virus (Geminiviridae)	NC_002817.1	1077
3_REF270	CRESS-DNA Virus	Rep	Tobacco leaf curl Pusa virus (Geminiviridae)	NC_014596.1	1038
3_REF271	CRESS-DNA Virus	Rep	Spinach severe curly top virus (Geminiviridae)	NC_014631.1	1038
3_REF272	CRESS-DNA Virus	Rep	Ageratum leaf curl Cameroon virus (Geminiviridae)	NC_014645.1	1077
3_REF273	CRESS-DNA Virus	Rep	Malvastrum yellow vein Changa Manga virus (Geminiviridae)	NC_014647.1	1089
3_REF274	CRESS-DNA Virus	Rep	Porcine parvovirus 4 (Parvoviridae)	NC_014665.1	1797
3_REF275	CRESS-DNA Virus	Rep	Papaya leaf crumple virus-Panipat 8 [India:Panipat:Papaya:2008] (Geminiviridae)	NC_014707.1	1062
3_REF276	CRESS-DNA Virus	Rep	Chickpea redleaf virus (Geminiviridae)	NC_014739.1	888
3_REF277	CRESS-DNA Virus	Rep	Chickpea chlorosis virus-A (Geminiviridae)	NC_014740.1	888
3_REF278	CRESS-DNA Virus	Rep	Okra leaf curl Cameroon virus (Geminiviridae)	NC_014745.1	1086
3_REF279	CRESS-DNA Virus	Rep	Bromus catharticus striate mosaic virus (Geminiviridae)	NC_014822.1	909
3_REF28	CRESS-DNA Virus	Rep	Ageratum yellow vein Sri Lanka virus (Geminiviridae)	NC_002981.1	1083
3_REF280	CRESS-DNA Virus	Rep	Bhendi yellow vein India virus [India:Dharwad OYDWR2:2006] (Geminiviridae)	NC_014845.1	1086
3_REF281	CRESS-DNA Virus	Rep	Okra leaf curl India virus [India:Sonipat EL14A:2006] (Geminiviridae)	NC_014847.1	1086
3_REF282	CRESS-DNA Virus	Rep	Okra enation leaf curl virus [India:Munthal EL37:2006] (Geminiviridae)	NC_014894.1	1086
3_REF283	CRESS-DNA Virus	Rep	Rhynchosia yellow mosaic India virus (Geminiviridae)	NC_014902.1	1086
3_REF284	CRESS-DNA Virus	Rep	Sweet potato leaf curl Uganda virus-[Uganda:Kampala:2008] (Geminiviridae)	NC_014968.1	1092
3_REF285	CRESS-DNA Virus	Rep	Sida mosaic Bolivia virus 2 (Geminiviridae)	NC_015043.1	1074
3_REF286	CRESS-DNA Virus	Rep	Abutilon mosaic Bolivia virus (Geminiviridae)	NC_015045.1	1074
3_REF287	CRESS-DNA Virus	Rep	Sida mosaic Bolivia virus 1 (Geminiviridae)	NC_015046.1	1074
3_REF288	CRESS-DNA Virus	Rep	Tomato leaf curl Hanoi virus (Geminiviridae)	NC_015124.1	1083
3_REF289	CRESS-DNA Virus	Rep	Sweet potato leaf curl South Carolina virus (Geminiviridae)	NC_015317.1	1092
3_REF29	CRESS-DNA Virus	Rep	Cucurbit leaf crumple virus (Geminiviridae)	NC_002984.1	1053
3_REF290	CRESS-DNA Virus	Rep	Sweet potato golden vein associated virus (Geminiviridae)	NC_015324.1	1092
3_REF291	CRESS-DNA Virus	Rep	Barbel circovirus (Circoviridae)	NC_015399.1	960
3_REF292	CRESS-DNA Virus	Rep	Bean yellow mosaic Mexico virus (Geminiviridae)	NC_015487.1	1086
3_REF293	CRESS-DNA Virus	Rep	Rhynchosia mild mosaic virus (Geminiviridae)	NC_015488.1	1074
3_REF294	CRESS-DNA Virus	Rep	Merremia mosaic Puerto Rico virus (Geminiviridae)	NC_015490.1	1047
3_REF295	CRESS-DNA Virus	Rep	Eragrostis minor streak virus (Geminiviridae)	NC_015553.1	810
3_REF296	CRESS-DNA Virus	Rep	Tobacco yellow crinkle virus (Geminiviridae)	NC_015627.1	1053
3_REF297	CRESS-DNA Virus	Rep	Tomato chlorotic leaf distortion virus-[Venezuela:Zulia:2004] (Geminiviridae)	NC_015962.1	1098
3_REF298	CRESS-DNA Virus	Rep	Sida yellow mottle virus (Geminiviridae)	NC_016082.1	1083
3_REF299	CRESS-DNA Virus	Rep	Sida mosaic Alagoas virus (Geminiviridae)	NC_016573.1	1074
3_REF3	CRESS-DNA Virus	Rep	Human parvovirus B19 (Parvoviridae)	NC_000883.2	2016
3_REF30	CRESS-DNA Virus	Rep	Goose circovirus (Circoviridae)	NC_003054.1	882
3_REF300	CRESS-DNA Virus	Rep	Abutilon mosaic Brazil virus (Geminiviridae)	NC_016574.1	1077
3_REF301	CRESS-DNA Virus	Rep	West African Asystasia virus 1 (Geminiviridae)	NC_016575.1	1086
3_REF302	CRESS-DNA Virus	Rep	Cleome leaf crumple virus (Geminiviridae)	NC_016578.1	1077
3_REF303	CRESS-DNA Virus	Rep	Tomato dwarf leaf virus (Geminiviridae)	NC_016580.1	1056
3_REF304	CRESS-DNA Virus	Rep	Hollyhock yellow vein mosaic virus (Geminiviridae)	NC_016649.1	1089
3_REF305	CRESS-DNA Virus	Rep	Eclipta yellow vein virus (Geminiviridae)	NC_016660.1	1083
3_REF306	CRESS-DNA Virus	Rep	Eidolon helvum parvovirus 1 (Parvoviridae)	NC_016744.1	2079
3_REF307	CRESS-DNA Virus	Rep	Artibeus jamaicensis parvovirus 1 (Parvoviridae)	NC_016752.1	1878
3_REF308	CRESS-DNA Virus	Rep	Tomato leaf curl Ranchi virus (Geminiviridae)	NC_016965.1	1083
3_REF309	CRESS-DNA Virus	Rep	Pepper leaf curl Lahore Virus-[Pakistan:Lahore1:2004] (Geminiviridae)	NC_016984.1	1083
3_REF31	CRESS-DNA Virus	Rep	Cotton leaf curl Rajasthan virus (Geminiviridae)	NC_003199.1	1086
3_REF310	CRESS-DNA Virus	Rep	Centrosema yellow spot virus (Geminiviridae)	NC_016998.1	1077
3_REF311	CRESS-DNA Virus	Rep	Macroptilium yellow spot virus (Geminiviridae)	NC_016999.1	1083
3_REF312	CRESS-DNA Virus	Rep	Macroptilium yellow vein virus (Geminiviridae)	NC_017000.1	1083
3_REF313	CRESS-DNA Virus	Rep	Macroptilium yellow net virus (Geminiviridae)	NC_017001.1	1053
3_REF314	CRESS-DNA Virus	Rep	Wheat dwarf India virus (Geminiviridae)	NC_017828.1	867
3_REF315	CRESS-DNA Virus	Rep	Maize streak Reunion virus (Geminiviridae)	NC_017917.1	942
3_REF316	CRESS-DNA Virus	Rep	Sida yellow mosaic China virus - [Hainan 8] (Geminiviridae)	NC_017987.1	1086
3_REF317	CRESS-DNA Virus	Rep	Citrus chlorotic dwarf associated virus (Geminiviridae)	NC_018151.1	807
3_REF318	CRESS-DNA Virus	Rep	French bean severe leaf curl virus (Geminiviridae)	NC_018453.1	903
3_REF319	CRESS-DNA Virus	Rep	Soybean chlorotic spot virus (Geminiviridae)	NC_018457.1	1053
3_REF32	CRESS-DNA Virus	Rep	Wheat dwarf virus (Geminiviridae)	NC_003326.1	792
3_REF320	CRESS-DNA Virus	Rep	Paspalum striate mosaic virus (Geminiviridae)	NC_018530.1	909
3_REF321	CRESS-DNA Virus	Rep	Paspalum dilatatum striate mosaic virus (Geminiviridae)	NC_018576.1	936
3_REF322	CRESS-DNA Virus	Rep	Sporobolus striate mosaic virus 1 (Geminiviridae)	NC_018577.1	837
3_REF323	CRESS-DNA Virus	Rep	Sporobolus striate mosaic virus 2 (Geminiviridae)	NC_018578.1	795
3_REF324	CRESS-DNA Virus	Rep	Digitaria ciliaris striate mosaic virus (Geminiviridae)	NC_018579.1	915
3_REF325	CRESS-DNA Virus	Rep	Dalechampia chlorotic mosaic virus (Geminiviridae)	NC_018716.1	1053
3_REF326	CRESS-DNA Virus	Rep	Datura leaf distortion virus (Geminiviridae)	NC_018717.1	1083
3_REF327	CRESS-DNA Virus	Rep	Jatropha mosaic Nigerian virus (Geminiviridae)	NC_019034.1	1080
3_REF328	CRESS-DNA Virus	Rep	Dragonfly-associated mastrevirus (Geminiviridae)	NC_019497.1	795
3_REF329	CRESS-DNA Virus	Rep	Bean chlorosis virus (Geminiviridae)	NC_019569.1	1083
3_REF33	CRESS-DNA Virus	Rep	Soybean crinkle leaf virus (Geminiviridae)	NC_003357.1	1083
3_REF330	CRESS-DNA Virus	Rep	Tomato yellow mottle virus (Geminiviridae)	NC_019946.1	1053
3_REF331	CRESS-DNA Virus	Rep	Pepper yellow leaf curl China virus (Geminiviridae)	NC_020236.1	1089
3_REF332	CRESS-DNA Virus	Rep	Sida yellow net virus (Geminiviridae)	NC_020253.1	1077
3_REF333	CRESS-DNA Virus	Rep	Sida yellow blotch virus (Geminiviridae)	NC_020254.1	1074
3_REF334	CRESS-DNA Virus	Rep	Sida yellow mosaic Alagoas virus (Geminiviridae)	NC_020255.1	1074
3_REF335	CRESS-DNA Virus	Rep	Sida mottle Alagoas virus (Geminiviridae)	NC_020256.1	1083
3_REF336	CRESS-DNA Virus	Rep	Tomato rugose yellow leaf curl virus (Geminiviridae)	NC_020257.1	1068
3_REF337	CRESS-DNA Virus	Rep	Ageratum Yellow vein China virus - OX1 (Geminiviridae)	NC_021202.1	1086
3_REF338	CRESS-DNA Virus	Rep	Tomato leaf curl China virus - OX2 (Geminiviridae)	NC_021205.1	1083
3_REF339	CRESS-DNA Virus	Rep	Malvastrum leaf curl Philippines virus (Geminiviridae)	NC_021245.1	1086
3_REF34	CRESS-DNA Virus	Rep	Miscanthus streak virus - [91] (Geminiviridae)	NC_003379.1	651
3_REF341	CRESS-DNA Virus	Rep	Sweet potato leaf curl China Henan virus (Geminiviridae)	NC_021719.1	1092
3_REF342	CRESS-DNA Virus	Rep	Bean chlorotic mosaic virus (Geminiviridae)	NC_022005.1	1083
3_REF343	CRESS-DNA Virus	Rep	Hemidesmus yellow mosaic virus (Geminiviridae)	NC_022073.1	1086
3_REF344	CRESS-DNA Virus	Rep	Porcine partetravirus (Parvoviridae)	NC_022104.1	1911
3_REF345	CRESS-DNA Virus	Rep	Chickpea chlorosis Australia virus (Geminiviridae)	NC_022131.1	843
3_REF346	CRESS-DNA Virus	Rep	Tomato yellow leaf curl Saudi virus (Geminiviridae)	NC_022229.1	1170
3_REF347	CRESS-DNA Virus	Rep	Sweet potato leaf curl Shanghai virus (Geminiviridae)	NC_022232.1	1092
3_REF348	CRESS-DNA Virus	Rep	Sweet potato leaf curl Henan4 virus (Geminiviridae)	NC_022586.1	1068
3_REF349	CRESS-DNA Virus	Rep	East African cassava mosaic Malawi virus (Geminiviridae)	NC_022645.1	1077
3_REF35	CRESS-DNA Virus	Rep	Bhendi yellow vein mosaic virus (Geminiviridae)	NC_003418.1	1086
3_REF350	CRESS-DNA Virus	Rep	Porcine parvovirus 5 (Parvoviridae)	NC_023020.1	1806
3_REF351	CRESS-DNA Virus	Rep	Spinach yellow vein Sikar virus (Geminiviridae)	NC_023023.1	882
3_REF352	CRESS-DNA Virus	Rep	Tomato leaf curl Gandhinagar virus (Geminiviridae)	NC_023034.1	1083
3_REF353	CRESS-DNA Virus	Rep	Pea necrotic yellow dwarf virus (Nanoviridae)	NC_023154.1	861
3_REF354	CRESS-DNA Virus	Rep	Tomato leaf curl Liwa virus (Geminiviridae)	NC_023312.1	1086
3_REF355	CRESS-DNA Virus	Rep	Danaus plexippus plexippus iteravirus (Parvoviridae)	NC_023842.1	2259
3_REF356	CRESS-DNA Virus	Rep	Pouzolzia golden mosaic virus (Geminiviridae)	NC_023849.1	1047
3_REF357	CRESS-DNA Virus	Rep	Porcine parvovirus 6 (Parvoviridae)	NC_023860.1	1989
3_REF358	CRESS-DNA Virus	Rep	Axonopus compressus streak virus (Geminiviridae)	NC_023864.1	909
3_REF359	CRESS-DNA Virus	Rep	Dragonfly cyclovirus 5 (Circoviridae)	NC_023866.1	831
3_REF36	CRESS-DNA Virus	Rep	Ageratum enation virus (Geminiviridae)	NC_003434.1	1083
3_REF360	CRESS-DNA Virus	Rep	Dragonfly cyclovirus 4 (Circoviridae)	NC_023867.1	915
3_REF361	CRESS-DNA Virus	Rep	Dragonfly cyclovirus 2 (Circoviridae)	NC_023869.1	975
3_REF362	CRESS-DNA Virus	Rep	Human cyclovirus (Circoviridae)	NC_023874.1	837
3_REF363	CRESS-DNA Virus	Rep	Porcine stool-associated circular virus 4 (Circoviridae)	NC_023877.1	1044
3_REF364	CRESS-DNA Virus	Rep	Porcine stool-associated circular virus 5 (Circoviridae)	NC_023878.1	1050
3_REF365	CRESS-DNA Virus	Rep	Fur seal faeces associated circular DNA virus (Circoviridae)	NC_023879.1	1074
3_REF366	CRESS-DNA Virus	Rep	Mink circovirus (Circoviridae)	NC_023885.1	894
3_REF367	CRESS-DNA Virus	Rep	Allamanda leaf mottle distortion virus (Geminiviridae)	NC_024009.1	1110
3_REF368	CRESS-DNA Virus	Rep	Jatropha mosaic virus (Geminiviridae)	NC_024012.1	1083
3_REF369	CRESS-DNA Virus	Rep	Tomato leaf curl Barka virus (Geminiviridae)	NC_024116.1	1083
3_REF37	CRESS-DNA Virus	Rep	Banana bunchy top virus (Nanoviridae)	NC_003479.1	861
3_REF370	CRESS-DNA Virus	Rep	Sweet potato leaf curl Henan virus (Geminiviridae)	NC_024117.1	1092
3_REF371	CRESS-DNA Virus	Rep	Solanum mosaic Bolivia virus (Geminiviridae)	NC_024304.1	1068
3_REF372	CRESS-DNA Virus	Rep	Mirabilis leaf curl virus (Geminiviridae)	NC_024491.1	1080
3_REF373	CRESS-DNA Virus	Rep	Rose leaf curl virus (Geminiviridae)	NC_024687.1	1029
3_REF374	CRESS-DNA Virus	Rep	Sweet potato leaf curl Guangxi virus (Geminiviridae)	NC_024693.1	1068
3_REF375	CRESS-DNA Virus	Rep	Coccinia mosaic Tamil Nadu virus (Geminiviridae)	NC_024810.1	1083
3_REF376	CRESS-DNA Virus	Rep	Bitter gourd yellow vein virus (Geminiviridae)	NC_024894.1	1083
3_REF377	CRESS-DNA Virus	Rep	Silurus glanis circovirus (Circoviridae)	NC_025246.1	945
3_REF378	CRESS-DNA Virus	Rep	Tomato mottle wrinkle virus (Geminiviridae)	NC_025265.1	1074
3_REF379	CRESS-DNA Virus	Rep	Chickpea yellow dwarf virus (Geminiviridae)	NC_025475.1	885
3_REF38	CRESS-DNA Virus	Rep	Bean yellow dwarf virus (Geminiviridae)	NC_003493.2	876
3_REF381	CRESS-DNA Virus	Rep	Tomato yellow leaf curl Axarquia virus (Geminiviridae)	NC_025680.1	1071
3_REF382	CRESS-DNA Virus	Rep	Sweet potato leaf curl Sao Paulo virus (Geminiviridae)	NC_025681.1	1092
3_REF383	CRESS-DNA Virus	Rep	Po-Circo-like virus 21 (Circoviridae)	NC_025682.1	933
3_REF384	CRESS-DNA Virus	Rep	Po-Circo-like virus 41 (Circoviridae)	NC_025683.1	978
3_REF385	CRESS-DNA Virus	Rep	Po-Circo-like virus 51 (Circoviridae)	NC_025684.1	963
3_REF386	CRESS-DNA Virus	Rep	Jatropha leaf crumple virus (Geminiviridae)	NC_025725.1	1056
3_REF387	CRESS-DNA Virus	Rep	Bat circovirus POA/2012/II (Circoviridae)	NC_025791.1	666
3_REF388	CRESS-DNA Virus	Rep	Bat circovirus POA/2012/VI (Circoviridae)	NC_025792.1	696
3_REF389	CRESS-DNA Virus	Rep	Switchgrass mosaic-associated virus 1 (Geminiviridae)	NC_025834.1	840
3_REF39	CRESS-DNA Virus	Rep	Bean calico mosaic virus (Geminiviridae)	NC_003504.1	1047
3_REF390	CRESS-DNA Virus	Rep	Slow loris parvovirus 1 (Parvoviridae)	NC_025891.1	1749
3_REF391	CRESS-DNA Virus	Rep	Catharanthus yellow mosaic virus (Geminiviridae)	NC_025964.1	1056
3_REF392	CRESS-DNA Virus	Rep	Porcine parvovirus 2 (Parvoviridae)	NC_025965.1	1986
3_REF393	CRESS-DNA Virus	Rep	Sesavirus CSL10538 (Parvoviridae)	NC_026251.1	1662
3_REF394	CRESS-DNA Virus	Rep	Oxalis yellow vein virus (Geminiviridae)	NC_026253.1	1074
3_REF395	CRESS-DNA Virus	Rep	Avon-Heathcote Estuary associated circular virus 3 (Circoviridae)	NC_026625.1	792
3_REF396	CRESS-DNA Virus	Rep	Avon-Heathcote Estuary associated circular virus 26 (Circoviridae)	NC_026626.1	825
3_REF397	CRESS-DNA Virus	Rep	Avon-Heathcote Estuary associated circular virus 27 (Circoviridae)	NC_026627.1	921
3_REF398	CRESS-DNA Virus	Rep	Avon-Heathcote Estuary associated circular virus 4 (Circoviridae)	NC_026628.1	777
3_REF399	CRESS-DNA Virus	Rep	Avon-Heathcote Estuary associated circular virus 5 (Circoviridae)	NC_026629.1	960
3_REF4	CRESS-DNA Virus	Rep	Periplaneta fuliginosa densovirus (Parvoviridae)	NC_000936.1	1614
3_REF40	CRESS-DNA Virus	Rep	Milk vetch dwarf virus (Nanoviridae)	NC_003648.1	861
3_REF400	CRESS-DNA Virus	Rep	Avon-Heathcote Estuary associated circular virus 6 (Circoviridae)	NC_026632.1	798
3_REF401	CRESS-DNA Virus	Rep	Avon-Heathcote Estuary associated circular virus 7 (Circoviridae)	NC_026633.1	957
3_REF402	CRESS-DNA Virus	Rep	Avon-Heathcote Estuary associated circular virus 9 (Circoviridae)	NC_026635.1	822
3_REF403	CRESS-DNA Virus	Rep	Avon-Heathcote Estuary associated circular virus 10 (Circoviridae)	NC_026636.1	1035
3_REF404	CRESS-DNA Virus	Rep	Avon-Heathcote Estuary associated circular virus 11 (Circoviridae)	NC_026637.1	1071
3_REF405	CRESS-DNA Virus	Rep	Avon-Heathcote Estuary associated circular virus 12 (Circoviridae)	NC_026638.1	873
3_REF406	CRESS-DNA Virus	Rep	Avon-Heathcote Estuary associated circular virus 13 (Circoviridae)	NC_026639.1	894
3_REF407	CRESS-DNA Virus	Rep	Avon-Heathcote Estuary associated circular virus 14 (Circoviridae)	NC_026641.1	945
3_REF408	CRESS-DNA Virus	Rep	Avon-Heathcote Estuary associated circular virus 15 (Circoviridae)	NC_026642.1	1239
3_REF409	CRESS-DNA Virus	Rep	Avon-Heathcote Estuary associated circular virus 16 (Circoviridae)	NC_026643.1	831
3_REF41	CRESS-DNA Virus	Rep	Tomato chlorotic mottle virus (Geminiviridae)	NC_003664.1	1053
3_REF410	CRESS-DNA Virus	Rep	Avon-Heathcote Estuary associated circular virus 17 (Circoviridae)	NC_026645.1	831
3_REF411	CRESS-DNA Virus	Rep	Apple geminivirus PL-2015 (Geminiviridae)	NC_026760.1	1056
3_REF412	CRESS-DNA Virus	Rep	Tomato enation leaf curl virus (Geminiviridae)	NC_026761.1	1083
3_REF413	CRESS-DNA Virus	Rep	Malvastrum yellow vein Cambodia virus (Geminiviridae)	NC_026763.1	1086
3_REF414	CRESS-DNA Virus	Rep	Mulberry mosaic dwarf associated virus (Geminiviridae)	NC_026771.1	792
3_REF415	CRESS-DNA Virus	Rep	Zebra finch circovirus (Circoviridae)	NC_026945.1	876
3_REF416	CRESS-DNA Virus	Rep	Ageratum yellow vein virus (Geminiviridae)	NC_027040.1	1086
3_REF417	CRESS-DNA Virus	Rep	Hollyhock yellow vein mosaic Islamabad virus (Geminiviridae)	NC_027129.1	1077
3_REF418	CRESS-DNA Virus	Rep	Tomato yellow leaf curl Mali virus (Geminiviridae)	NC_027215.1	1077
3_REF419	CRESS-DNA Virus	Rep	Bearded dragon parvovirus (Parvoviridae)	NC_027429.1	1698
3_REF42	CRESS-DNA Virus	Rep	Watermelon chlorotic stunt virus (Geminiviridae)	NC_003708.1	1083
3_REF420	CRESS-DNA Virus	Rep	Alfalfa leaf curl virus (Geminiviridae)	NC_027714.1	777
3_REF421	CRESS-DNA Virus	Rep	Petrochirus diogenes giant hermit crab associated circular virus (Circoviridae)	NC_027780.1	1050
3_REF422	CRESS-DNA Virus	Rep	Didemnum sp. Sea Squirt associated virus (Circoviridae)	NC_027782.1	900
3_REF423	CRESS-DNA Virus	Rep	Littorina sp. associated circular virus (Circoviridae)	NC_027783.1	1098
3_REF424	CRESS-DNA Virus	Rep	Callinectes ornatus blue crab associated circular virus (Circoviridae)	NC_027784.1	795
3_REF425	CRESS-DNA Virus	Rep	Callinectes sapidus associated circular virus (Circoviridae)	NC_027785.1	813
3_REF426	CRESS-DNA Virus	Rep	Palaemonetes intermedius brackish grass shrimp associated circular virus (Circoviridae)	NC_027786.1	906
3_REF427	CRESS-DNA Virus	Rep	Marine snail associated circular virus (Circoviridae)	NC_027788.1	948
3_REF428	CRESS-DNA Virus	Rep	Hermit crab associated circular virus (Circoviridae)	NC_027789.1	915
3_REF429	CRESS-DNA Virus	Rep	Hermit crab associated circular genome (Circoviridae)	NC_027790.1	867
3_REF43	CRESS-DNA Virus	Rep	Tobacco curly shoot virus (Geminiviridae)	NC_003722.1	1083
3_REF430	CRESS-DNA Virus	Rep	Gammarus sp. amphipod associated circular virus (Circoviridae)	NC_027793.1	885
3_REF431	CRESS-DNA Virus	Rep	Mytilus sp. clam associated circular virus (Circoviridae)	NC_027794.1	906
3_REF432	CRESS-DNA Virus	Rep	Calanoida sp. copepod associated circular virus (Circoviridae)	NC_027795.1	816
3_REF434	CRESS-DNA Virus	Rep	Paramuricea placomus associated circular virus (Circoviridae)	NC_027798.1	912
3_REF435	CRESS-DNA Virus	Rep	Palaemonetes sp. common grass shrimp associated circular virus (Circoviridae)	NC_027800.1	963
3_REF436	CRESS-DNA Virus	Rep	Lytechinus variegatus variable sea urchin associated circular virus (Circoviridae)	NC_027801.1	627
3_REF437	CRESS-DNA Virus	Rep	Tadarida brasiliensis circovirus 1 (Circoviridae)	NC_028045.1	912
3_REF438	CRESS-DNA Virus	Rep	Chilli leaf curl Ahmedabad virus-India [India/Ahmedabad/2014] (Geminiviridae)	NC_028046.1	1083
3_REF439	CRESS-DNA Virus	Rep	Tomato leaf curl Comoros virus (Geminiviridae)	NC_028114.1	1077
3_REF44	CRESS-DNA Virus	Rep	Sugarcane streak virus (Geminiviridae)	NC_003744.1	942
3_REF440	CRESS-DNA Virus	Rep	Vinca leaf curl virus (Geminiviridae)	NC_028124.1	1098
3_REF441	CRESS-DNA Virus	Rep	Ungulate tetraparvovirus 1 (Parvoviridae)	NC_028136.1	1959
3_REF442	CRESS-DNA Virus	Rep	Melochia mosaic virus (Geminiviridae)	NC_028140.1	1077
3_REF443	CRESS-DNA Virus	Rep	Melochia yellow mosaic virus (Geminiviridae)	NC_028142.1	1071
3_REF444	CRESS-DNA Virus	Rep	Andrographis yellow vein leaf curl virus (Geminiviridae)	NC_028262.1	1056
3_REF445	CRESS-DNA Virus	Rep	Okra leaf curl Oman virus (Geminiviridae)	NC_028985.1	1086
3_REF446	CRESS-DNA Virus	Rep	Pepper yellow leaf curl Thailand virus (Geminiviridae)	NC_028989.1	1068
3_REF447	CRESS-DNA Virus	Rep	Pavonia yellow mosaic virus (Geminiviridae)	NC_029105.1	1074
3_REF448	CRESS-DNA Virus	Rep	Turnip leaf roll virus (Geminiviridae)	NC_029117.1	1113
3_REF449	CRESS-DNA Virus	Rep	Cotton leaf curl Shadadpur virus (Geminiviridae)	NC_029648.1	1086
3_REF45	CRESS-DNA Virus	Rep	South African cassava mosaic virus (Geminiviridae)	NC_003803.1	1062
3_REF450	CRESS-DNA Virus	Rep	Deinbollia mosaic virus (Geminiviridae)	NC_029804.1	1092
3_REF451	CRESS-DNA Virus	Rep	Tobacco leaf curl Cuba virus (Geminiviridae)	NC_029908.1	1083
3_REF452	CRESS-DNA Virus	Rep	Tomato yellow leaf curl Shuangbai virus - [Y4536] (Geminiviridae)	NC_029995.1	1086
3_REF453	CRESS-DNA Virus	Rep	Ramie mosaic Yunnan virus (Geminiviridae)	NC_030699.1	1119
3_REF454	CRESS-DNA Virus	Rep	Synedrella leaf curl virus (Geminiviridae)	NC_031306.1	1083
3_REF455	CRESS-DNA Virus	Rep	Grapevine geminivirus A (Geminiviridae)	NC_031340.1	1209
3_REF456	CRESS-DNA Virus	Rep	Macroptilium common mosaic virus (Geminiviridae)	NC_031448.1	1089
3_REF457	CRESS-DNA Virus	Rep	Wissadula yellow mosaic virus (Geminiviridae)	NC_031451.1	1080
3_REF458	CRESS-DNA Virus	Rep	Macroptilium bright mosaic virus (Geminiviridae)	NC_031452.1	1086
3_REF459	CRESS-DNA Virus	Rep	Sida chlorotic vein virus (Geminiviridae)	NC_031455.1	1098
3_REF46	CRESS-DNA Virus	Rep	Tomato pseudo-curly top virus (Geminiviridae)	NC_003825.1	1047
3_REF460	CRESS-DNA Virus	Rep	Sida angular mosaic virus (Geminiviridae)	NC_031456.1	1086
3_REF461	CRESS-DNA Virus	Rep	Malvastrum bright yellow mosaic virus (Geminiviridae)	NC_031458.1	1083
3_REF462	CRESS-DNA Virus	Rep	Lisianthus enation leaf curl virus (Geminiviridae)	NC_031466.1	1080
3_REF463	CRESS-DNA Virus	Rep	Tomato mottle leaf curl virus (Geminiviridae)	NC_032006.1	1053
3_REF464	CRESS-DNA Virus	Rep	Vernonia crinkle virus (Geminiviridae)	NC_032118.1	1086
3_REF465	CRESS-DNA Virus	Rep	Pea leaf distortion virus (Geminiviridae)	NC_033554.1	1086
3_REF466	CRESS-DNA Virus	Rep	Tomato leaf curl Burkina Faso virus (Geminiviridae)	NC_033779.1	1077
3_REF47	CRESS-DNA Virus	Rep	Tomato yellow leaf curl Sardinia virus (Geminiviridae)	NC_003828.1	1077
3_REF48	CRESS-DNA Virus	Rep	Chino del tomate virus (Geminiviridae)	NC_003830.1	1083
3_REF49	CRESS-DNA Virus	Rep	Dicliptera yellow mottle virus (Geminiviridae)	NC_003856.1	1053
3_REF5	CRESS-DNA Virus	Rep	Maize streak virus - A[Ama] (Geminiviridae)	NC_001346.2	816
3_REF50	CRESS-DNA Virus	Rep	Sri Lankan cassava mosaic virus-[Colombo] (Geminiviridae)	NC_003861.1	1053
3_REF51	CRESS-DNA Virus	Rep	Squash yellow mild mottle virus (Geminiviridae)	NC_003865.1	1077
3_REF52	CRESS-DNA Virus	Rep	Tomato leaf curl Bangalore virus (Geminiviridae)	NC_003891.1	1080
3_REF53	CRESS-DNA Virus	Rep	Tomato leaf curl virus (Geminiviridae)	NC_003896.1	1086
3_REF54	CRESS-DNA Virus	Rep	Tomato leaf curl Karnataka virus (Geminiviridae)	NC_003897.1	1083
3_REF55	CRESS-DNA Virus	Rep	Tomato leaf curl Taiwan virus (Geminiviridae)	NC_003898.1	1086
3_REF56	CRESS-DNA Virus	Rep	Tomato yellow leaf curl virus (Geminiviridae)	NC_004005.1	1071
3_REF57	CRESS-DNA Virus	Rep	Tomato yellow leaf curl China virus (Geminiviridae)	NC_004044.1	1083
3_REF58	CRESS-DNA Virus	Rep	Hollyhock leaf crumple virus (Geminiviridae)	NC_004071.1	1086
3_REF59	CRESS-DNA Virus	Rep	Ageratum yellow vein China virus - [Hn2] (Geminiviridae)	NC_004090.1	1086
3_REF6	CRESS-DNA Virus	Rep	Pepper huasteco yellow vein virus (Geminiviridae)	NC_001359.1	1047
3_REF60	CRESS-DNA Virus	Rep	Stachytarpheta leaf curl virus (Geminiviridae)	NC_004091.1	1083
3_REF61	CRESS-DNA Virus	Rep	Macroptilium mosaic Puerto Rico virus (Geminiviridae)	NC_004097.1	1074
3_REF62	CRESS-DNA Virus	Rep	Macroptilium yellow mosaic Florida virus (Geminiviridae)	NC_004099.1	1047
3_REF63	CRESS-DNA Virus	Rep	Pepper golden mosaic virus (Geminiviridae)	NC_004101.1	1044
3_REF64	CRESS-DNA Virus	Rep	Papaya leaf curl virus (Geminiviridae)	NC_004147.1	1083
3_REF65	CRESS-DNA Virus	Rep	Tomato leaf curl Vietnam virus (Geminiviridae)	NC_004153.1	1086
3_REF66	CRESS-DNA Virus	Rep	Pepper leaf curl Bangladesh virus (Geminiviridae)	NC_004192.1	1083
3_REF67	CRESS-DNA Virus	Rep	Junonia coenia densovirus (Parvoviridae)	NC_004284.1	1635
3_REF68	CRESS-DNA Virus	Rep	Casphalia extranea densovirus (Parvoviridae)	NC_004288.1	2262
3_REF69	CRESS-DNA Virus	Rep	Planococcus citri densovirus (Parvoviridae)	NC_004289.1	1704
3_REF7	CRESS-DNA Virus	Rep	African cassava mosaic virus (Geminiviridae)	NC_001467.1	1074
3_REF70	CRESS-DNA Virus	Rep	Human erythrovirus V9 (Parvoviridae)	NC_004295.1	2016
3_REF71	CRESS-DNA Virus	Rep	Croton yellow vein mosaic virus (Geminiviridae)	NC_004300.1	1083
3_REF72	CRESS-DNA Virus	Rep	Tobacco leaf curl Yunnan virus (Geminiviridae)	NC_004356.1	1089
3_REF73	CRESS-DNA Virus	Rep	Canine minute virus (Parvoviridae)	NC_004442.1	2151
3_REF74	CRESS-DNA Virus	Rep	Tomato leaf curl Gujarat virus (Geminiviridae)	NC_004558.1	1083
3_REF75	CRESS-DNA Virus	Rep	Tomato yellow leaf curl Malaga virus (Geminiviridae)	NC_004569.1	1077
3_REF76	CRESS-DNA Virus	Rep	Cotton leaf crumple virus (Geminiviridae)	NC_004580.1	1062
3_REF77	CRESS-DNA Virus	Rep	Cotton leaf curl Alabad virus (Geminiviridae)	NC_004582.1	1089
3_REF78	CRESS-DNA Virus	Rep	Cotton leaf curl Kokhran virus (Geminiviridae)	NC_004583.1	1080
3_REF79	CRESS-DNA Virus	Rep	Cotton leaf curl Multan virus (Geminiviridae)	NC_004607.1	1089
3_REF8	CRESS-DNA Virus	Rep	Digitaria streak virus (Geminiviridae)	NC_001478.1	798
3_REF80	CRESS-DNA Virus	Rep	Mungbean yellow mosaic India virus (Geminiviridae)	NC_004608.1	1083
3_REF81	CRESS-DNA Virus	Rep	Tomato leaf curl New Delhi virus (Geminiviridae)	NC_004611.1	1083
3_REF82	CRESS-DNA Virus	Rep	Tomato leaf curl Laos virus (Geminiviridae)	NC_004613.1	1080
3_REF83	CRESS-DNA Virus	Rep	Tomato leaf curl Bangladesh virus (Geminiviridae)	NC_004614.1	1083
3_REF84	CRESS-DNA Virus	Rep	Chayote yellow mosaic virus (Geminiviridae)	NC_004618.1	1086
3_REF85	CRESS-DNA Virus	Rep	East African cassava mosaic Cameroon virus (Geminiviridae)	NC_004625.1	1056
3_REF86	CRESS-DNA Virus	Rep	Ageratum yellow vein virus (Geminiviridae)	NC_004626.1	1080
3_REF87	CRESS-DNA Virus	Rep	Ageratum yellow vein Taiwan virus (Geminiviridae)	NC_004627.1	1080
3_REF88	CRESS-DNA Virus	Rep	Chilli leaf curl virus (Geminiviridae)	NC_004628.1	1047
3_REF89	CRESS-DNA Virus	Rep	Malvastrum yellow vein virus (Geminiviridae)	NC_004634.1	1086
3_REF9	CRESS-DNA Virus	Rep	Minute virus of mice (Parvoviridae)	NC_001510.1	2166
3_REF90	CRESS-DNA Virus	Rep	Sida golden yellow vein virus-[Jamaica:Liguanea2:2008] (Geminiviridae)	NC_004635.2	1083
3_REF91	CRESS-DNA Virus	Rep	Sida mottle virus (Geminiviridae)	NC_004637.1	1080
3_REF92	CRESS-DNA Virus	Rep	Potato yellow mosaic Trinidad virus (Geminiviridae)	NC_004638.1	1050
3_REF93	CRESS-DNA Virus	Rep	Sida yellow mosaic virus (Geminiviridae)	NC_004639.1	1074
3_REF94	CRESS-DNA Virus	Rep	Sweet potato leaf curl Georgia virus (Geminiviridae)	NC_004640.1	1092
3_REF95	CRESS-DNA Virus	Rep	Tobacco leaf curl Kochi virus (Geminiviridae)	NC_004641.1	1086
3_REF96	CRESS-DNA Virus	Rep	Tomato severe leaf curl virus (Geminiviridae)	NC_004642.1	1032
3_REF97	CRESS-DNA Virus	Rep	Squash mild leaf curl virus (Geminiviridae)	NC_004645.1	1047
3_REF98	CRESS-DNA Virus	Rep	Tomato leaf curl Sri Lanka virus (Geminiviridae)	NC_004647.1	1089
3_REF99	CRESS-DNA Virus	Rep	Tomato leaf curl Malaysia virus (Geminiviridae)	NC_004648.1	1086
4_REF467	Tombusviridae	Cp	Pothos latent virus (Tombusviridae)	NC_000939.2	1122
4_REF468	Tombusviridae	Cp	Carnation mottle virus (Tombusviridae)	NC_001265.2	1047
4_REF469	Tombusviridae	Cp	Artichoke mottled crinkle virus (Tombusviridae)	NC_001339.1	1167
4_REF470	Tombusviridae	Cp	Cucumber necrosis virus (Tombusviridae)	NC_001469.1	1143
4_REF471	Tombusviridae	Cp	Melon necrotic spot virus (Tombusviridae)	NC_001504.1	1173
4_REF472	Tombusviridae	Cp	Tomato bushy stunt virus (Tombusviridae)	NC_001554.1	519
4_REF473	Tombusviridae	Cp	Cardamine chlorotic fleck virus (Tombusviridae)	NC_001600.1	1056
4_REF474	Tombusviridae	Cp	Olive latent virus 1 (Tombusviridae)	NC_001721.1	813
4_REF475	Tombusviridae	Cp	Tobacco necrosis virus A (Tombusviridae)	NC_001777.1	831
4_REF476	Tombusviridae	Cp	Saguaro cactus virus (Tombusviridae)	NC_001780.1	1035
4_REF477	Tombusviridae	Cp	Galinsoga mosaic virus (Tombusviridae)	NC_001818.1	1023
4_REF478	Tombusviridae	Cp	Leek white stripe virus (Tombusviridae)	NC_001822.1	756
4_REF479	Tombusviridae	Cp	Japanese iris necrotic ring virus (Tombusviridae)	NC_002187.1	1059
4_REF480	Tombusviridae	Cp	Panicum mosaic virus (Tombusviridae)	NC_002598.1	729
4_REF481	Tombusviridae	Cp	Panicum mosaic virus (Tombusviridae)	NC_002598.1	399
4_REF482	Tombusviridae	Cp	Tobacco necrosis virus D (Tombusviridae)	NC_003487.1	807
4_REF483	Tombusviridae	Cp	Carnation Italian ringspot virus (Tombusviridae)	NC_003500.2	1161
4_REF484	Tombusviridae	Cp	Carnation ringspot virus (Tombusviridae)	NC_003530.1	1038
4_REF485	Tombusviridae	Cp	Cymbidium ringspot virus (Tombusviridae)	NC_003532.1	1143
4_REF486	Tombusviridae	Cp	Cowpea mottle virus (Tombusviridae)	NC_003535.1	1104
4_REF487	Tombusviridae	Cp	Hibiscus chlorotic ringspot virus (Tombusviridae)	NC_003608.1	1038
4_REF488	Tombusviridae	Cp	Oat chlorotic stunt virus (Tombusviridae)	NC_003633.1	1365
4_REF489	Tombusviridae	Cp	Sweet clover necrotic mosaic virus (Tombusviridae)	NC_003806.1	1017
4_REF490	Tombusviridae	Cp	Turnip crinkle virus (Tombusviridae)	NC_003821.3	1056
4_REF491	Tombusviridae	Cp	Beet black scorch virus (Tombusviridae)	NC_004452.3	699
4_REF492	Tombusviridae	Cp	Cucumber Bulgarian latent virus (Tombusviridae)	NC_004725.1	1143
4_REF493	Tombusviridae	Cp	Pea stem necrosis virus (Tombusviridae)	NC_004995.1	1056
4_REF494	Tombusviridae	Cp	Pelargonium necrotic spot virus (Tombusviridae)	NC_005285.1	1137
4_REF495	Tombusviridae	Cp	Pelargonium flower break virus (Tombusviridae)	NC_005286.1	1038
4_REF496	Tombusviridae	Cp	Johnsongrass chlorotic stripe mosaic virus (Tombusviridae)	NC_005287.1	1095
4_REF497	Tombusviridae	Cp	Pelargonium chlorotic ring pattern virus (Tombusviridae)	NC_005985.1	1014
4_REF498	Tombusviridae	Cp	Olive mild mosaic virus (Tombusviridae)	NC_006939.1	810
4_REF499	Tombusviridae	Cp	Pelargonium line pattern virus (Tombusviridae)	NC_007017.2	1017
4_REF500	Tombusviridae	Cp	Maize necrotic streak virus (Tombusviridae)	NC_007729.1	774
4_REF501	Tombusviridae	Cp	Angelonia flower break virus (Tombusviridae)	NC_007733.1	1056
4_REF502	Tombusviridae	Cp	Cucumber leaf spot virus (Tombusviridae)	NC_007816.2	1161
4_REF503	Tombusviridae	Cp	Nootka lupine vein clearing virus (Tombusviridae)	NC_009017.1	1038
4_REF504	Tombusviridae	Cp	Maize white line mosaic virus (Tombusviridae)	NC_009533.1	999
4_REF505	Tombusviridae	Cp	Cocksfoot mild mosaic virus (Tombusviridae)	NC_011108.1	738
4_REF506	Tombusviridae	Cp	Grapevine Algerian latent virus (Tombusviridae)	NC_011535.1	1131
4_REF507	Tombusviridae	Cp	Soybean yellow mottle mosaic virus (Tombusviridae)	NC_011643.1	1065
4_REF508	Tombusviridae	Cp	Honeysuckle ringspot virus (Tombusviridae)	NC_014967.1	1035
4_REF509	Tombusviridae	Cp	Trailing lespedeza virus 1 (Tombusviridae)	NC_015227.2	1041
4_REF510	Tombusviridae	Cp	Moroccan pepper virus (Tombusviridae)	NC_020073.2	1176
4_REF511	Tombusviridae	Cp	Rosa rugosa leaf distortion virus (Tombusviridae)	NC_020415.1	1020
4_REF512	Tombusviridae	Cp	Furcraea necrotic streak virus (Tombusviridae)	NC_020469.1	1035
4_REF513	Tombusviridae	Cp	Thin paspalum asymptomatic virus (Tombusviridae)	NC_021705.2	732
4_REF514	Tombusviridae	Cp	Calibrachoa mottle virus (Tombusviridae)	NC_021926.1	1029
4_REF515	Tombusviridae	Cp	Yam spherical virus (Tombusviridae)	NC_022895.1	1173
4_REF516	Tombusviridae	Cp	Eggplant mottled crinkle virus (Tombusviridae)	NC_023339.1	1167
4_REF517	Tombusviridae	Cp	Dragonfly cyclicusvirus (Tombusviridae)	NC_023855.1	675
4_REF518	Tombusviridae	Cp	Elderberry latent virus (Tombusviridae)	NC_026239.1	1017
4_REF519	Tombusviridae	Cp	Pelargonium ringspot virus (Tombusviridae)	NC_026240.1	1017
4_REF520	Tombusviridae	Cp	Potato necrosis virus (Tombusviridae)	NC_029900.1	804
4_REF521	Tombusviridae	Cp	Gompholobium virus A (Tombusviridae)	NC_030742.1	1044
4_REF522	Tombusviridae	Cp	Bermuda grass latent virus (Tombusviridae)	NC_032405.1	726
4_REF523	Tombusviridae	Cp	Clematis chlorotic mottle virus (Tombusviridae)	NC_033777.1	1014
5_IWaV278Cp	Chimeric Virus	Cp	Idotea wosnesenskii associated virus 278	MG023125	1503
5_IWaV278Rep	Chimeric Virus	Rep	Idotea wosnesenskii associated virus 278	MG023125	1245

## Sheet: Key
ID	Arbitrary identification number used for referencing sequences in associated .fasta file. #_REF### syntax: numbers before the underscore (#_) indicate ORF/virus taxonomy group (1- Chimeric Virus Rep ORFs, 2- Chimeric Virus Cp ORFs, 3- CRESS-DNA virus Rep ORFs, and 4- Tombusviridae Cp ORFs), numbers after the underscore (REF###) refer to a specific sequence in the associated .fasta file
Taxon	Taxonomic group of viral genome
ORF	Identity of the open reading frame (ORF) - Cp indicates capsid/coat ORFs, Rep indicates replication ORFs
Identity	Complete name associated with nucleotide accession numbers (provided by NCBI) of the viral genome
ACCN	Nucleotide accession numbers associated with viral genomes. DNE: refers to sequences that are not accessible via the NCBI (and therefore do not have accession numbers), but published in the supplemental material of Roux et al. 2013 (Dryad Digital Repository 10.5061/dryad.19m2k)
Length	ORF sequence length (nt)
Summary of reference sequences
Chimeric Virus - Rep	55
Chimeric Virus - Cp	66
CRESS-DNA Virus - Rep	462
Tombusviridae - Cp	57
Total	640
